# Supplementary material for: A metabolome atlas of the aging mouse brain
Source: Nat Commun. 2021 Oct 15;12:6021. doi: 10.1038/s41467-021-26310-y (PMC8519999; doi:10.1038/s41467-021-26310-y)
Supplement: Supplementary file 4 — Supplementary Dataset 1 [file 41467_2021_26310_MOESM4_ESM.xlsx]

## Sheet: Sheet1
Group	Sex	Animal ID	Date of Birth	Date of Harvest	Time of Harvest	BW (g)
Adolescent (3 weeks)	Female	CR10422-141	2019-09-17	2019-10-11	08:10:00	11.62
		CR10422-142	2019-09-17	2019-10-11	08:40:00	11.65
		CR10146-259	2019-09-23	2019-10-18	08:25:00	11.16
		CR10146-261	2019-09-23	2019-10-18	08:55:00	11.85
		CR10273-307	2019-10-01	2019-10-25	08:20:00	9.61
		CR10273-308	2019-10-01	2019-10-25	08:55:00	11.3
		CR10436-128	2019-10-07	2019-10-31	09:10:00	10.29
		CR10436-129	2019-10-07	2019-10-31	09:40:00	9.61
	Male	CR10491-117	2019-09-16	2019-10-11	09:10:00	13.28
		CR10491-120	2019-09-16	2019-10-11	09:40:00	10.6
		CR10146-268	2019-09-23	2019-10-18	09:25:00	14.04
		CR10146-269	2019-09-23	2019-10-18	10:00:00	16.86
		CR10430-99	2019-10-03	2019-10-25	09:25:00	9.45
		CR10430-100	2019-10-03	2019-10-25	09:55:00	8.54
		CR10477-112	2019-10-07	2019-10-31	10:10:00	12.95
		CR10477-113	2019-10-07	2019-10-31	10:40:00	11.51
Early Adult (16 weeks)	Female	CR10329-168	2019-05-03	2019-08-23	09:20:00	20.2
		CR10298-275	2019-05-12	2019-08-27	12:45:00	25.18
		CR10323-153	2019-05-07	2019-08-27	13:20:00	18.88
		CR10373-166	2019-05-28	2019-09-20	08:20:00	21.19
		CR10411-152	2019-06-05	2019-09-26	08:50:00	20.46
		CR10411-153	2019-06-05	2019-09-26	09:20:00	18.55
		CR10432-114	2019-06-16	2019-10-04	07:45:00	21.26
		CR10432-115	2019-06-16	2019-10-04	08:20:00	21.56
	Male	CR10258-312	2019-05-01	2019-08-23	09:55:00	28.7
		CR10313-159	2019-05-12	2019-08-27	13:50:00	21.56
		CR10311-151	2019-05-19	2019-09-06	08:40:00	29.46
		CR10400-196	2019-05-26	2019-09-13	08:25:00	31.2
		CR10452-84	2019-05-26	2019-09-13	09:00:00	30.52
		CR10387-176	2019-06-03	2019-09-26	09:55:00	37.16
		CR10332-263	2019-06-16	2019-10-04	08:50:00	31.65
		CR10332-264	2019-06-16	2019-10-04	09:20:00	35.5
Aging Late Adult (59 weeks)	Female	CR1575-366	2018-06-23	2019-08-09	08:45:00	29.32
		CR1495-378	2018-07-01	2019-08-16	09:50:00	34.5
		CR1678-347	2018-07-04	2019-08-23	10:25:00	42.73
		CR1760-239	2018-07-20	2019-09-06	09:10:00	40.02
		CR1760-241	2018-07-20	2019-09-06	09:50:00	30.88
		CR1509-372	2018-07-23	2019-09-13	09:30:00	32.89
		CR1530-457	2018-07-29	2019-09-13	10:05:00	35.49
		CR1627-341	2018-08-03	2019-09-20	08:50:00	46.09
	Male	CR1592-354	2018-06-23	2019-08-09	09:15:00	31.71
		CR1579-350	2018-06-25	2019-08-16	09:15:00	51.32
		CR1477-432	2018-07-02	2019-08-23	11:00:00	31.59
		CR1760-227	2018-07-16	2019-09-06	10:25:00	45.43
		CR1509-382	2018-07-28	2019-09-13	10:40:00	40.92
		CR1627-344	2018-08-03	2019-09-20	09:25:00	47.84
		CR1627-346	2018-08-03	2019-09-20	09:55:00	41.83
		CR1475-466	2018-08-12	2019-09-26	08:20:00	47.55
92 Week Old Aging	Male	900483-009	2019-06-04	2021-03-02	12:29:00	43.91
		900483-010	2019-06-04	2021-03-02	12:46:00	43.49
		900483-011	2019-06-04	2021-03-02	12:59:00	53.91
		900483-012	2019-06-04	2021-03-02	13:10:00	40.4
		900483-013	2019-06-04	2021-03-02	13:20:00	43.6
		900483-014	2019-06-04	2021-03-02	13:30:00	51.53
		900483-015	2019-06-04	2021-03-02	13:40:00	43.79
		900483-016	2019-06-04	2021-03-02	13:50:00	35.68
	Female	900483-009	2019-06-04	2021-03-02	12:03:00	44.81
		900483-010	2019-06-04	2021-03-02	12:13:00	42.5
		900483-011	2019-06-04	2021-03-02	12:23:00	41.34
		900483-012	2019-06-04	2021-03-02	12:33:00	29.38
		900483-013	2019-06-04	2021-03-02	12:43:00	33.92
		900483-014	2019-06-04	2021-03-02	12:54:00	36.39
		900483-015	2019-06-04	2021-03-02	13:04:00	34.71
		900483-016	2019-06-04	2021-03-02	13:14:00	40.23
