# Supplementary material for: A metabolome atlas of the aging mouse brain
Source: Nat Commun. 2021 Oct 15;12:6021. doi: 10.1038/s41467-021-26310-y (PMC8519999; doi:10.1038/s41467-021-26310-y)
Supplement: Supplementary file 5 — Supplementary Dataset 2 [file 41467_2021_26310_MOESM5_ESM.xlsx]

## Sheet: Table S2
														Label	AD_F1_BG	AD_F2_BG	AD_F3_BG	AD_F4_BG	AD_F5_BG	AD_F6_BG	AD_F7_BG	AD_F8_BG	AD_M1_BG	AD_M2_BG	AD_M3_BG	AD_M4_BG	AD_M5_BG	AD_M6_BG	AD_M7_BG	AD_M8_BG	AD_F1_CB	AD_F2_CB	AD_F3_CB	AD_F4_CB	AD_F5_CB	AD_F6_CB	AD_F7_CB	AD_F8_CB	AD_M1_CB	AD_M2_CB	AD_M3_CB	AD_M4_CB	AD_M5_CB	AD_M6_CB	AD_M7_CB	AD_M8_CB	AD_F1_CT	AD_F2_CT	AD_F3_CT
														Species	Mouse	Mouse	Mouse	Mouse	Mouse	Mouse	Mouse	Mouse	Mouse	Mouse	Mouse	Mouse	Mouse	Mouse	Mouse	Mouse	Mouse	Mouse	Mouse	Mouse	Mouse	Mouse	Mouse	Mouse	Mouse	Mouse	Mouse	Mouse	Mouse	Mouse	Mouse	Mouse	Mouse	Mouse	Mouse
														Organ	Brain	Brain	Brain	Brain	Brain	Brain	Brain	Brain	Brain	Brain	Brain	Brain	Brain	Brain	Brain	Brain	Brain	Brain	Brain	Brain	Brain	Brain	Brain	Brain	Brain	Brain	Brain	Brain	Brain	Brain	Brain	Brain	Brain	Brain	Brain
														Region	Basal ganglia	Basal ganglia	Basal ganglia	Basal ganglia	Basal ganglia	Basal ganglia	Basal ganglia	Basal ganglia	Basal ganglia	Basal ganglia	Basal ganglia	Basal ganglia	Basal ganglia	Basal ganglia	Basal ganglia	Basal ganglia	Cerebellum	Cerebellum	Cerebellum	Cerebellum	Cerebellum	Cerebellum	Cerebellum	Cerebellum	Cerebellum	Cerebellum	Cerebellum	Cerebellum	Cerebellum	Cerebellum	Cerebellum	Cerebellum	Cerebral cortex	Cerebral cortex	Cerebral cortex
														Age	3 weeks	3 weeks	3 weeks	3 weeks	3 weeks	3 weeks	3 weeks	3 weeks	3 weeks	3 weeks	3 weeks	3 weeks	3 weeks	3 weeks	3 weeks	3 weeks	3 weeks	3 weeks	3 weeks	3 weeks	3 weeks	3 weeks	3 weeks	3 weeks	3 weeks	3 weeks	3 weeks	3 weeks	3 weeks	3 weeks	3 weeks	3 weeks	3 weeks	3 weeks	3 weeks
														Gender	Female	Female	Female	Female	Female	Female	Female	Female	Male	Male	Male	Male	Male	Male	Male	Male	Female	Female	Female	Female	Female	Female	Female	Female	Male	Male	Male	Male	Male	Male	Male	Male	Female	Female	Female
														File type	Sample	Sample	Sample	Sample	Sample	Sample	Sample	Sample	Sample	Sample	Sample	Sample	Sample	Sample	Sample	Sample	Sample	Sample	Sample	Sample	Sample	Sample	Sample	Sample	Sample	Sample	Sample	Sample	Sample	Sample	Sample	Sample	Sample	Sample	Sample
#	Alignment ID	identifier	Annotation	Superclass	subclass	MSI level	Polarity	Adduct type	INCHIKEY	Pubchem CID	SMILES	Average Mz	MS/MS spectrum	Average Rt(min)	Peak height	Peak height	Peak height	Peak height	Peak height	Peak height	Peak height	Peak height	Peak height	Peak height	Peak height	Peak height	Peak height	Peak height	Peak height	Peak height	Peak height	Peak height	Peak height	Peak height	Peak height	Peak height	Peak height	Peak height	Peak height	Peak height	Peak height	Peak height	Peak height	Peak height	Peak height	Peak height	Peak height	Peak height	Peak height
1	5145	8.36_274.09	(-)-N-Acetylneuraminic acid	Organic oxygen compounds	Carbohydrates and carbohydrate conjugates	mz and MS/MS matching	HILIC ESI +	[M+H-2H2O]+	KBGAYAKRZNYFFG-BOHATCBPSA-N	14017587	CC(=O)N[C@H]([C@H](CC(=O)C(=O)O)O)[C@H]([C@@H]([C@@H](CO)O)O)O	274.092	55.01848:2268 60.04451:18817 85.23166:2562 89.99981:2119 95.04897:2029 103.03913:3059 109.02874:2617 110.01601:2046 110.06014:3493 120.04461:2927 121.0285:62120 123.04474:3191 125.02401:2721 126.05449:2143 126.36185:2398 142.05055:2462 150.05539:11372 151.03906:12854 154.04993:3643 166.05:10678 167.034:50801 172.061:8258 178.05011:8345 179.03368:17353 182.04553:3946 184.06053:4744 196.06082:9194 …	8.363	244882	224236	217537	184097	284094	296206	265611	257861	211279	161845	197079	209522	160397	176829	133366	154200	76049.4	108744	69662.8	69559	66623.9	77534.1	36891.6	62193.7	93403.3	72985.3	73178.7	50286.3	79862.9	69999	82560.7	67394.5	244163	276608	258304
2	4868	7.13_262.17	(2R)-3-Hydroxyisovaleroylcarnitine	Lipids and lipid-like molecules	Fatty acid esters	mz and MS/MS matching	HILIC ESI +	[M+H]+	IGLHHSKNBDXCEY-SECBINFHSA-N	131668011	CC(C)(CC(=O)O[C@H](CC(=O)[O-])C[N+](C)(C)C)O	262.165	59.04935:20446 60.08095:69048 81.16392:2352 84.88269:2092 85.02843:525160 91.93904:2038 144.1019:21423 145.04962:157024 168.74805:2302 173.29546:2195 185.08051:27145 202.33748:4050 204.12305:3919 262.16513:463303	7.13	796767	1.26625e+06	961123	697883	1.2219e+06	1.07207e+06	794769	623986	1.2849e+06	925469	758000	1.0285e+06	876810	734375	881500	669249	1.13841e+06	1.49548e+06	1.53314e+06	1.27906e+06	1.07468e+06	1.30818e+06	531045	1.28654e+06	1.46378e+06	1.14973e+06	1.36857e+06	1.23589e+06	1.2449e+06	1.19409e+06	1.3651e+06	1.11184e+06	639884	752634	776946
3	2018	7.70_146.12	(3-Carboxypropyl)trimethylammonium cation	Lipids and lipid-like molecules	Fatty acids and conjugates	mz and MS/MS matching	HILIC ESI +	[Cat]+	JHPNVNIEXXLNTR-UHFFFAOYSA-O	134	C[N+](C)(C)CCCC(=O)O	146.118	57.66921:5281 60.08098:111945 87.03828:10168 87.04404:230992 146.11763:146465	7.703	4.90423e+06	6.25351e+06	5.29153e+06	3.91236e+06	7.2626e+06	5.78258e+06	4.88299e+06	3.26657e+06	7.26188e+06	4.97282e+06	4.15621e+06	5.45508e+06	6.18134e+06	5.35636e+06	4.85923e+06	3.40081e+06	2.6105e+06	3.17584e+06	1.88026e+06	2.4419e+06	2.30358e+06	2.40257e+06	1.03618e+06	2.53798e+06	3.99504e+06	2.27604e+06	2.56725e+06	2.60449e+06	3.28322e+06	2.46878e+06	3.19383e+06	2.21581e+06	4.38443e+06	5.25393e+06	5.3466e+06
4	4882	8.51_181.03	(N-(-2-Acetamido))-2-aminoethanesulfonic acid	Organic acids and derivatives	Organosulfonic acids and derivatives	mz and MS/MS matching	HILIC ESI -	[M-H]-	DBXNUXBLKRLWFA-UHFFFAOYSA-N	6993708	C(CS(=O)(=O)[O-])[NH2+]CC(=O)N	181.03	62.53548:1822 64.39735:2074 73.04041:2809 79.95687:40194 80.96465:16664 94.09705:1930 106.98069:42987 115.0515:2790 117.06718:11900 124.00778:11253 125.30589:2028 136.02428:1942 145.06165:3911 181.02997:642940	8.51	847624	643832	949458	576819	1.09035e+06	1.14629e+06	831205	697579	804930	912969	566235	992050	830674	664730	599069	458711	460859	623670	538231	497710	763999	655075	195741	931677	794457	595150	447236	431098	592937	634872	685378	626765	642483	736092	758520
5	287	7.71_86.06	.gamma.-Aminobutyric acid	Organic acids and derivatives	Amino acids, peptides, and analogues	mz and MS/MS matching	HILIC ESI +	[M+H]+	BTCSSZJGUNDROE-UHFFFAOYSA-N	119	C(CC(=O)O)CN	86.06	53.00248:58456 58.06538:40745 62.7934:5606 68.04961:150371 69.0336:2616917 86.06009:592669	7.714	4.29657e+06	1.53122e+06	2.22201e+06	1.91253e+06	3.19862e+06	3.7683e+06	4.1003e+06	3.07754e+06	4.15626e+06	3.32327e+06	4.29744e+06	4.55263e+06	4.77039e+06	2.82004e+06	3.83871e+06	3.53661e+06	2.06798e+06	2.74756e+06	1.90027e+06	2.01259e+06	2.73053e+06	2.17287e+06	635490	2.02846e+06	3.96698e+06	1.72358e+06	2.21733e+06	3.04451e+06	2.98941e+06	2.22497e+06	3.59223e+06	1.7574e+06	2.61131e+06	2.32594e+06	2.99162e+06
6	10206	9.37_275.09	.gamma.-Glutamyl-glutamic acid	Organic acids and derivatives	Amino acids, peptides, and analogues	mz and MS/MS matching	HILIC ESI -	[M-H]-	OWQDWQKWSLFFFR-WDSKDSINSA-N	92865	C(CC(=O)N[C@@H](CCC(=O)O)C(=O)O)[C@@H](C(=O)O)N	275.092	50.29642:2582 58.09753:2456 82.0296:4580 84.04514:5502 102.05589:95888 102.06329:3917 108.45597:2355 109.07682:4929 115.16106:2087 127.05146:30896 128.03552:633147 128.9836:2410 129.02002:4810 136.31613:2563 146.04639:547271 151.08803:3904 169.09921:18429 195.07889:47209 213.09073:18306 231.10059:3781 239.06964:67819 256.86563:2621 257.08078:63027 275.05743:5366 275.09152:161132	9.365	2.57682e+06	2.46944e+06	3.48869e+06	2.10975e+06	3.62074e+06	3.56522e+06	3.99569e+06	2.72679e+06	3.49661e+06	3.2998e+06	2.39845e+06	4.55634e+06	2.69456e+06	2.7387e+06	3.25324e+06	2.31747e+06	3.77858e+06	4.57977e+06	4.58186e+06	3.44423e+06	4.32383e+06	4.97711e+06	2.96604e+06	5.42829e+06	4.86992e+06	5.27138e+06	3.68501e+06	4.9891e+06	3.80411e+06	3.77825e+06	4.84291e+06	4.79138e+06	2.07513e+06	3.12881e+06	3.56037e+06
7	8795	1.28_243.16	1,11-Undecanedicarboxylic acid	Organic acids and derivatives	Fatty acids and conjugates	mz and MS/MS matching	HILIC ESI -	[M-H]-	DXNCZXXFRKPEPY-UHFFFAOYSA-N	10458	C(CCCCCC(=O)O)CCCCCC(=O)O	243.163	58.63054:2268 61.98752:3081 72.93755:2119 81.22968:2142 91.99823:2145 116.41952:2075 181.161:85144 225.1517:149837 243.16252:310304	1.285	788871	987516	1.11677e+06	1.18768e+06	1.10428e+06	1.02502e+06	1.23403e+06	1.12199e+06	436662	176689	361043	256646	204025	141140	178090	217478	925497	978395	947264	1.28037e+06	989261	941834	1.22445e+06	1.10325e+06	1.10598e+06	1.25462e+06	1.14841e+06	844783	979591	1.18346e+06	820134	1.09397e+06	891140	783610	972147
8	26704	521803	1,2,4-Benzenetriol	Benzenoids	Benzenetriols and derivatives		GC		GGNQRNBDZQJCCN-UHFFFAOYSA-N	10787	C1=CC(=C(C=C1O)O)O	239		521803	369.086	430.967	375.213	517.809	485.995	265.306	496.659	442.042	367.291	346.058	908.688	478.665	464.9	608.077	775.659	442.782	487.733	1643.54	399.079	849.511	361.047	2447.79	216.916	641.993	404.204	320.077	416.281	141.007	357.112	556.238	442.484	302.709	412.712	392.853	795.939
9	16557	651472	1,2-anhydro-myo-inositol	Organoheterocyclic compounds			GC		ZHMWOVGZCINIHW-FTYOSCRSSA-N	119054	[C@@H]1([C@@H]([C@H]([C@H]2[C@@H]([C@@H]1O)O2)O)O)O	318		651472	200.668	160.985	183.255	144.48	154.312	212.864	175.417	171.286	177.562	182.929	162.028	220.682	149.648	194.264	227.839	111.893	210.795	271.944	220.756	164.271	172.721	194.586	143.242	185.741	314.581	188.631	191.477	181.17	261.232	214.858	297.013	183.011	181.638	221.406	195.413
10	171285	632918	1,5-Anhydroglucitol	Organic oxygen compounds	Carbohydrates and carbohydrate conjugates		GC		MPCAJMNYNOGXPB-SLPGGIOYSA-N	64960	C1[C@@H]([C@H]([C@@H]([C@H](O1)CO)O)O)O	217		632918	2919.49	1617.44	2911.85	2355.9	2275.61	2895.67	2591.69	2127.52	3203.89	3365.97	3732.32	5096.1	3197.01	2928.26	5427.09	1516.9	3489.97	7576.97	5037.01	5063.15	2041.67	2270.54	1710.89	4058.37	7036.97	5837.81	5585.38	3814.06	6881.1	5691.95	8382.63	4738.13	3583.97	2951.64	3799.81
11	209	1.00_81.07	1,5-Hexadien-3-ol	Organic oxygen compounds	Alcohols and polyols	mz and MS/MS matching	HILIC ESI +	[M+H-H2O]+	SZYLTIUVWARXOO-UHFFFAOYSA-N	79122	C=CCC(C=C)O	81.0699	53.03883:8530 65.03861:2845 79.05415:48484 81.05264:14019 81.06463:3289 81.06982:78787	1.001	534370	1.09992e+06	353689	371420	573922	961520	916892	535801	664829	530578	474348	717218	551448	562393	293944	576805	344342	486066	876605	517394	1.16446e+06	830551	667186	1.65279e+06	991875	741645	438656	656014	533004	456096	564687	472293	526399	848893	453762
12	295	7.16_86.10	1,5-Pentanediamine	Organic nitrogen compounds	Amines	mz and MS/MS matching	HILIC ESI +	[M+H-NH3]+	VHRGRCVQAFMJIZ-UHFFFAOYSA-N	273	C(CCN)CCN	86.0964	53.00243:3811 54.25177:1870 56.04967:7675 57.05748:31064 58.06533:12102 66.61105:1673 69.06989:140302 74.45667:1887 86.05993:15191 86.09635:157593	7.159	894522	705218	683075	638738	1.0386e+06	1.24519e+06	960331	873147	633998	537838	562699	705677	762394	616120	865498	497826	808313	860810	828575	816561	1.14708e+06	1.06772e+06	507208	950697	721599	497170	616880	547005	725995	656044	821548	579221	716235	795175	818029
13	1501	1.00_133.10	10-Hydroxy-2-decenoic acid	Organic acids and derivatives	Medium-chain hydroxy acids and derivatives	mz and MS/MS matching	HILIC ESI +	[M+H-3H2O]+	QHBZHVUGQROELI-SOFGYWHQSA-N	5312738	C(CCC/C=C/C(=O)O)CCCO	133.101	66.26273:1913 72.24934:1983 78.43502:1797 91.05428:7359 104.63603:1823 105.06969:12899 133.1012:14279	0.996	481886	464647	336827	346662	196980	831331	296281	430200	522948	202720	262971	483746	277560	302509	185789	257783	278435	386566	410499	614053	636075	358261	533071	803356	698963	619891	389475	449572	384992	360789	384597	180926	318097	666018	319736
14	5280	1.24_187.14	10-Hydroxydecanoic acid	Organic acids and derivatives	Medium-chain hydroxy acids and derivatives	authentic standard mzrt, MS/MS matching	HILIC ESI -	[M-H]-	YJCJVMMDTBEITC-UHFFFAOYSA-N	74300	C(CCCCC(=O)O)CCCCO	187.135	59.01311:134505 60.97992:2614 61.98766:12203 64.53912:1881 98.23933:2158 99.92535:19118 100.93371:2463 115.92102:10859 116.92856:8686 125.09769:7761 141.12897:19938 141.86859:65657 159.87935:30567 169.12474:3194 175.9433:2868 187.0085:19505 187.09889:4368 187.1353:70984	1.236	478011	522882	492469	449976	439556	488565	568780	524628	413097	98144.4	106798	101130	92850.6	95442	87463.5	136094	617704	601285	521184	623893	519835	516529	510956	514889	537012	645940	497444	549194	539990	590904	498305	482419	436617	524248	501291
15	11022	1.07_295.23	12(13)-Epoxy-9Z-octadecenoic acid	Lipids and lipid-like molecules	Fatty acids and conjugates	mz and MS/MS matching	HILIC ESI -	[M-H]-	CCPPLLJZDQAOHD-FLIBITNWSA-N	5356421	CCCCCC1C(O1)C/C=C\CCCCCCCC(=O)O	295.231	50.88349:2556 57.03393:3996 59.01313:10730 113.09735:14678 125.0974:3483 142.92796:2400 171.10355:104607 179.14487:10112 181.12431:3913 183.13988:2969 195.14046:207402 197.642:18603 197.66422:5428 215.04622:2908 215.61444:2747 233.94551:2152 251.23729:4166 277.22025:374234 295.2308:1123198	1.073	39579.5	91526	83173	298088	189176	111964	66718.5	236705	33528.6	66806.7	56145.5	47937.2	69860.1	52663.4	283103	469636	231063	329004	86791.2	101600	90560.7	73634.4	3.555e+06	81953.7	64813.3	109095	1.98829e+06	245826	2.21343e+06	101944	245883	47089.9	444999	48087.2	76589.7
16	12518	1.22_333.21	13,14-Dihydro-15-ketoprostaglandin E2	Lipids and lipid-like molecules	Eicosanoids	mz and MS/MS matching	HILIC ESI -	[M-H-H2O]-	CUJMXIQZWPZMNQ-XYYGWQPLSA-N	5280711	CCCCCC(=O)CC[C@H]1[C@@H](CC(=O)[C@@H]1C/C=C\CCCC(=O)O)O	333.211	62.81638:2005 89.6146:1987 109.06609:2651 113.09722:3678 139.71382:1990 141.05592:3267 146.5495:2145 175.1132:4143 181.08751:3516 198.41864:9642 198.44101:9817 206.13437:3075 207.10406:3529 235.13716:2775 271.20898:13324 315.19968:9823 333.21069:29589	1.224	27886	37556.2	80297	51029.8	91082.8	87308.6	89902.4	84040.7	47552.1	91312.5	95860.2	69771.9	123073	113510	32667.7	46356.6	7893.61	21767.8	16842.9	17691.5	27163.2	52253	2236.78	22131.7	11475.8	4547.9	6023.9	3807.69	9813.76	9592.26	3624.73	9288.87	67769.7	23552.8	95370.1
17	5546	1.05_295.23	13-Keto-9Z,11E-octadecadienoic acid	Lipids and lipid-like molecules	Lineolic acids and derivatives	mz and MS/MS matching	HILIC ESI +	[M+H]+	JHXAZBBVQSRKJR-BSZOFBHHSA-N	6446027	CCCCCC(=O)/C=C/C=C\CCCCCCCC(=O)O	295.227	55.01818:3203 55.05448:24087 57.03357:2427 57.07013:17782 67.05425:66233 69.03351:3402 69.06992:37490 71.04893:5177 71.08549:74438 79.05424:32829 81.03336:4576 81.06982:66973 83.04912:10158 83.08549:32959 85.06458:10874 85.10114:21534 91.05401:19914 93.06986:63648 95.04926:19093 95.08546:59276 97.06471:12271 97.10126:25677 99.08042:90138 101.05973:3804 105.06976:20968 107.04907:2581 107.08545:434…	1.048	280555	484626	304881	301179	259070	301324	443725	291975	414657	315816	237729	200921	143342	262043	555577	191726	319596	322974	383133	486371	314710	188690	221787	283906	159266	257486	556993	381719	322230	528197	363104	348276	359063	428211	295115
18	2986_2573	1.34_180.17_1.34_163.15	1-Cycloheptyl-4-piperidinamine	Organoheterocyclic compounds	Aminopiperidines	mz and MS/MS matching	HILIC ESI +	[M+H-NH3]+_[M+H]+	RKFJCZXYGHNXBR-UHFFFAOYSA-N	4778241	C1CCCC(CC1)N2CCC(CC2)N	180.1748_163.1482	53.28532:2205 55.05441:16479 56.04966:2502 57.06997:9076 57.45168:2574 58.06529:3180 59.04912:3513 67.05403:14001 69.06969:12967 70.06496:7129 71.08513:4267 72.08073:4316 77.42878:1819 79.05402:11723 81.06976:35348 82.06486:9964 83.08524:13467 84.0806:22496 86.0963:4656 89.05944:12583 93.06976:30326 95.08542:37665 96.08057:24220 97.10103:14499 98.09617:10503 100.11195:8671 101.09602:3014 107.0700…	1.3425	534076	729567	687388	706511	677329	598543	814556	794712	198126	53277.5	83962.2	98397.9	106982	95686.9	25701.4	35813.5	720261	770391	737518	849370	669143	719612	706608	503512	557582	678791	673765	730853	627526	782799	650810	693133	529562	635328	585836
19	477	664807	1-Methylgalactose	Organic oxygen compounds	Carbohydrates and carbohydrate conjugates		GC		HOVAGTYPODGVJG-UHFFFAOYSA-N	2108	COC1C(C(C(C(O1)CO)O)O)O	204		664807	572.599	570.311	691.177	344.786	677.179	710.29	502.117	561.72	714.426	748.333	582.276	918.778	737.174	554.566	734.235	576.392	521.067	741.979	525.882	361.611	252.058	446.795	297.252	493.667	533.013	453.088	455.964	488.215	577.168	455.015	612.15	419.517	701.728	519.572	568.999
20	1663	6.11_137.07	1-Methylnicotinamide	Organoheterocyclic compounds	Pyridinecarboxylic acids and derivatives	authentic standard mzrt, MS/MS matching	HILIC ESI +	[M+H]+	LDHMAVIPBRSVRG-UHFFFAOYSA-O	457	C[N+]1=CC=CC(=C1)C(=O)N	137.071	56.4968:1676 94.06517:15450 133.51546:2194 137.04645:14900 137.07112:122192	6.106	881486	822527	1.22974e+06	790985	952716	1.18957e+06	828672	890975	2.88649e+06	1.57319e+06	1.61879e+06	1.56015e+06	2.44812e+06	1.73402e+06	1.02159e+06	999832	194496	220994	280413	222131	188768	239955	98966.2	200487	630385	240028	376866	347713	343819	219323	216766	168790	942436	856889	1.20855e+06
21	391871	900644	1-Monopalmitin	Lipids and lipid-like molecules	Monoradylglycerols		GC		QHZLMUACJMDIAE-UHFFFAOYSA-N	14900	CCCCCCCCCCCCCCCC(=O)OCC(CO)O	371		900644	582.216	672.369	223.5	562.683	517.908	458.129	635.027	661.48	749.844	807.43	365.943	1208.57	382.27	679.311	424.682	725.628	783.524	677.247	462.619	448.345	820.825	469.576	268.384	819.323	729.623	604.524	1160.4	773.706	764.038	738.926	1137.75	697.554	532.257	440.627	595.534
22	648	959214	1-Monostearin	Lipids and lipid-like molecules	Monoradylglycerols		GC		VBICKXHEKHSIBG-UHFFFAOYSA-N	24699	CCCCCCCCCCCCCCCCCC(=O)OCC(CO)O	203		959214	731.703	596.973	721.586	433.355	913.882	646.63	387.396	480.248	937.573	234.021	370.528	527.304	709.563	286.285	482.64	440.91	584.789	533.113	588.374	759.125	118.697	714.021	540.186	417.407	854.159	404.994	774.798	809.856	290.15	467.75	445.938	244.305	637.694	249.653	260.882
23	2254	397526	2,5-dihydroxypyrazine	Organoheterocyclic compounds	Pyrazines		GC		USHRADXTTYICIJ-UHFFFAOYSA-N	23368901	C1=C(N=CC(=O)N1)O	241		397526	6596.91	4288.52	5061.99	5148.14	7141.02	6025.06	6321.18	6052.19	5471.99	5453.71	2879.45	4377.32	4926.26	3443.61	4592.88	3528.45	8486.89	11528.4	8047.73	7958.9	4663.99	6965.07	1023.5	8337.12	11398.9	6029.88	2471.27	7253.04	12200.4	8906.61	13355.7	6992.73	8726.95	5100.32	5132.32
24	989	0.96_115.08	2,5-Hexanedione	Organic oxygen compounds	Carbonyl compounds	mz and MS/MS matching	HILIC ESI +	[M+H]+	OJVAMHKKJGICOG-UHFFFAOYSA-N	8035	CC(=O)CCC(=O)C	115.075	57.03371:214488 65.22517:1611 67.32331:2063 69.06995:3002 72.69415:1797 78.87868:2040 97.06396:2107 115.0671:2935 115.07542:56804 115.12277:2116	0.963	2.26899e+06	824791	1.23101e+06	1.14474e+06	2.58685e+06	604233	1.00358e+06	4.88244e+06	1.06065e+06	1.4992e+06	1.25463e+06	398163	2.20217e+06	2.81147e+06	1.84771e+06	1.53121e+06	3.36782e+06	993417	1.95029e+06	2.60883e+06	878750	2.06931e+06	516749	1.56337e+06	556408	2.13658e+06	2.72437e+06	1.87414e+06	703582	1.01062e+06	1.2284e+06	1.33764e+06	3.54949e+06	975022	969100
25	3291	8.46_191.10	2,6-Diaminopimelic acid	Organic acids and derivatives	Amino acids, peptides, and analogues	mz and MS/MS matching	HILIC ESI +	[M+H]+	GMKMEZVLHJARHF-UHFFFAOYSA-N	865	C(CC(C(=O)O)N)CC(C(=O)O)N	191.103	62.06021:74291 64.51216:2015 64.71428:2364 84.04442:24344 93.02016:1797 127.062:1967 128.07062:25453 130.04976:15568 156.90106:2634 168.11827:2000 173.09203:4007 174.07631:33297 191.10179:12394 191.12021:2057 191.57802:2061	8.455	462511	242266	280664	230727	354517	509243	447391	255876	401557	296848	278167	344260	347725	326351	387930	257629	96377.6	124826	102671	111202	101136	91306	13675.2	122745	151940	94815	23926.5	119882	157782	150651	169722	4172.08	357227	354938	395591
26	4629	3.86_252.11	2’-deoxyadenosine	Nucleosides, nucleotides, and analogues	Purine 3'-deoxyribonucleosides	mz and MS/MS matching	HILIC ESI +	[M+H]+	OFEZSBMBBKLLBJ-BAJZRUMYSA-N	6303	C1[C@H](O[C@H]([C@@H]1O)N2C=NC3=C(N=CN=C32)N)CO	252.109	57.90867:2136 61.9688:2135 73.02862:2922 84.44594:1977 99.04419:9875 117.0546:32197 136.06192:425351 141.04729:4886 149.93594:1934 198.48758:2076 200.31918:10657 252.07924:3189 252.10867:26266 252.23241:2941	3.856	1522.13	100	650.869	4706.64	100	570.205	100	100	2298.28	1467.14	100	4437.8	655.364	100	3237.02	100	3871.9	7859.6	100	2314.59	100	668.01	100	2505.2	100	100	100	100	100	100	100	100	100	100	100
27	1189	7.51_123.06	2-Acetylpyrazine	Organic oxygen compounds	Carbonyl compounds	mz and MS/MS matching	HILIC ESI +	[M+H]+	DBZAKQWXICEWNW-UHFFFAOYSA-N	30914	CC(=O)C1=NC=CN=C1	123.055	69.52982:1735 76.44676:1961 81.04473:23002 93.5058:1892 95.06043:13904 103.06548:2277 123.0555:33172	7.512	54298.8	64184.5	45961.8	56080.7	61517.4	53124.8	49829.3	52389.3	55381.5	62644.1	48983.2	58259.4	65732.6	53436.8	69265.2	61866.7	53926.1	107761	60418.1	51947.7	49928.1	56319	57570.2	44994.1	70921.7	50964.8	55616.2	68615.7	109505	54600.2	70085.8	61808	52428.2	55739.7	59647.6
28	1134_614	6.85_120.08_6.85_103.05	2-Amino-1-phenylethanol	Organic nitrogen compounds	Amines	mz and MS/MS matching	HILIC ESI +	[M+H-H2O]+_[M+NH4-H2O]+	ULSIYEODSMZIPX-UHFFFAOYSA-N	1000	C1=CC=C(C=C1)C(CN)O	120.0808_103.0542	72.42927:1911 73.82014:1860 79.05413:3044 91.05428:16835 92.13092:3340 93.07004:51724 95.04914:3361 103.0543:178324 105.04465:2337 113.52667:2211 117.23855:1952 118.06551:2935 119.07346:2540 120.08085:545352 120.16238:8223	6.8525	2.22445e+06	1.68781e+06	1.71248e+06	1.31755e+06	3.3584e+06	2.27472e+06	2.18021e+06	1.83805e+06	1.58581e+06	1.22294e+06	1.55109e+06	1.61646e+06	1.56777e+06	1.39497e+06	1.70381e+06	1.25697e+06	1.56564e+06	1.65727e+06	1.93354e+06	1.41633e+06	3.0842e+06	2.38528e+06	1.00985e+06	2.24283e+06	1.60053e+06	974503	1.2463e+06	1.04792e+06	1.39955e+06	1.41464e+06	1.72655e+06	1.08721e+06	1.32774e+06	1.57261e+06	1.77608e+06
29	165	1.67_78.03	2-Aminoethanethiol	Others	Alkylthiols	mz and MS/MS matching	HILIC ESI +	[M+H]+	UFULAYFCSOUIOV-UHFFFAOYSA-N	118985556	C(C[S-])[NH3+]	78.0337	51.02345:4112 52.01859:9570 58.69715:1920 78.03373:3171	1.667	242162	183076	206359	158523	271331	251398	234908	188385	240977	179150	202851	190400	211558	195252	200236	177492	227032	225702	213629	229880	204145	217248	118973	218605	279146	201117	203029	192585	209169	212257	219311	186083	206877	202670	231350
30	6630	6.51_361.27	2-Arachidonoylglycerol	Lipids and lipid-like molecules	Steroid esters	mz and MS/MS matching	HILIC ESI +	[M+H]+	RCRCTBLIHCHWDZ-DOFZRALJSA-N	5282280	CCCCCC=CCC=CCC=CCC=CCCCC(=O)OC(CO)CO	361.274	57.0339:2944 67.05442:17529 67.66822:2438 69.07014:4492 79.05417:12586 81.06999:13198 91.0545:9391 93.06982:9689 95.08562:13306 105.07005:9921 107.08563:3824 117.06947:3338 119.08561:8385 121.10126:2511 129.05438:3158 133.10115:2151 147.11771:2847 203.1785:2707 361.2717:4707	6.508	2652.73	1975.22	2548.02	1793.62	3331.06	5475.01	3763.45	2842.84	3006.49	2549.5	3504.63	3415.98	5011	3249.78	4019.85	2495.31	3345.38	3875.64	2917.1	1890.31	3486.22	3775.27	685.355	3338.99	4023.85	2311.86	2926.85	1047.16	3351.64	4427.61	4580.65	3023.13	2114.87	3530.3	2970.17
31	4274_3884	1.30_233.01_1.30_215.98	2-Benzothiazolesulfonic acid	Organoheterocyclic compounds		mz and MS/MS matching	HILIC ESI +	[M+NH4]+_[M+H]+	ZCXGMSGCBDSEOY-UHFFFAOYSA-N	30647	C1=CC=C2C(=C1)N=C(S2)S(=O)(=O)O	233.0051_215.9784	53.03888:90632 54.04215:5135 57.07014:108499 58.07317:5728 64.56893:3381 66.78378:3212 72.08073:36954 73.08401:3859 73.19532:3143 77.03865:55265 78.03381:25242 78.04164:4686 81.0332:4322 85.38927:3295 90.03363:7187 92.04954:119265 94.9946:17425 95.04911:250988 96.04398:22685 96.05195:18250 97.05601:4186 105.03701:5191 105.04475:143893 106.02885:145475 106.04765:13385 109.01061:35151 110.00593:239…	1.299	1.93063e+06	2.06831e+06	2.0069e+06	2.05098e+06	1.74532e+06	1.57228e+06	1.17047e+06	1.09146e+06	1.37017e+06	1.37754e+06	1.66973e+06	1.86725e+06	1.34844e+06	1.1774e+06	1.06559e+06	1.43873e+06	2.00367e+06	1.53754e+06	2.55784e+06	2.12612e+06	905211	896613	990090	1.41653e+06	2.11836e+06	2.0654e+06	2.84361e+06	3.02294e+06	1.79165e+06	1.7146e+06	2.48411e+06	2.15414e+06	2.25674e+06	2.07905e+06	2.56504e+06
32	4148	5.92_228.10	2'-Deoxycytidine	Nucleosides, nucleotides, and analogues	Pyrimidine 2'-deoxyribonucleosides	mz and MS/MS matching	HILIC ESI +	[M+H]+	CKTSBUTUHBMZGZ-SHYZEUOFSA-N	13711	C1[C@@H]([C@H](O[C@H]1N2C=CC(=NC2=O)N)CO)O	228.098	60.80722:2067 71.04906:3370 81.06982:2199 83.08562:2586 95.08561:4048 98.85104:2423 109.10132:4132 112.05059:242799 117.05416:4006 127.53431:2200 141.00085:16701 147.48024:2090 166.17943:1982 170.02623:10964 175.14796:4414 203.58937:3574 228.23167:13573	5.921	189020	149623	154332	129950	188499	244317	210746	253242	177997	146547	153340	192074	281392	262476	302386	162748	311122	408070	294026	421940	435869	403499	220817	419871	407126	369108	333275	403110	514011	506247	687045	406587	199618	245556	260242
33	21714	521785	2-Deoxypentitol	Organic oxygen compounds	Alcohols and polyols		GC		ZDAWZDFBPUUDAY-UHFFFAOYSA-N	249377	C(CO)C(C(CO)O)O	231		521785	900.073	723.084	840.004	554.43	915.007	1067.69	876.212	581.881	774.569	930.831	837.295	840.327	1037.68	964.062	818.464	631.369	524.951	1073.69	614.817	673.651	713.87	721.778	267.831	660.898	938.498	705.861	814.149	569.616	1016.63	923.71	743.968	494.604	679.014	762.805	913.491
34	9741_7853	3.04_263.05_3.04_227.07	2-Deoxyuridine	Nucleosides, nucleotides, and analogues	Pyrimidine 2'-deoxyribonucleosides	authentic standard mzrt matching	HILIC ESI -	[M+Cl]-_[M-H]-	MXHRCPNRJAMMIM-SHYZEUOFSA-N	13712	C1[C@@H]([C@H](O[C@H]1N2C=CC(=O)NC2=O)CO)O	263.0468_227.0695	MS/MS spectrum not acquired	3.039	192554	107115	135070	100992	242048	216639	166764	120392	113864	123315	120271	169357	187850	142261	235181	106665	128308	210808	140303	173275	201296	206191	61982.9	198194	178201	116548	150922	132848	238508	231704	233190	146774	171196	129159	152304
35	64653	508940	2-Hydroxyglutaric acid	Organic acids and derivatives	Short-chain hydroxy acids and derivatives		GC		HWXBTNAVRSUOJR-UHFFFAOYSA-N	43	C(CC(=O)O)C(C(=O)O)O	247		508940	4177.35	2592.74	2961.19	2337.58	2752.84	4055.43	719.98	1781.85	3772.86	4929.99	1746.92	4460.71	2852.37	1865.17	4561.72	1967.57	2836.2	3632.25	2365.76	1823.63	1214.89	2345.17	641.344	2250.49	3430.79	3123.94	2859.38	3961.9	2745.95	1135.85	2901.75	1981.18	3387.8	2503.72	4615.2
36	1838	8.05_129.02	2-Hydroxyglutaric acid isomer A	Organic acids and derivatives	Short-chain hydroxy acids and derivatives	mz and MS/MS matching	HILIC ESI -	[M-H-H2O]-	HWXBTNAVRSUOJR-VKHMYHEASA-N	439939	C(CC(=O)O)[C@@H](C(=O)O)O	129.019	59.10989:2090 85.02901:16178 101.0244:3518 129.01964:4430	8.046	3.05859e+06	698228	3.08928e+06	2.55479e+06	2.50906e+06	3.48541e+06	3.60671e+06	2.74069e+06	2.71169e+06	3.05755e+06	2.94246e+06	3.57863e+06	2.83756e+06	5.18003e+06	2.90601e+06	2.27933e+06	3.23361e+06	4.23238e+06	3.5739e+06	4.29112e+06	2.816e+06	2.9217e+06	2.17293e+06	3.19354e+06	4.80022e+06	3.71343e+06	2.93615e+06	3.50835e+06	4.52837e+06	5.25111e+06	4.55673e+06	3.71843e+06	3.0441e+06	3.34729e+06	3.1449e+06
37	1843	8.72_129.02	2-Hydroxyglutaric acid isomer B	Organic acids and derivatives	Short-chain hydroxy acids and derivatives	mz and MS/MS matching	HILIC ESI -	[M-H-H2O]-	HWXBTNAVRSUOJR-GSVOUGTGSA-N	439391	C(CC(=O)O)[C@H](C(=O)O)O	129.02	51.31855:1927 53.27078:2269 57.03405:3560 59.49429:1877 67.01833:3415 76.24645:1725 85.02917:8402 91.0539:2330 101.02439:2765 129.02074:2559 129.03911:36818	8.721	422740	253083	383123	356095	328748	470299	496269	353414	411947	345657	322196	412171	325663	515066	368515	246245	487496	725096	591103	678054	438066	466062	307575	509434	668989	524622	465097	439434	649506	732334	529569	467123	497626	416113	452300
38	958	2.70_103.04	2-Hydroxyisobutyric acid	Organic acids and derivatives	Alpha hydroxy acids and derivatives	mz and MS/MS matching	HILIC ESI -	[M-H]-	BWLBGMIXKSTLSX-UHFFFAOYSA-N	11671	CC(C)(C(=O)O)O	103.04	57.03367:7640 58.65502:2020 58.79268:1865 101.92364:2651 102.93169:8563 103.03963:3538	2.701	1.17978e+06	678375	904973	939676	1.09377e+06	1.16569e+06	1.10382e+06	923242	1.04821e+06	1.49933e+06	984636	1.43654e+06	950881	761044	1.14501e+06	861358	874675	985513	844716	1.20123e+06	804440	998888	607874	1.12967e+06	1.47094e+06	1.16141e+06	1.07954e+06	1.17113e+06	1.02639e+06	963907	1.47165e+06	1.07271e+06	893986	776482	939851
39	11170	1.08_299.26	2-hydroxystearic acid	Lipids and lipid-like molecules	Fatty acids and conjugates	mz and MS/MS matching	HILIC ESI -	[M-H]-	KIHBGTRZFAVZRV-QGZVFWFLSA-N	439885	CCCCCCCCCCCCCCCC[C@H](C(=O)O)O	299.262	68.64841:2317 69.20273:2044 70.66062:2529 78.99473:2419 82.61161:2359 123.04538:10865 141.12891:32644 143.10811:26198 149.00975:2938 151.00603:2422 155.14439:2725 163.114:9800 173.11952:18374 253.25673:23292 266.98508:4822 281.25131:44883 293.6702:2615 297.24594:22500 299.05121:21664 299.26205:2330236	1.078	97448.3	120633	109522	221162	232742	212490	170388	266769	89640.2	190430	248099	104065	169246	283432	202697	545294	369636	396361	134810	193094	155723	123897	4.52613e+06	249305	137616	225116	2.0478e+06	301465	1.50086e+06	158676	327920	202905	481004	88574	165858
40	25922	309587	2-Hydroxyvaleric acid	Lipids and lipid-like molecules	Fatty acids and conjugates		GC		JRHWHSJDIILJAT-UHFFFAOYSA-N	98009	CCCC(C(=O)O)O	131		309587	3205.03	860.738	4257.38	1035.77	4980.01	1478.03	745.364	4071.74	1061.54	3762.17	987.854	1363.22	1314.22	558.326	1322.5	649.93	724.708	2845.93	1190.93	962.814	1104.64	561.204	589.533	1038.02	1487.37	5338.12	1202.16	452.24	1069.45	1177.14	1069.24	5375.53	3609.86	1215.19	1287.13
41	3370	1.54_157.05	2-Isopropylmalic acid	Lipids and lipid-like molecules	Fatty acids and conjugates	mz and MS/MS matching	HILIC ESI -	[M-H-H2O]-	BITYXLXUCSKTJS-UHFFFAOYSA-N	77	CC(C)C(CC(=O)O)(C(=O)O)O	157.051	50.26524:2482 55.47169:1967 56.13344:2011 59.55137:1923 96.28182:1776 112.54597:2093 113.06075:65348 113.06894:3106 156.8913:2092 156.99742:4690 157.05185:10048 157.08907:2542	1.544	73296.9	36164.6	59278.9	88190.4	106550	60515.1	59974.7	130089	34238.9	51760.4	96086.4	31278.8	74241.1	94296.9	48157.6	129724	77402.8	193005	121137	128806	86340.7	69029.1	149804	66288.5	41612.6	31702.8	51561.8	262549	50233.4	151036	169211	65109	129133	88791.5	64566
42	3279	456913	2-Ketoglucose dimethylacetal	Organic oxygen compounds	Carbohydrates and carbohydrate conjugates		GC		DCNMIDLYWOTSGK-HSUXUTPPSA-N	159630	C([C@H]([C@H]([C@@H](C(=O)C=O)O)O)O)O	234		456913	274.472	268.889	308.601	281.696	299.124	325.767	280.294	323.302	150.538	206.558	124.732	176.152	194.239	112.318	168.47	192.018	463.304	519.744	480.317	120.572	449.527	459.901	445.092	544.129	521.184	104.477	340.802	412.568	504.803	372.887	328.335	404.668	381.147	398.645	354.787
43	2228	8.73_151.08	2-Methoxy-4-vinylphenol	Benzenoids	Methoxyphenols	authentic standard mzrt, MS/MS matching	HILIC ESI +	[M+H]+	YOMSJEATGXXYPX-UHFFFAOYSA-N	332	COC1=C(C=CC(=C1)C=C)O	151.08	57.51069:2036 58.06229:2611 59.06857:3330 59.28157:2134 60.07462:2181 67.77193:2338 84.04449:2859 85.04721:8936 85.05145:2934 86.05695:153247 87.06322:600838 88.0695:539729 89.05361:4997 89.05968:10767 89.07579:13419 90.27296:2652 95.08527:2409 104.08994:4515 105.07386:141342 105.09603:83744 106.08011:66886 133.06874:219793 134.07498:966182 135.08131:36186 141.62891:2265 151.07983:45886 151.10141…	8.731	24013.4	22263.5	23563.7	20886.1	21597.7	19469.6	21785.7	21227.2	51432	44846.5	46181.7	64845.3	33905.6	60932.6	43919.2	71382.4	23264.7	22714.2	22851.8	21357	25556.6	21685.3	23351.5	22672.7	28885.3	27154	27844.4	31530.3	42860.7	47868.1	31160.7	29536	20983.8	22855.3	22380.5
44	84531	941794	2-Monoolein	Lipids and lipid-like molecules	Monoradylglycerols		GC		UPWGQKDVAURUGE-KTKRTIGZSA-N	5319879	CCCCCCCC/C=C\CCCCCCCC(=O)OC(CO)CO	129		941794	306.119	259.521	312.489	257.113	306.978	229.836	238.899	313.882	247.019	284.946	229.313	280.262	254.625	250.664	237.164	239.89	250.187	283.533	281.377	219.295	290.963	279.842	270.056	271.266	268.076	294.253	288.224	270.087	248.881	269.801	267.771	317.874	281.732	288.561	261.192
45	5592	5.62_298.11	2'-O-Methylguanosine	Nucleosides, nucleotides, and analogues		authentic standard mzrt matching	HILIC ESI +	[M+H]+	OVYNGSFVYRPRCG-KQYNXXCUSA-N	135406950	CO[C@@H]1[C@@H]([C@H](O[C@H]1N2C=NC3=C2N=C(NC3=O)N)CO)O	298.114	54.76433:1825 59.0493:4071 61.01941:2210 66.12747:1943 87.92824:2137 115.03919:15347 116.60501:2267 131.03389:28096 147.51056:2171 162.46687:1980	5.616	11247.2	100	84734.9	100	100	76183.4	62997.9	100	100	20472	285880	100	183124	24352.4	100	206729	89190.7	100	61796.3	100	77624.9	2994.98	100	100	100	100	71422.1	100	100	4046.16	100	48933.2	16605.2	100	6648.27
46	5056	9.54_184.99	2-Phosphoglyceric acid	Organic oxygen compounds	Carbohydrates and carbohydrate conjugates	mz and MS/MS matching	HILIC ESI -	[M-H]-	GXIURPTVHJPJLF-UWTATZPHSA-N	439278	C([C@H](C(=O)O)OP(=O)(O)O)O	184.987	53.62285:1941 55.1282:1930 78.95856:225041 94.61707:2086 96.96939:85332 96.97634:3686 97.50913:2109 166.97607:4628 176.22188:1830 184.9865:32168 185.00177:2326	9.544	18341.9	15132.6	33157.3	18413.1	86537.6	61201.4	158142	24487.1	591.003	399.218	861.729	741.773	2130.66	820.511	1998.44	654.423	3348.63	34366.6	2948.17	13585.6	16054.5	18172.3	31421.9	14769.7	1086.81	678.026	1847.28	818.258	1186.59	598.424	2299.54	932.516	7996.63	16974.6	8373.87
47	479	1.88_96.04	2-Pyridone	Organoheterocyclic compounds	Hydropyridines	authentic standard mzrt, MS/MS matching	HILIC ESI +	[M+H]+	UBQKCCHYAOITMY-UHFFFAOYSA-N	8871	C1=CC(=O)NC=C1	96.0443	51.02336:2554 77.37513:2044 78.03377:21907 89.13984:1901 96.04433:840248	1.877	119632	87572.9	105922	100949	106147	95793.7	76160.6	94420.1	50212.1	125848	108242	76140.1	125151	113526	114230	152656	102534	138899	109842	113036	141526	129804	112675	129977	71458.2	105553	107705	132941	107926	102848	155043	112777	108467	96433	116143
48	5646_5299	4.51_300.29_4.51_282.28	2S-Amino-4E-octadecene-1,3S-diol	Organic nitrogen compounds	Amines	mz and MS/MS matching	HILIC ESI +	[M+H]+_[M+H-H2O]+	WWUZIQQURGPMPG-DNWQSSKHSA-N	11130338	CCCCCCCCCCCCC/C=C/[C@@H]([C@H](CO)N)O	300.2902_282.2797	56.04978:14414 57.07011:9061 67.05449:4578 69.07004:4645 71.08531:2805 71.29511:2035 81.06994:4259 83.08561:4763 90.77814:2193 92.75451:2183 95.08555:4358 95.71376:2320 97.10166:2485 105.84202:2359 109.10091:3859 109.59322:2119 109.63552:2387 121.10127:2437 157.01166:2174 177.04321:2254 202.35684:4842 210.18576:13794 220.41675:2237 227.21019:4207 238.17999:8586 252.26991:20776 264.26953:16274 282…	4.5085	591319	581727	703367	477351	650521	706263	587524	684657	6.82072e+06	2.53114e+06	2.80776e+06	4.77471e+06	3.72929e+06	2.63326e+06	3.33925e+06	2.75079e+06	543081	400964	475534	431577	626325	698332	232369	745151	718368	1.03193e+06	1.43437e+06	2.09084e+06	1.11071e+06	1.51688e+06	1.43638e+06	1.15315e+06	463647	486577	604592
49	110341	598147	3-(4-Hydroxyphenyl)propionic acid	Others			GC		NMHMNPHRMNGLLB-UHFFFAOYSA-N	10394	C1=CC(=CC=C1CCC(=O)O)O	179		598147	829.953	647.057	739.749	745.503	788.528	948.634	597.275	605.748	688.755	848.594	809.048	682.723	836.828	686.216	959.294	500.026	653.83	815.032	806.377	640.267	617.108	604.029	636.885	624.058	656.435	785.163	1148.9	1639.59	729.491	501.556	624.18	614.449	722.04	658.142	859.745
50	1575	2.24_123.05	3-(Hydroxymethyl)phenol	Benzenoids	Benzyl alcohols	authentic standard mzrt, MS/MS matching	HILIC ESI -	[M-H]-	OKVJCVWFVRATSG-UHFFFAOYSA-N	102	C1=CC(=CC(=C1)O)CO	123.045	54.74479:1786 73.857:1914 80.21568:1754 81.03371:2022 95.0501:3528 122.03764:8846 123.04523:41704	2.244	846012	885958	863839	457074	1.25638e+06	718769	961195	418906	700430	1.28452e+06	705966	1.3243e+06	927559	764082	449503	755747	1126.78	1444.25	895.569	819.75	1234.32	1824.27	100	1099.19	1104.47	973.452	1060.11	5626.79	746.746	1018.66	747.485	968.091	62754.6	9881.15	4656.43
51	32204	625046	3,4-Dihydroxyphenylacetic acid	Benzenoids	Benzenediols		GC		CFFZDZCDUFSOFZ-UHFFFAOYSA-N	547	C1=CC(=C(C=C1CC(=O)O)O)O	179		625046	1860.38	1450.99	1809.28	616.299	2029.27	1534.45	1236.31	564.926	1205.61	2385.77	1088.31	1798.69	1399.03	1065.64	1032.42	1050.26	127.391	101.51	434.503	129.124	247.292	85.4638	270.763	100.944	400.402	91.9212	452.369	296.393	575.934	93.8568	574.752	49.9841	161.303	328.24	375.77
52	1019	3.16_116.11	3-Dehydrocarnitine	Organic acids and derivatives	Short-chain keto acids and derivatives	mz and MS/MS matching	HILIC ESI +	[M+H-CO2]+	YNOWULSFLVIUDH-UHFFFAOYSA-N	6991982	C[N+](C)(C)CC(=O)CC(=O)[O-]	116.107	50.66183:1710 50.76093:2020 58.06519:10639 59.07294:10203 74.09617:2180 116.10701:45771	3.162	39980.4	63201.1	38579.1	82386.9	39852.8	27737.8	32758.2	32096	44159.5	44637.2	44857.1	32371.4	53581.4	45995.4	35002.8	82152.6	104936	107455	120869	102612	143487	108502	90795.7	119847	135416	75612.3	110472	108829	119557	118644	124366	100543	38761.6	25316	29809.5
53	10796_9242	1.10_289.12_1.10_253.15	3-Furancarboxylic acid, tetrahydro-4-methylene-2-octyl-5-oxo-, (2R,3S)-rel-	Organoheterocyclic compounds	Gamma butyrolactones	mz and MS/MS matching	HILIC ESI -	[2M-H]-_[M-H]-	VCWLZDVWHQVAJU-NWDGAFQWSA-N	6482234	CCCCCCCC[C@H]1[C@@H](C(=C)C(=O)O1)C(=O)O	289.1241_253.1469	57.42579:1990 67.35681:2536 69.91167:2521 78.07983:2239 89.52984:1960 94.40973:1883 102.24716:2240 165.16548:3794 195.46388:3084 202.58156:2413 209.15633:503637 253.14674:30176	1.0985	244667	204785	208192	242328	195315	169836	240201	201769	338348	207321	254638	196368	239590	796864	151165	315558	227269	185893	151896	202883	147524	195140	191354	154465	173651	174366	154977	203367	182418	234702	348454	159035	250061	214453	239555
54	4568	7.51_248.15	3-Hydroxybutyrylcarnitine	Lipids and lipid-like molecules	Fatty acid esters	mz and MS/MS matching	HILIC ESI +	[M+H]+	UEFRDQSMQXDWTO-YGPZHTELSA-N	90659885	CC(CC(=O)O[C@H](CC(=O)[O-])C[N+](C)(C)C)O	248.149	51.3037:2163 60.08095:127365 68.94735:2436 69.03363:4964 69.49298:2217 85.02835:748074 87.04394:37802 103.03895:121538 105.0545:14426 144.10178:23834 145.04964:42402 165.44716:2472 171.06465:3727 189.07579:143730 199.92126:4311 199.94157:5351 248.14926:806391	7.506	868689	760716	508606	547843	739387	664543	557291	418370	697478	848371	805404	904744	1.04757e+06	887811	916883	510137	762352	828825	650431	611724	648203	775785	302532	601416	810710	532158	729353	735567	985757	840988	816839	445783	510272	403732	281647
55	7231	1.19_215.17	3-Hydroxydodecanoic acid	Organic acids and derivatives	Medium-chain hydroxy acids and derivatives	mz and MS/MS matching	HILIC ESI -	[M-H]-	MUCMKTPAZLSKTL-UHFFFAOYSA-N	94216	CCCCCCCCCC(CC(=O)O)O	215.167	59.01313:92183 78.83389:2095 138.45673:2132 169.16095:11548 177.90474:3391 178.90495:3219 197.15594:2721 215.01144:9434 215.07515:2828 215.16714:86794	1.191	272148	308418	328170	301771	332061	320882	338648	306049	150945	61637.4	60109.8	60857.6	64330.5	56912.3	55230.2	98455.5	320097	343393	304765	350000	300819	311003	303320	353037	348815	369631	299785	322632	339792	338107	285951	347452	283421	294843	302706
56	3103	1.28_151.04	3-Hydroxyphenylacetic acid	Benzenoids	1-hydroxy-4-unsubstituted benzenoids	authentic standard mzrt matching	HILIC ESI -	[M-H]-	FVMDYYGIDFPZAX-UHFFFAOYSA-N	12122	C1=CC(=CC(=C1)O)CC(=O)O	151.041	MS/MS spectrum not acquired	1.278	296306	433194	984119	301483	2.04028e+06	308338	209856	413902	187796	338668	172166	240301	399913	226600	63689.4	200783	48233.7	38864.4	47758.1	45494.2	41070.2	37445.9	50447	36268.8	42339.7	38694.3	35827	35921	35293	39616.4	28328.1	35935.8	37818.9	41799	40081.6
57	1373	2.03_117.06	3-Hydroxyvaleric acid	Lipids and lipid-like molecules	Fatty acids and conjugates	authentic standard mzrt, MS/MS matching	HILIC ESI -	[M-H]-	REKYPYSUBKSCAT-UHFFFAOYSA-N	107802	CCC(CC(=O)O)O	117.056	50.65825:1694 52.46465:1688 71.04943:3313 99.92559:11832 116.92855:42362 117.02046:2339 117.0554:3616	2.028	232274	215794	246285	262479	236152	228963	226893	227594	351592	665448	333456	518984	380384	212204	369587	253176	226211	271896	287705	337002	204916	254694	200853	235915	453603	564539	382544	497531	233503	368515	441457	361174	204980	205752	250826
58	2227	5.34_151.08	3-Methoxytyramine	Benzenoids	Methoxyphenols	mz and MS/MS matching	HILIC ESI +	[M+H-NH3]+	DIVQKHQLANKJQO-UHFFFAOYSA-N	1669	COC1=C(C=CC(=C1)CCN)O	151.076	54.75959:1972 74.61913:1794 75.06181:2172 89.05981:3973 91.05429:185681 95.04929:43674 96.35992:1971 102.8198:1897 105.0694:2058 106.4493:1904 109.87979:1981 119.04922:200570 123.08063:3740 136.05203:23348 137.05986:25289 140.08794:2379 141.99568:1795 151.07547:356866	5.338	456985	905579	687951	460870	199916	223850	219687	246507	2.13673e+06	2.20235e+06	1.22763e+06	2.43013e+06	1.92241e+06	2.05238e+06	775930	916426	100	5501.22	100	100	100	100	100	100	100	100	100	100	100	5785.98	100	100	12032.7	100	6225.95
59	3486	1.90_159.07	3-Methyladipic acid	Lipids and lipid-like molecules	Fatty acids and conjugates	authentic standard mzrt, MS/MS matching	HILIC ESI -	[M-H]-	SYEOWUNSTUDKGM-UHFFFAOYSA-N	12292	CC(CCC(=O)O)CC(=O)O	159.067	54.1095:2198 55.03296:2102 88.2447:2278 97.06566:16919 99.92548:4069 113.09706:3997 115.07645:82670 141.05579:3512 146.72655:1904 158.84714:3089 159.05135:3005 159.06664:45146 159.10393:7917	1.898	1.02298e+06	1.07857e+06	1.13049e+06	1.10739e+06	1.00339e+06	1.12266e+06	1.74602e+06	1.18166e+06	2.02773e+06	169975	411923	198782	235210	213998	167166	321941	1.20992e+06	1.15447e+06	1.33618e+06	1.24746e+06	1.14098e+06	1.09236e+06	1.55195e+06	1.05295e+06	1.25219e+06	1.35902e+06	1.19316e+06	1.28816e+06	1.10346e+06	1.32601e+06	948459	1.18069e+06	923465	731083	1.03853e+06
60	2418	2.61_158.08	3-Methylcrotonylglycine	Organic acids and derivatives	Amino acids, peptides, and analogues	mz and MS/MS matching	HILIC ESI +	[M+H]+	PFWQSHXPNKRLIV-UHFFFAOYSA-N	169485	CC(=CC(=O)NCC(=O)O)C	158.081	53.03883:594676 55.01808:34015 56.0498:48832 69.03346:331333 69.06993:124858 72.04433:593508 77.03854:261412 81.03345:47140 82.06499:40000 84.07492:10810 84.08066:324171 84.08597:14997 87.04398:986876 94.06516:193851 95.04906:1877735 105.04466:830680 112.07556:2804983 114.0549:37132 116.09011:9432 118.06531:20395 122.06006:98120 123.04372:61831 130.08688:13594 140.0705:753208 141.00037:1762368 15…	2.607	194165	103608	130958	116756	127353	122886	165886	203327	80357.3	50963.9	84088.3	46541.6	69129.5	53520.2	59970	362225	129443	118400	75018.5	101487	186908	114256	63315.5	111025	77887.2	66629.6	77100.3	103792	60373	75451.1	83056.9	53619.4	157384	173424	156674
61	4746	7.03_258.11	3-Methylcytidine	Nucleosides, nucleotides, and analogues		authentic standard mzrt, MS/MS matching	HILIC ESI +	[M+H]+	RDPUKVRQKWBSPK-ZOQUXTDFSA-N	14237477	CN1C(=N)C=CN(C1=O)[C@H]2[C@@H]([C@@H]([C@H](O2)CO)O)O	258.109	70.1621:1865 98.10358:1795 111.27533:1874 120.01315:2060 124.3175:2320 126.06624:243994 127.86804:2269 161.51317:1985 200.51929:9821 258.10983:2770	7.034	226158	167576	264738	201600	410155	361967	299623	228816	279966	280435	250605	245986	305330	232720	154270	229619	94944.1	116341	61495.9	88976	201332	156432	112646	162390	109856	70406.9	103818	77103.2	123250	124167	113703	108116	98759.3	101795	103690
62	2724	9.40_170.09	3-Methylhistidine	Organic acids and derivatives	Amino acids, peptides, and analogues	authentic standard mzrt, MS/MS matching	HILIC ESI +	[M+H]+	JDHILDINMRGULE-LURJTMIESA-N	64969	CN1C=NC=C1C[C@@H](C(=O)O)N	170.093	55.14185:2162 57.08379:1836 83.06013:3506 95.0491:9068 96.062:3200 96.06824:49532 97.07619:17440 105.04456:3587 109.07612:72341 124.08722:17516 125.07098:8069 126.10283:43926 141.00056:11532 153.06567:2194 170.09341:227765	9.397	381645	406875	507098	445214	397160	315131	589977	563426	447424	386345	377900	365211	424995	480911	629062	500644	353858	396272	595532	561783	313773	303367	381869	538483	489838	407226	405075	384809	389857	468574	759640	498009	431851	429307	509570
63	5593	5.72_298.11	3'-O-Methylguanosine	Nucleosides, nucleotides, and analogues		authentic standard mzrt matching	HILIC ESI +	[M+H]+	UYARPHAXAJAZLU-KQYNXXCUSA-N	135742509	CO[C@@H]1[C@H](O[C@H]([C@@H]1O)N2C=NC3=C2N=C(NC3=O)N)CO	298.115	MS/MS spectrum not acquired	5.719	93361.7	100818	60909.5	22783.5	137060	128694	73897.3	66406.2	85310.3	65344.5	77603	95444.1	146384	120468	102487	59655.5	68643.8	155608	69391.8	75091.9	105106	143081	16049.6	148776	112137	65316.5	65669.5	83059.1	129985	151598	155788	136317	90714.1	78972.7	83014.9
64	1667	610734	3-Phosphoglycerate	Organic oxygen compounds	Carbohydrates and carbohydrate conjugates		GC		OSJPPGNTCRNQQC-UHFFFAOYSA-N	724	C(C(C(=O)O)O)OP(=O)(O)O	227		610734	282.746	382.01	159.53	484.221	3597.35	2845.21	3387.4	723.769	414.945	426.824	292.8	378.223	357.53	168.881	347.786	287.819	203.986	265.253	294.617	296.592	1160.37	646.701	805.062	374.783	476.213	237.856	389.585	316.119	540.418	532.666	474.342	130.832	474.422	395.233	407.671
65	6675	8.71_365.11	3alpha-Galactobiose	Organic oxygen compounds	Carbohydrates and carbohydrate conjugates	Sugar class matching base on accurate mass and MS/MS	HILIC ESI +	[M+Na]+	QIGJYVCQYDKYDW-SDOYDPJRSA-N	16219440	C([C@@H]1[C@@H]([C@@H]([C@H]([C@H](O1)O[C@H]2[C@H]([C@H](OC([C@@H]2O)O)CO)O)O)O)O)O	365.106	60.24607:2378 61.09061:2376 67.38919:2248 88.45132:2589 185.04181:28981 201.5666:5319 203.05278:99647 219.0376:3689 242.36194:2213 305.08377:14081 319.76578:2656 347.09485:65753 365.10529:1073158	8.71	157973	147770	138326	213470	195337	147841	255759	166196	210599	176692	223233	281526	177483	239606	363326	269344	142496	323645	250872	175863	118940	154969	138325	290063	158044	113011	147847	132455	328663	168085	193909	148078	196825	183796	178286
66	8636	8.35_657.24	3'-alpha-Sialyl-N-acetyllactosamine	Organic oxygen compounds	Carbohydrates and carbohydrate conjugates	mz and MS/MS matching	HILIC ESI +	[M+H-H2O]+	RGZDLTASXRMKKF-RXEVBYPSSA-N	102247004	CC(=O)N[C@@H]1[C@H](C[C@@](O[C@H]1[C@@H]([C@@H](CO)O)O)(C(=O)O)O[C@H]2[C@H]([C@H](O[C@H]([C@@H]2O)O[C@H]([C@@H](CO)O)[C@@H]([C@H](C=O)NC(=O)C)O)CO)O)O	657.236	50.69139:2690 60.04462:69135 68.04917:3446 81.03336:3992 84.04442:17153 85.02844:5846 96.04447:17794 97.02836:5585 98.05978:13598 98.19802:2824 103.03883:7132 108.04426:6353 109.02908:4562 110.05982:4406 111.10377:3345 112.03922:12132 120.04466:4125 121.02843:92142 123.04385:4143 126.05495:71128 127.03903:6479 136.0392:4539 138.04327:3766 138.05505:92446 140.07008:4763 144.06572:96888 150.05486:1…	8.352	861705	686194	722067	667923	1.00625e+06	984994	955553	770640	709771	562563	644210	681970	584379	606072	447051	510261	217803	233117	216892	198823	208445	246368	176308	215619	114202	101435	116879	82547.7	154537	150007	84559.9	93838.7	873881	887136	878862
67	11081	1.32_297.16	4-(Decan-4-Yl)Benzenesulfonic Acid	Benzenoids	Benzenesulfonic acids and derivatives	mz and MS/MS matching	HILIC ESI -	[M-H]-	NANHIUZYPFDGJS-UHFFFAOYSA-N	14921167	CCCCCCC(CCC)C1=CC=C(C=C1)S(=O)(=O)O	297.156	50.27216:2071 52.5812:2219 63.20879:2341 66.57386:1921 89.02498:2407 92.06745:2072 103.2307:2471 109.02525:2242 121.80144:2240 135.8873:2582 170.00554:2495 182.99486:4397 183.01324:104278 184.02129:3004 297.15594:1545472	1.318	1.50232e+07	657743	2.48455e+07	3.11416e+07	3.03142e+07	3.51361e+07	2.15584e+07	2.41091e+07	1.41459e+07	1.13062e+07	1.82513e+07	1.98581e+07	2.1632e+07	1.22523e+07	1.60967e+07	1.36046e+07	3.22551e+07	2.41626e+07	753548	4.04297e+07	2.83557e+07	2.63004e+07	2.87868e+07	2.92775e+07	1.53309e+07	1.47232e+07	2.80522e+07	9.88195e+06	9.43789e+06	1.09156e+07	1.59654e+07	1.9794e+07	2.51171e+07	2.26683e+07	3.21917e+07
68	1427	1.01_131.07	4-Acetylbutyric acid	Lipids and lipid-like molecules	Fatty acids and conjugates	authentic standard mzrt matching	HILIC ESI +	[M+H]+	MGTZCLMLSSAXLD-UHFFFAOYSA-N	18407	CC(=O)CCCC(=O)O	131.071	MS/MS spectrum not acquired	1.011	939181	1.80963e+06	382639	442673	1.08025e+06	1.82338e+06	616906	1.66143e+06	2.24897e+06	1.76687e+06	509915	100	314955	1.4757e+06	648402	295407	394981	2.93084e+06	104343	629666	662870	477414	1.19827e+06	108812	45759.9	65154.4	2.15314e+06	1.84453e+06	1.64772e+06	1.89092e+06	129482	760828	291311	503081	262575
69	1684	7.36_138.06	4-Aminobenzoic acid	Benzenoids	Benzoic acids and derivatives	authentic standard mzrt, MS/MS matching	HILIC ESI +	[M+H]+	ALYNCZNDIQEVRV-UHFFFAOYSA-N	978	C1=CC(=CC=C1C(=O)O)N	138.055	55.67066:8198 92.0493:14530 94.06533:112377 110.06034:89992 138.05502:1709237	7.355	3.88739e+06	3.95056e+06	4.29982e+06	3.76892e+06	3.42054e+06	3.58636e+06	4.01347e+06	2.63495e+06	4.79683e+06	3.96547e+06	5.0516e+06	5.30073e+06	4.59903e+06	3.03228e+06	3.28453e+06	3.16547e+06	6.88973e+06	7.79229e+06	7.11128e+06	5.9698e+06	4.02788e+06	6.69346e+06	3.28269e+06	6.29224e+06	1.08858e+07	5.56563e+06	7.37404e+06	9.30943e+06	8.1075e+06	5.70306e+06	6.72611e+06	5.18356e+06	2.98868e+06	3.32115e+06	3.9639e+06
70	2013	7.59_146.09	4-Guanidinobutyric acid	Organic acids and derivatives	Amino acids, peptides, and analogues	authentic standard mzrt, MS/MS matching	HILIC ESI +	[M+H]+	TUHVEAJXIMEOSA-UHFFFAOYSA-N	500	C(CC(=O)O)CN=C(N)N	146.092	51.50402:1707 56.76945:2267 57.75134:2097 60.08103:44138 77.91476:1886 86.05986:2332 87.04417:87456 91.57925:2559 126.38017:1770 140.97447:1885 146.09241:9743 146.11783:61589	7.592	4.61276e+06	6.5663e+06	4.27986e+06	3.62348e+06	5.82722e+06	5.41126e+06	4.1072e+06	3.14162e+06	6.43727e+06	4.22224e+06	3.90015e+06	5.3227e+06	6.59503e+06	5.74178e+06	4.67951e+06	3.44634e+06	5.65076e+06	6.78064e+06	4.73112e+06	5.41626e+06	6.61908e+06	5.98583e+06	2.7276e+06	6.14358e+06	8.96429e+06	5.11885e+06	6.0344e+06	6.88824e+06	8.42777e+06	6.50821e+06	7.9135e+06	5.50417e+06	3.0825e+06	4.54373e+06	3.47031e+06
71	2344	1.17_155.11	4-Hydroperoxy-2-nonenal	Organic oxygen compounds	Carbonyl compounds	mz and MS/MS matching	HILIC ESI +	[M+H-H2O]+	TVNYLRYVAZWBEH-FNORWQNLSA-N	6435432	CCCCCC(/C=C/C=O)OO	155.107	53.00233:2918 53.49265:1978 55.01814:9176 55.05143:4820 55.05447:150731 57.03374:35273 57.07011:23196 59.04605:3497 59.04931:80826 65.03854:11666 67.05427:1209853 69.03355:2768 69.06984:23661 71.04909:40861 71.08569:3306 71.27058:2105 74.05489:2448 76.99656:2063 79.05407:8976 80.12767:2545 81.06983:159214 83.08542:93904 85.02817:3991 85.0648:32780 90.76785:2175 91.05424:46788 93.06986:30337 95.04…	1.172	1.46475e+06	4.79682e+06	1.34783e+06	1.4445e+06	2.04596e+06	1.29568e+06	2.73525e+06	4.60188e+06	3.10717e+06	4.48675e+06	1.5676e+06	2.07541e+06	1.30239e+06	4.05254e+06	779709	4.37306e+06	2.94589e+06	1.70807e+06	2.0531e+06	1.98071e+06	3.46977e+06	3.49785e+06	5.73852e+06	5.07676e+06	1.1643e+06	1.0177e+06	878829	1.90402e+06	1.22655e+06	2.75065e+06	1.1151e+06	1.24375e+06	1.5786e+06	3.48798e+06	1.99053e+06
72	1648	1.40_125.02	4-Hydroxy-6-methyl-2-pyrone	Organoheterocyclic compounds	Pyranones and derivatives	authentic standard mzrt matching	HILIC ESI -	[M-H]-	NSYSSMYQPLSPOD-UHFFFAOYSA-N	54675757	CC1=CC(=CC(=O)O1)O	125.025	72.75479:1750 73.50764:1805 97.02939:14243 97.06557:4320 125.0245:19926 125.09712:2792	1.401	21479.9	17094	23936.7	14568.5	32737.1	26310.9	16668	17445.6	18188.4	23880.7	20379.1	19498.7	18486.7	128585	17799	66358	30138.3	23824.1	14932.5	15582.6	82782.4	16813	10791.3	25471.9	19955.5	19695.7	14685.7	18434	12808.5	23045.5	26250.7	19773	19254.9	26180.4	23558.5
73	2347	1.60_137.02	4-Hydroxybenzoic acid	Benzenoids	Benzoic acids and derivatives	authentic standard mzrt, MS/MS matching	HILIC ESI -	[M-H]-	FJKROLUGYXJWQN-UHFFFAOYSA-N	135	C1=CC(=CC=C1C(=O)O)O	137.025	83.45527:1776 85.14302:1827 93.03442:11567 107.06198:2289 111.40728:1776 120.0744:2109 136.86334:10914 136.89194:17230	1.599	175355	198903	214430	184749	209241	200909	201003	180026	185342	104402	106943	88834.9	97115.8	61670.4	96556.6	99338.4	187520	218808	194108	201660	177774	165040	246469	187799	160612	162710	170380	170642	155226	181807	144411	149833	169495	177416	181662
74	85123	325027	4-Hydroxybutyric acid	Lipids and lipid-like molecules	Fatty acids and conjugates		GC		SJZRECIVHVDYJC-UHFFFAOYSA-N	10413	C(CC(=O)O)CO	233		325027	59.3447	81.8123	54.5521	87.0346	49.7728	250.159	92.7893	85.0166	206.871	49.8092	242.502	183.175	253.571	51.5865	233.759	75.8375	136.599	116.615	356.048	157.901	431.28	200.55	423.014	113.785	259.039	95.2508	252.845	336.842	273.08	88.5512	346.341	102.831	75.8764	284.168	222.976
75	497	0.99_97.06	4-Hydroxyhexenal	Organic oxygen compounds	Carbonyl compounds	mz and MS/MS matching	HILIC ESI +	[M+H-H2O]+	JYTUBIHWMKQZRB-ONEGZZNKSA-N	5283314	CCC(/C=C/C=O)O	97.0648	50.76837:2011 52.35551:1872 53.10043:1717 55.05439:8624 63.75201:1885 69.06989:2052 73.67376:1717 79.05422:3610 82.55746:1700 84.15759:1903 96.53384:1790 97.0396:8171 97.0648:25012 97.07589:32407	0.994	3.97671e+06	4.179e+06	3.17698e+06	3.78237e+06	6.87314e+06	4.51764e+06	1.30896e+07	4.87826e+06	3.66238e+06	4.50237e+06	3.39057e+06	3.41868e+06	4.31089e+06	4.58312e+06	4.36718e+06	3.90885e+06	3.64098e+06	4.07611e+06	4.28318e+06	5.91275e+06	3.85545e+06	4.4991e+06	3.02405e+06	7.05245e+06	4.60541e+06	3.51597e+06	3.29088e+06	4.45955e+06	4.09644e+06	3.96444e+06	4.42684e+06	3.81823e+06	5.79975e+06	4.19532e+06	4.11394e+06
76	2167	2.68_150.06	4-Hydroxymandelonitrile	Benzenoids	1-hydroxy-2-unsubstituted benzenoids	mz and MS/MS matching	HILIC ESI +	[M+H]+	HOOOPXDSCKBLFG-UHFFFAOYSA-N	166768	C1=CC(=CC=C1C(C#N)O)O	150.055	53.88032:2034 54.22949:1831 56.61096:1767 63.15183:1813 63.35178:2236 64.64429:2358 80.00027:1924 94.06514:4596 122.06003:313228 150.05502:1269996	2.678	31824.8	43646.4	31272.6	27048.7	12656.5	8694.73	11811.5	9996.23	75028.1	100358	68261.9	118461	64472.7	43587.1	55709.1	34370.1	1393.4	1817.2	970.097	547.802	1050.48	1184.8	209.229	1652.41	2560.72	861.632	978.259	1416.02	1908.22	2744.39	4952.12	2904.67	4449.07	1923.68	1338.53
77	1527	1.02_135.08	4-Hydroxynonenal alkyne	Lipids and lipid-like molecules	Fatty alcohols	mz and MS/MS matching	HILIC ESI +	[M+H-H2O]+	RXECVCDYORIBBT-FNORWQNLSA-N	71684698	C#CCCCC(/C=C/C=O)O	135.081	50.49004:2104 55.01814:92978 57.28987:2207 67.05413:2670 70.70379:2389 79.05422:96890 89.07599:2768 91.05416:25474 93.06982:31267 105.06995:4464 107.04908:10149 107.08572:32774 109.06473:3180 115.05507:3585 117.06993:29840 123.71735:2672 135.08054:192368 135.11697:2783	1.023	639138	1.23472e+06	412492	556100	1.28665e+06	1.32629e+06	1.21927e+06	1.12305e+06	1.16997e+06	553637	429230	1.39071e+06	407939	788432	292613	981693	704918	616060	1.20171e+06	580617	8.95063e+06	5.75747e+06	2.04256e+06	3.53277e+06	834508	507815	442565	415694	412484	372131	463173	313549	848388	1.40292e+06	713788
78	4890	3.95_181.05	4-Hydroxyphenyllactic acid	Others		authentic standard mzrt, MS/MS matching	HILIC ESI -	[M-H]-	JVGVDSSUAVXRDY-UHFFFAOYSA-N	9378	C1=CC(=CC=C1CC(C(=O)O)O)O	181.052	54.6435:1898 56.19587:1970 70.48491:1866 72.99252:9566 87.04314:1814 115.02064:13695 115.98685:2095 119.05009:17728 121.04449:14321 135.04562:22924 135.50073:1872 161.02411:10061 163.0407:42805 181.05138:36043	3.952	113086	85879.4	100176	53489.1	244489	103949	54134.8	62390.9	157506	181290	138392	196020	111670	102298	72085.8	90842.3	59962.5	49446.2	23042.5	21335.9	86408.9	46964.6	3945.23	41136.1	64585.7	40609.5	79248.3	99355.6	33200.9	43939.7	28637.3	32863.2	102163	79109.2	82819.2
79	4891	3.75_181.05	4-Hydroxyphenyllactic acid isomer	Others		mz and MS/MS matching	HILIC ESI -	[M-H]-	JVGVDSSUAVXRDY-UHFFFAOYSA-N	9378	C1=CC(=CC=C1CC(C(=O)O)O)O	181.052	56.82524:1736 72.99243:18262 82.45896:1748 115.02078:8660 119.05038:30300 121.04456:14738 135.04536:55778 135.05617:2461 138.51169:2219 141.30716:1837 150.304:2124 161.02455:4570 163.04082:87861 175.90836:1871 181.05176:81757 181.06927:3894	3.749	460454	155474	257394	55729	787790	497421	142127	83321.9	601658	557196	383027	907821	529526	264625	276644	31277.6	219694	298043	84994.1	102187	259536	195310	1957.64	188944	447067	180102	193131	321151	198981	142469	261808	211946	381817	263325	267118
80	1705	3.51_139.05	4-Imidazoleacrylic acid	Organoheterocyclic compounds	Imidazoles	authentic standard mzrt, MS/MS matching	HILIC ESI +	[M+H]+	LOIYMIARKYCTBW-OWOJBTEDSA-N	736715	C1=C(NC=N1)/C=C/C(=O)O	139.05	50.25384:1987 65.29942:2053 82.03098:2147 83.13702:1907 93.04458:11007 95.06019:28512 105.50063:1846 119.52757:1886 121.03958:151339 139.05011:249043 139.08635:8382 139.12274:3374	3.511	768176	6.1606e+06	859905	1.04179e+06	1.78561e+06	1.86315e+06	1.8312e+06	2.04042e+06	1.86861e+06	1.77287e+06	3.14606e+06	2.06425e+06	1.69791e+06	1.70396e+06	3.50599e+06	1.21307e+06	1.33161e+06	1.22167e+06	2.05354e+06	978051	1.68465e+06	3.15147e+06	889203	1.85311e+06	1.09158e+06	887931	6.17729e+06	1.22927e+06	834319	978408	1.2144e+06	1.63263e+06	1.60306e+06	1.59698e+06	2.7801e+06
81	1141	1.76_121.04	4-Imidazoleacrylic acid isomer	Organoheterocyclic compounds	Imidazoles	mz and MS/MS matching	HILIC ESI +	[M+H-H2O]+	LOIYMIARKYCTBW-OWOJBTEDSA-N	736715	C1=C(NC=N1)/C=C/C(=O)O	121.04	51.12683:2005 66.03391:7106 93.03857:3243 93.04478:71019 109.20753:1776 121.03963:115485	1.762	274188	2.08083e+06	574226	682749	1.07932e+06	875837	879496	1.48185e+06	1.07065e+06	1.56021e+06	2.50465e+06	1.24692e+06	1.57037e+06	1.66333e+06	1.68806e+06	794398	757231	949922	821613	645051	1.13206e+06	1.01606e+06	488185	978639	539187	608468	1.61477e+06	608928	585590	547700	956348	694287	892755	700194	1.35073e+06
82	4430	3.48_173.05	4-Ketopimelic acid isomer A	Organic acids and derivatives	Medium-chain keto acids and derivatives	mz and MS/MS matching	HILIC ESI -	[M-H]-	UDDSEESQRGPVIL-UHFFFAOYSA-N	95084	C(CC(=O)O)C(=O)CCC(=O)O	173.047	57.03382:3942 61.98778:2417 65.7419:2043 67.8012:2108 69.03384:2864 71.01316:8254 79.35275:1842 85.06538:12052 111.04513:9588 117.29064:2285 129.05605:49585 136.79724:1854 136.86258:2965 137.02533:2895 167.77686:1802 172.84377:4225 173.04689:22415 173.08145:2103	3.478	473205	479077	517988	435314	502876	423857	641776	530452	507959	239811	416174	266709	260761	279733	251135	300814	470171	513160	434656	541324	528320	490170	592506	423982	510981	575171	562019	492623	501139	546745	441913	540418	448900	510873	513177
83	2367	1.08_138.02	4-Nitrophenol	Benzenoids	Nitrophenols	authentic standard mzrt matching	HILIC ESI -	[M-H]-	BTJIUGUIPKRLHP-UHFFFAOYSA-N	980	C1=CC(=CC=C1[N+](=O)[O-])O	138.02	108.02167:15000 138.01993:32919	1.084	773924	778611	1.15608e+06	727941	485298	445015	1.24779e+06	593241	632455	852692	976225	745574	852240	569349	682229	640555	671308	736587	659714	920910	939835	666351	846706	782023	439999	497439	520933	457892	554290	432194	511062	616933	813916	837909	983935
84	5479	0.98_291.23	5.beta.-Dihydrotestosterone	Lipids and lipid-like molecules	Steroidal glycosides	mz and MS/MS matching	HILIC ESI +	[M+H]+	NVKAWKQGWWIWPM-UHFFFAOYSA-N	15	CC12CCC(=O)CC1CCC3C2CCC4(C3CCC4O)C	291.232	55.05449:4919 56.92335:2503 57.07019:6043 61.0288:3221 67.05447:15879 69.03359:6295 69.07008:16007 71.04919:33658 71.08577:3884 79.05417:5178 81.06988:37007 83.08558:12472 85.06478:822175 89.05968:55595 91.05447:4121 93.06978:33111 95.08549:72866 97.0647:4706 97.10133:11832 99.08042:13473 105.07007:22375 107.08548:52790 109.10122:79512 111.08064:18532 113.05968:284569 113.09583:23691 115.03891:25…	0.976	476801	286665	283563	183760	192511	186516	347498	344862	128065	117803	67999.3	97921.3	188135	109835	219773	157847	423355	180830	341582	227463	37244.8	48708.8	90215.9	134100	50236.1	208409	299601	236748	86508.9	140249	170149	94144.8	442114	225727	178312
85	21821	967036	5'-Deoxy-5'-methylthioadenosine	Nucleosides, nucleotides, and analogues	5'-deoxy-5'-thionucleosides		GC		WUUGFSXJNOTRMR-IOSLPCCCSA-N	439176	CSC[C@@H]1[C@H]([C@H]([C@@H](O1)N2C=NC3=C(N=CN=C32)N)O)O	236		967036	208.915	304.51	265.572	227.326	88.1017	175.771	204.385	250.302	387.736	207.89	185.257	234.3	313.193	249.232	239.187	310.863	395.304	222.881	422.519	517.709	138.438	375.523	316.308	409.907	283.686	225.016	327.509	319.623	167.245	109.288	370.229	305.071	143.916	106.44	197.606
86	31552	777606	5-Hydroxy-3-indoleacetic acid	Organoheterocyclic compounds	Indolyl carboxylic acids and derivatives		GC		DUUGKQCEGZLZNO-UHFFFAOYSA-N	1826	C1=CC2=C(C=C1O)C(=CN2)CC(=O)O	290		777606	490.945	196.976	293.759	341.414	375.005	458.479	414.985	521.796	290.961	453.005	479.374	459.457	491.15	303.056	349.561	324.724	104.364	100.348	107.029	47.4743	114.509	91.1889	47.8565	99.3982	131.33	73.5349	125.591	193.835	129.818	89.0348	66.4768	57.0956	508.039	248.662	304.104
87	4879	1.31_181.02	5-Hydroxyisophthalic acid	Benzenoids	Benzoic acids and derivatives	mz and MS/MS matching	HILIC ESI -	[M-H]-	QNVNLUSHGRBCLO-UHFFFAOYSA-N	69257	C1=C(C=C(C=C1C(=O)O)O)C(=O)O	181.015	54.82346:1966 56.5933:2135 93.03429:77138 137.02477:105069 181.01549:26104	1.307	152902	176706	168448	141898	188158	196333	329304	165718	303428	11917.9	17594.7	14300.2	12780.8	28838.2	26671	21545	147404	159928	189551	197441	149474	142023	292291	158932	247296	200638	169446	157967	165113	185319	133163	213134	153490	162786	164256
88	3307	1.08_192.10	5-Methoxytryptophol	Organoheterocyclic compounds	Indoles	authentic standard mzrt matching	HILIC ESI +	[M+H]+	QLWKTGDEPLRFAT-UHFFFAOYSA-N	12835	COC1=CC2=C(C=C1)NC=C2CCO	192.102	MS/MS spectrum not acquired	1.08	339033	233598	229221	100	100	149680	188702	100	5.43371e+06	100	100	408462	295465	264000	164310	100	100	100	100	237993	100	100	383094	100	2.36357e+06	415955	196084	296907	100	100	100	100	190958	100	195274
89	5590	2.43_298.10	5'-Methylthioadenosine	Nucleosides, nucleotides, and analogues	5'-deoxy-5'-thionucleosides	authentic standard mzrt, MS/MS matching	HILIC ESI +	[M+H]+	WUUGFSXJNOTRMR-IOSLPCCCSA-N	439176	CSC[C@@H]1[C@H]([C@H]([C@@H](O1)N2C=NC3=C(N=CN=C32)N)O)O	298.097	50.57197:5514 51.25491:4633 61.01083:313066 69.03373:20717 71.06689:4984 75.02631:91511 77.97179:5198 97.02851:115441 103.02122:47121 115.03908:9670 136.06187:5997916 145.03191:165169 163.04228:151707 190.09911:5778 199.26047:32750 224.49287:5326 298.09692:444712	2.426	1.24998e+07	1.02795e+07	1.08972e+07	9.66364e+06	4.38688e+06	6.66038e+06	1.07722e+07	5.77001e+06	1.14081e+07	8.51009e+06	8.92395e+06	1.04341e+07	1.08242e+07	1.1236e+07	1.35376e+07	1.04061e+07	1.43428e+07	1.31515e+07	1.61679e+07	1.38943e+07	8.55637e+06	1.40499e+07	7.65163e+06	1.2502e+07	1.37296e+07	8.11034e+06	8.62753e+06	1.21178e+07	1.16209e+07	1.19415e+07	1.16624e+07	8.01495e+06	11765726	1.41845e+07	1.23387e+07
90	5588	2.59_298.10	5'-Methylthioadenosine isomer	Nucleosides, nucleotides, and analogues	5'-deoxy-5'-thionucleosides	mz and MS/MS matching	HILIC ESI +	[M+H]+	WUUGFSXJNOTRMR-IOSLPCCCSA-N	439176	CSC[C@@H]1[C@H]([C@H]([C@@H](O1)N2C=NC3=C(N=CN=C32)N)O)O	298.097	51.40861:2049 57.05027:2063 59.6726:1926 59.97775:2041 60.7787:1981 61.01073:25518 66.76785:1913 75.02615:5257 97.02817:13977 136.06175:584703 145.03206:16300 163.0421:13665 202.26698:4089 239.79626:2398 268.64673:2651 298.09665:45298	2.591	4.28601e+06	2.55837e+06	2.9946e+06	2.3223e+06	1.68001e+06	2.22357e+06	3.06516e+06	1.90915e+06	3.86083e+06	2.95901e+06	2.63284e+06	3.82421e+06	3.20293e+06	3.64589e+06	5.07507e+06	2.80239e+06	4.65099e+06	4.99725e+06	4.73197e+06	4.52281e+06	2.23775e+06	4.46256e+06	2.06622e+06	4.56902e+06	4.99225e+06	2.75613e+06	2.95635e+06	3.87014e+06	4.43977e+06	4.04149e+06	4.1972e+06	2.62361e+06	3.94121e+06	3.84356e+06	4.04421e+06
91	12035	1.05_319.23	5-Hydroxy-6E,8Z,11Z,14Z-eicosatetraenoic acid	Lipids and lipid-like molecules	Eicosanoids	mz and MS/MS matching	HILIC ESI -	[M-H]-	KGIJOOYOSFUGPC-JGKLHWIESA-N	5280733	CCCCC/C=C\C/C=C\C/C=C\C=C\[C@H](CCCC(=O)O)O	319.231	57.03395:4588 59.01307:66580 63.04617:2448 71.01329:4549 75.08458:2183 78.11591:2040 80.96471:2458 105.81946:2263 115.04008:163261 129.05681:2342 155.0755:2213 163.15005:2616 166.08896:2333 167.10811:3680 177.16658:2579 202.95383:8531 203.18193:41380 232.05055:2266 257.23007:57171 257.46729:2208 301.22052:59091 319.16348:2720 319.23111:66093 319.27112:3702	1.055	94422.7	49220.3	89944.6	165547	154113	164546	151449	115949	98336.6	107360	109016	88249.2	113058	97769.3	96522.6	363127	113112	236665	61964.2	58150.6	370662	94815.6	2.34701e+06	115205	89190	107462	1.57631e+06	211975	1.05872e+06	111778	188059	86587.6	288481	74884.4	80823.2
92	6734	0.98_369.35	5alpha-Cholest-7-en-3beta-ol	Lipids and lipid-like molecules	Cholestane steroids	mz and MS/MS matching	HILIC ESI +	[M+H-H2O]+	IZVFFXVYBHFIHY-SKCNUYALSA-N	65728	C[C@H](CCCC(C)C)[C@H]1CC[C@@H]2[C@@]1(CC[C@H]3C2=CC[C@@H]4[C@@]3(CC[C@@H](C4)O)C)C	369.351	55.05436:20176 57.07011:53045 63.2738:2353 67.05431:41587 69.06992:68785 71.08556:59083 79.054:10924 81.06453:4643 81.06985:130335 83.08031:4000 83.08546:82723 85.10101:28452 91.05431:12478 93.06997:41866 95.08546:165945 97.10117:57667 105.06976:41205 107.08543:54068 109.10114:177402 111.11687:47139 114.50441:2880 119.08538:47911 121.10125:68023 123.11677:78005 125.13213:19045 131.08527:4755 133.…	0.976	215811	433079	281567	460990	828868	912818	178749	100	631452	400767	581802	515410	435261	324905	583444	379206	104124	283265	210124	99966.7	6.06209e+06	411389	86198.9	253188	684010	214373	618984	649362	487572	607990	337582	398090	144494	233144	828454
93	5185	0.99_275.24	5beta-Androstane-3alpha,17beta-diol	Lipids and lipid-like molecules	Androstane steroids	mz and MS/MS matching	HILIC ESI +	[M+H-H2O]+	CBMYJHIOYJEBSB-GCXXXECGSA-N	134494	C[C@]12CC[C@H](C[C@H]1CC[C@@H]3[C@@H]2CC[C@]4([C@H]3CC[C@@H]4O)C)O	275.237	55.05447:15711 57.03059:2608 57.03376:75543 57.07012:47725 59.04938:41821 61.02853:9493 67.05424:21030 69.06996:41272 71.08556:44023 79.05409:12106 81.06989:139427 83.04893:10185 83.08546:36651 85.06497:2331 85.10107:24417 89.05956:13610 89.24536:2468 91.05424:10941 93.06983:36938 95.04901:5735 95.08552:154182 97.06439:4255 97.10128:29236 97.85862:2659 99.04375:5282 99.0807:3993 105.06997:36336 1…	0.989	1.1948e+06	237385	534196	754089	698271	1.31564e+06	291723	781310	7.47719e+06	852878	216267	1.9636e+06	170441	744256	384604	190951	1.25673e+06	598826	465066	704132	94745.1	4.12899e+06	473939	596560	1.87298e+06	1.66641e+06	1.43616e+06	409605	1.22052e+06	713051	454792	118006	841417	352826	893861
94	85102	573663	6-Deoxyglucose	Organic oxygen compounds	Carbohydrates and carbohydrate conjugates		GC		SHZGCJCMOBCMKK-DVKNGEFBSA-N	441480	C[C@@H]1[C@H]([C@@H]([C@H]([C@H](O1)O)O)O)O	117		573663	1291.9	892.103	1136.07	976.546	1620.73	1521.86	1263.92	1130.85	2023.84	1494.94	1090.82	1668.5	1524.91	1403.93	1881.57	1026.02	1043.36	2005.41	1039.98	1224.21	1237.14	911.863	704.968	1445.14	1906.07	1348.53	1088.25	1580.33	1391.71	1233.04	1634.08	1335.91	2074	1714.7	1685.54
95	1976	1.40_131.07	6-Hydroxycaproic acid	Organic acids and derivatives	Medium-chain hydroxy acids and derivatives	authentic standard mzrt matching	HILIC ESI -	[M-H]-	IWHLYPDWHHPVAA-UHFFFAOYSA-N	14490	C(CCC(=O)O)CCO	131.072	56.1133:2065 59.01304:12330 69.32912:1735	1.402	2.5001e+06	2.42484e+06	2.77113e+06	2.23103e+06	1.94948e+06	2.12933e+06	2.55881e+06	2.33522e+06	1.70285e+06	360381	301675	289034	371821	339233	307056	549593	2.43209e+06	2.4318e+06	2.53356e+06	2.73491e+06	2.63916e+06	2.68284e+06	2.42402e+06	2.204e+06	2.58919e+06	3.26851e+06	2.29052e+06	2.58712e+06	2.48324e+06	2.85366e+06	2.32535e+06	2.14878e+06	1.96984e+06	2.52133e+06	2.11835e+06
96	5583	1.12_297.24	9(10)-Epoxy-12Z-octadecenoic acid	Lipids and lipid-like molecules	Fatty acids and conjugates	mz and MS/MS matching	HILIC ESI +	[M+H]+	FBUKMFOXMZRGRB-XKJZPFPASA-N	12097313	CCCCC/C=C\C[C@@H]1[C@@H](O1)CCCCCCCC(=O)O	297.243	50.79448:2052 55.05446:8748 57.07021:2757 57.66921:2443 67.05431:27157 69.06994:17170 71.04938:2245 74.35738:1925 79.05439:4972 81.06988:38142 83.04913:2157 83.08544:15079 85.065:2459 90.10423:1957 93.0697:13463 95.08562:35403 97.10147:21202 99.08004:2482 107.08556:11570 109.1011:26142 121.10099:9406 123.11697:10540 125.09629:12342 135.11674:13842 137.13272:10131 139.11121:2665 145.1002:2117 147.…	1.122	297223	193359	165036	306104	263728	305681	423589	328403	227974	286712	308455	250377	233308	155336	265550	354127	162854	247941	229044	261741	182827	216365	321107	151945	160662	205291	394008	363468	256653	302950	241823	265214	185894	234999	203928
97	10947	1.05_293.22	9-Hydroperoxy-10E,12Z-octadecadienoic acid	Lipids and lipid-like molecules	Lineolic acids and derivatives	mz and MS/MS matching	HILIC ESI -	[M-H-H2O]-	JGUNZIWGNMQSBM-ZJHFMPGASA-N	6439847	CCCCC/C=C\C=C\C(CCCCCCCC(=O)O)OO	293.215	57.03381:27690 59.01305:19736 60.17266:2419 63.74364:2288 71.04958:3477 83.04974:3563 96.95972:12043 97.06555:5877 99.80296:2740 100.61217:2552 106.93529:2235 109.06593:5560 113.09715:191252 123.08165:4975 125.09729:34345 127.11267:2771 139.11278:18955 141.09259:4906 141.12898:14893 149.09766:24914 151.11333:15932 165.12976:2727 167.10855:31087 167.14514:3677 177.12936:14643 179.10904:28033 185.1…	1.046	4181.61	13602.8	12865	172124	136348	47899.9	8923.79	58824.8	1357.52	16830.5	16513.7	2762.53	9606.74	9644.95	33253	248172	73348.2	110787	17471	22659.1	11077.5	14187.7	1.17475e+06	10763.2	4607.3	30349.6	994433	76451.8	421568	37820.7	113699	4576.82	138567	8416.95	15095.4
98	5547	1.30_295.23	9-Oxo-10E,12Z-octadecadienoic acid	Lipids and lipid-like molecules	Lineolic acids and derivatives	mz and MS/MS matching	HILIC ESI +	[M+H]+	LUZSWWYKKLTDHU-ZJHFMPGASA-N	9839084	CCCCC/C=C\C=C\C(=O)CCCCCCCC(=O)O	295.227	55.01795:3910 55.0545:22060 57.03375:3006 57.06997:14696 67.05429:49718 69.03352:3547 69.06989:31344 71.04918:5637 71.08553:71390 72.15863:2226 79.05422:28558 81.03345:4531 81.06979:52572 83.04919:8181 83.08546:23046 84.30847:2218 85.06453:9824 85.10117:21861 86.60445:2162 90.59849:2488 91.05395:12790 93.06979:42725 95.04904:19028 95.08549:44575 96.4846:2345 97.06458:11117 97.10091:24642 99.08041…	1.299	6086.75	8015.03	16727.8	8535.79	4361.3	5821.74	13786.6	14225.3	274167	9020.78	6230.96	4604.2	7255.15	10072.3	11592.1	16883.3	7828.9	6600.67	5364.06	17230.5	10648	20378	13837.4	5207.85	100	10122.4	6204.92	19160	4628.69	8280.46	7886.09	8673.09	34395.9	7202.75	5952.64
99	4739	0.93_257.23	Abietic acid	Lipids and lipid-like molecules	Diterpenoids	authentic standard mzrt, MS/MS matching	HILIC ESI +	[M+H-CH2O2]+	RSWGJHLUYNHPMX-ONCXSQPRSA-N	10569	CC(C)C1=CC2=CC[C@@H]3[C@@]([C@H]2CC1)(CCC[C@@]3(C)C(=O)O)C	257.226	55.05447:3227 63.30622:2122 69.06996:18366 69.30146:2371 74.37338:1832 77.62009:2236 81.06989:24100 82.72585:2128 83.08546:8332 93.06986:3336 95.0856:25353 103.26218:1928 105.06976:9304 107.08484:6342 109.10114:18022 119.08546:15205 121.10081:5279 123.11688:5347 125.84466:1978 127.7267:2331 131.08559:4112 133.10132:23203 135.11716:7503 137.13264:2278 138.3421:2456 145.10139:9550 147.11687:25333 1…	0.932	1587.84	1576.15	1397.92	100	33609.9	16702.5	518.802	3593.04	354.561	1515.93	100	459.666	2516.25	100	100	2649.72	1298.23	100	2612.17	13161.1	146.126	100	238.948	2484.3	2924.29	386.333	3419.74	1492.05	5588.85	1407.75	734.784	2998.84	2070.2	3230.03	1676.09
100	1339	0.60_316.25	ACar 10:0;	Lipids and lipid-like molecules	Fatty acid esters	mzrt, in silico MS/MS matching	CSH ESI +	[M+H]+	LZOSYCMHQXPBFU-UHFFFAOYSA-N	10245190	CCCCCCCCCC(=O)OC(CC(=O)[O-])C[N+](C)(C)C	316.252	81.07057:2840 81.47702:2278 85.02917:225650 92.33025:1988 102.57449:2111 147.85764:2256 155.144:10407 197.14265:16133 197.16541:11154 242.04262:2247 244.26233:2142 257.17764:30556 289.06357:2964 316.14456:16562 316.18414:12611 316.25104:142454	0.597	156748	25443.9	12783.2	13104.8	12985.7	139097	17566.2	183493	18677.2	7889.6	6956.92	15785.6	7555.42	4186.99	25602.8	5600.83	14309.2	165462	84178.4	11280.3	9108.92	146740	125776	148784	8279.32	6816.35	176685	163514	5871.32	162423	116767	159840	16460.5	26616.9	226810
101	1589	0.70_344.28	ACar 12:0;	Lipids and lipid-like molecules	Fatty acid esters	mzrt, in silico MS/MS matching	CSH ESI +	[M+H]+	FUJLYHJROOYKRA-QGZVFWFLSA-N	168381	CCCCCCCCCCCC(=O)O[C@H](CC(=O)[O-])C[N+](C)(C)C	344.284	72.57913:2280 85.02892:180265 91.2632:2149 113.82941:2102 144.10306:3940 158.43631:2107 166.37636:2141 183.17516:8489 199.34859:3800 199.37114:12011 285.20764:24114 320.00888:2427 344.28137:152045	0.7	62019.5	215453	132473	89256.6	68662.6	85468.1	47057.4	41276.2	434090	144631	93392.3	221723	163133	112640	421654	157805	40504.9	34600.7	88840.4	44735.5	26659.8	57733.8	3151.64	87613	87705.2	38688.2	129097	194633	81439.3	80642.5	119172	59592.8	49554.9	35546.7	49878.3
102	2027	1.00_372.32	ACar 14:0;	Lipids and lipid-like molecules	Fatty acid esters	mzrt, in silico MS/MS matching	CSH ESI +	[M]+	PSHXNVGSVNEJBD-UHFFFAOYSA-O	3413344	CCCCCCCCCCCCCC(=O)OC(CC(=O)O)C[N+](C)(C)C	372.316	85.02889:630252 85.10159:3598 90.97711:2593 95.08604:5276 106.0655:3458 109.10187:2966 126.07561:2198 132.64067:2598 141.15939:2356 144.09149:2202 144.10225:16508 199.74696:15773 211.20694:23316 229.21805:2520 283.09665:2475 313.23935:53121 372.10059:5719 372.18729:130030 372.31284:421674	1	714800	1.53931e+06	1.29211e+06	689622	1.06036e+06	856460	517019	447093	1.82885e+06	855563	859035	1.33813e+06	1.04628e+06	641546	1.38871e+06	918661	295010	329406	559688	373886	170878	427650	75060.5	675116	529157	300651	742756	873379	449142	432287	529231	396926	399922	493880	479222
103	1981	0.76_370.30	ACar 14:1;	Lipids and lipid-like molecules	Fatty acid esters	mzrt, in silico MS/MS matching	CSH ESI +	[M+H]+	ABVVZYXTZLEOHP-CMDGGOBGSA-O	138116408	CCCC/C=C/CCCCCCCC(=O)OC(CC(=O)O)C[N+](C)(C)C	370.299	77.84824:2019 85.02323:4264 85.02888:123076 95.08571:3415 98.32151:2649 115.57585:2123 121.10192:2678 138.8316:2154 144.10271:2640 168.28029:2371 176.21194:2309 191.1799:3600 201.2372:9483 216.19589:2568 241.04039:2446 311.22366:3265 370.29739:105825	0.76	41570.7	152232	64808.2	39325.9	44223.4	53001	27373.3	26838.7	226406	83155.2	58091.6	144462	132659	63991.6	116790	66570	22460.2	41908.6	37998.2	30881.6	36911.1	22691	8310.35	74335.7	38429.5	31926.4	54643.1	88395.3	43422.2	81700.9	101761	24301.5	27581.2	27793.6	29892.8
104	2098	0.73_382.30	ACar 15:2;	Lipids and lipid-like molecules	Fatty acid esters	mzrt, in silico MS/MS matching	CSH ESI +	[M]+	SCSVGHFHIYGVCB-AVQMFFATSA-O	138259172	CC/C=C/C/C=C/CCCCCCCC(=O)OC(CC(=O)O)C[N+](C)(C)C	382.3	80.94859:2214 81.07037:3554 83.08654:2405 84.61514:2211 85.02923:37656 95.08665:2219 109.10236:10892 123.11797:3658 201.18779:5156 201.20738:5379 252.9913:2070 382.29919:61572	0.73	36892.4	56061.4	39408.8	51294	46553.2	49000.5	76903.7	80741.9	29932.6	9299.89	7719.03	24054.4	8492.3	3367.02	38552	40873	68617.4	62917.6	58427	70531	114864	72348.7	94500.7	69341.9	48655.6	68238.8	65130.7	101024	50644.6	108664	54632.6	48014.1	36306.8	78958.5	73536.5
105	2326	1.522_400.34662	ACar 16:0;	Lipids and lipid-like molecules	Fatty acid esters	mz, in silico MS/MS matching	CSH ESI +	[M]+	XOMRRQXKHMYMOC-UHFFFAOYNA-O		CCCCCCCCCCCCCCCC(=O)OC(CC(O)=O)C[N+](C)(C)C	400.347	85.02916:181917 114.73974:2122 144.10344:4114 201.30986:3771 341.27225:11339 400.29993:9359 400.34668:139274	1.522	3.32184e+06	3.67284e+06	3.744e+06	2.12129e+06	3.0284e+06	3.28433e+06	2.98554e+06	1.9011e+06	4.57095e+06	3.70356e+06	2.57001e+06	4.69398e+06	2.84859e+06	2.23003e+06	4.42319e+06	2.47662e+06	1.80694e+06	2.19875e+06	1.7069e+06	1.9626e+06	1.16235e+06	1.96954e+06	508610	1.89485e+06	2.3895e+06	1.87266e+06	2.55038e+06	2.81058e+06	1.99733e+06	1.52718e+06	2.8293e+06	1.66523e+06	1.26156e+06	2.12643e+06	2.37919e+06
106	2304	1.125_398.33182	ACar 16:1;	Lipids and lipid-like molecules	Fatty acid esters	mz, in silico MS/MS matching	CSH ESI +	[M]+	NRCCZFJHTDUMBS-SEYXRHQNNA-O		CCCCCCCC\C=C/CCCCCC(=O)OC(CC(O)=O)C[N+](C)(C)C	398.332	80.85635:2428 85.02893:210937 116.24361:2212 144.10263:8661 194.73584:2325 199.64104:16607 223.33704:2288 237.22223:4097 339.25455:5309 346.58585:2856 398.32864:152481	1.125	175020	418977	315831	178542	246638	216174	113433	100107	639459	314859	233615	526725	340123	198349	364212	210608	79139.7	98732.2	135729	80421.4	95547.7	96962.3	12754	103016	137055	70485.2	179122	239089	94763.5	95973.8	138240	82427.8	99053.5	120598	120619
107	2483	1.87_414.36	ACar 17:0;	Lipids and lipid-like molecules	Fatty acid esters	mzrt, in silico MS/MS matching	CSH ESI +	[M]+	DWSFAVOTORHAAL-UHFFFAOYSA-O	53477804	CCCCCCCCCCCCCCCCC(=O)OC(CC(=O)O)C[N+](C)(C)C	414.363	71.46895:2430 80.94872:3054 85.02936:135181 90.97781:2815 102.71436:2760 144.10289:3244 171.64581:2402 201.30727:4311 201.32751:5076 253.25452:2587 261.19794:2769 304.72086:2780 325.33102:2837 325.77884:2787 355.29099:4714 414.23264:53874 414.36264:107564 414.43024:4224	1.868	45846	60546.1	48879.6	26854.6	59970.2	47747.2	38263.3	24386.1	89057.9	38900.6	31528.9	74520.5	47779.5	28373.2	53898.8	33315.9	24776.9	26470.4	25435.4	33929.5	20628.2	39870.8	7252.79	30913	48323.1	35422.9	41268.6	42594.8	28957.2	29188.1	50412.8	20887.5	12415.8	23821.9	23734.2
108	2635	2.27_428.38	ACar 18:0;	Lipids and lipid-like molecules	Fatty acid esters	mzrt, in silico MS/MS matching	CSH ESI +	[M]+	FNPHNLNTJNMAEE-UHFFFAOYSA-O	5282	CCCCCCCCCCCCCCCCCC(=O)OC(CC(=O)O)C[N+](C)(C)C	428.379	71.08611:3355 80.37671:2463 85.02888:517369 135.76872:2325 136.55696:2335 144.10252:14522 160.11159:2403 173.62863:2582 193.10001:2473 200.9826:13244 267.27063:3677 369.30176:39744 428.37567:425481	2.271	1.99936e+06	2.22845e+06	2.12508e+06	1.28885e+06	1.59027e+06	2.40708e+06	2.47285e+06	1.10728e+06	3.08314e+06	2.76564e+06	1.93411e+06	3.43544e+06	2.40795e+06	2.51476e+06	2.48487e+06	1.44924e+06	1.40756e+06	2.07451e+06	1.44944e+06	1.84866e+06	1.43609e+06	1.74898e+06	659597	1.67994e+06	2.32273e+06	2.07756e+06	2.11825e+06	2.12845e+06	2.62613e+06	1.88028e+06	2.87336e+06	1.42898e+06	694215	1.25873e+06	1.30734e+06
109	2617	1.67_426.36264	ACar 18:1;	Lipids and lipid-like molecules	Fatty acid esters	mz, in silico MS/MS matching	CSH ESI +	[M]+	HOAMADDCQBUDDY-KHPPLWFENA-O		CCCCCC\C=C/CCCCCCCCCC(=O)OC(CC(O)=O)C[N+](C)(C)C	426.363	71.08614:12883 74.9218:3012 81.07044:16557 83.08601:19874 85.0289:1558199 85.10172:7348 93.07075:5405 95.08595:18729 97.10169:19045 107.08607:6140 109.10192:15035 111.08123:6339 111.11704:4953 113.2653:3097 121.10165:19318 135.11758:15352 139.11287:3940 144.10274:52779 149.13306:7603 153.12817:3839 157.05064:7760 167.14316:3837 185.45517:2939 198.63512:17993 198.65775:6618 241.14458:6139 247.2437…	1.67	1.55637e+06	2.76359e+06	2.50712e+06	1.33384e+06	1.91499e+06	1.85286e+06	1.22563e+06	827094	3.87328e+06	3.053e+06	1.7044e+06	4.16569e+06	2.1025e+06	1.43667e+06	2.79523e+06	1.47828e+06	812558	1.0028e+06	1.1116e+06	846328	867647	1.10577e+06	155976	1.069e+06	1.35192e+06	786366	1.57681e+06	1.80918e+06	1.01121e+06	938932	1.32981e+06	724403	758102	1.17851e+06	1.2518e+06
110	2594	1.27_424.35	ACar 18:2;	Lipids and lipid-like molecules	Fatty acid esters	mzrt, in silico MS/MS matching	CSH ESI +	[M+H]+	MJLXQSQYKZWZCB-DQFWFXSYSA-N	6450015	CCCCC/C=C\C/C=C\CCCCCCCC(=O)O[C@H](CC(=O)[O-])C[N+](C)(C)C	424.348	80.94872:5413 83.08636:4800 85.02939:150658 90.97742:11928 95.08677:3250 97.10243:2396 121.95399:2501 147.49507:2624 169.41296:2777 176.24791:2183 198.83833:7558 198.86078:10839 220.93744:3604 288.92517:3668 424.34714:129802	1.271	130980	213468	142866	67173.2	118879	109193	66051.3	42820.1	253790	299186	117275	310537	150310	104667	245756	138233	94689.2	120097	91836.7	80825.8	208698	121735	8834.18	60771.4	126146	74264.1	91424	125224	96567.5	80345.4	161018	72378.3	65428	99869.2	95662.9
111	3084	3.07_456.41	ACar 20:0;	Lipids and lipid-like molecules	Fatty acid esters	mzrt, in silico MS/MS matching	CSH ESI +	[M]+	SVJLJQBGUITFLI-UHFFFAOYSA-O	5236785	CCCCCCCCCCCCCCCCCCCC(=O)OC(CC(=O)O)C[N+](C)(C)C	456.411	72.73682:2134 85.02895:130000 178.83684:2808 201.25056:7824 277.16455:2495 397.33221:9584 456.40817:96351	3.071	55914.6	107745	99090.1	57616.7	127099	112767	64551.3	39280.8	126953	57084.8	65493.2	93940.2	88144.2	83062.7	61680.9	28529.3	67487.1	64804.5	68320.1	66032.7	64241.8	108585	21304.2	136286	84491.8	36192.1	99942.6	93248.7	81738.1	95218.2	73020.7	53334.8	22697.7	48419.2	41522.3
112	3072	2.41_454.40	ACar 20:1;	Lipids and lipid-like molecules	Fatty acid esters	mzrt, in silico MS/MS matching	CSH ESI +	[M]+	PVOQPLSKYNZHOT-OUKQBFOZSA-O	138240086	CCCCCCCC/C=C/CCCCCCCCCC(=O)OC(CC(=O)O)C[N+](C)(C)C	454.395	85.02895:74322 104.83122:2302 136.96808:2712 197.82939:11822 197.8526:10762 254.50031:3109 297.2052:2539 454.32751:3576 454.39142:73100	2.41	100259	156954	130582	73343.6	125528	135877	110762	60611.2	202857	131490	113912	212167	149071	154720	116707	77130.8	73481.8	79645.2	69298.1	69262	67016.1	111163	18173.2	126878	109437	68179.4	124517	145713	97690	100255	95382.1	44323.3	21934.6	57765.4	44155.6
113	2992	1.24_448.35	ACar 20:4;	Lipids and lipid-like molecules	Fatty acid esters	mzrt, in silico MS/MS matching	CSH ESI +	[M]+	RBFQHRALHSUPIA-WFYBHXQRSA-O	56846189	CCCCC/C=C/C/C=C/C/C=C/C/C=C/CCCC(=O)OC(CC(=O)O)C[N+](C)(C)C	448.348	79.05451:4990 81.0703:18911 83.08582:3516 85.02316:4210 85.02887:116310 89.74603:2308 93.07022:17766 95.08605:17887 97.92973:2361 105.07027:2724 107.08619:9092 109.10171:3735 119.08594:3712 121.10168:11754 133.10193:4979 134.71284:2186 135.117:3191 144.10234:9154 147.11722:2924 157.05017:9010 176.53169:2496 197.69382:23953 201.2475:2394 267.95581:2630 444.71399:2532 446.48151:2602 448.3447:184267	1.244	1.4359e+06	2.19942e+06	1.77319e+06	1.06436e+06	1.18182e+06	1.23969e+06	1.06178e+06	699300	2.6545e+06	5.0191e+06	2.37972e+06	4.69251e+06	2.24434e+06	2.21398e+06	3.44075e+06	1.87586e+06	1.24775e+06	1.50305e+06	917124	969093	2.27122e+06	1.19775e+06	226420	711431	1.34136e+06	1.08925e+06	684743	552299	785397	530822	1.67746e+06	794816	570384	1.16243e+06	1.17022e+06
114	3311	1.71_476.38	ACar 22:4;	Lipids and lipid-like molecules	Fatty acid esters	mzrt, in silico MS/MS matching	CSH ESI +	[M]+	DZMCTWIUTJHPSM-CGRWFSSPSA-O	138149190	CC/C=C/C/C=C/C/C=C/C/C=C/CCCCCCCCC(=O)OC(CC(=O)O)C[N+](C)(C)C	476.38	79.0555:3190 79.58114:2260 80.94864:3088 81.0704:10016 84.46421:2256 85.02945:49888 95.08628:10525 121.10213:4207 135.11873:2878 197.05779:34764 224.89726:2495 468.86386:2761 476.3797:86078	1.705	75481.1	127436	87355.5	63858.3	43053.5	73458.6	89485.1	30063.8	185581	279892	211801	363250	235079	337876	117327	84577.9	39742.7	39890.5	20500	41455.2	79698.8	32828.5	5756.91	27309.2	72301.5	70634.5	49273	47890.6	63183.2	46028.5	61874	20296.5	8814.18	44571.2	37631.6
115	3255	1.19_472.35	ACar 22:6;	Lipids and lipid-like molecules	Fatty acid esters	mzrt, in silico MS/MS matching	CSH ESI +	[M]+	WLLMYDQRCSWAST-BUHCESQUSA-O	53477843	CC/C=C/C/C=C/C/C=C/C/C=C/C/C=C/C/C=C/CCC(=O)OC(CC(=O)O)C[N+](C)(C)C	472.349	79.05482:9644 81.07072:9485 85.02927:38761 91.05518:4655 93.07049:4705 94.77676:2659 95.08665:8982 105.07049:4419 107.08643:4394 109.10185:2631 119.08683:2495 121.10175:5783 131.0871:3962 144.10385:2526 147.11768:2655 160.5757:2229 196.8913:20736 196.91313:10142 222.6463:2443 434.30856:2765 472.34683:69600	1.185	85593.4	52997.8	69429.8	36494.6	103044	75579.4	57199.4	64608.4	70055	121864	31871.5	72164.9	47625.3	31352.1	101997	59031	114993	104029	84215.3	72677.9	441730	125948	20626.3	81877.3	76594.5	47513.9	36543.5	46942.4	53084	30130.7	168271	61987.8	45642.7	44296.9	65188.6
116	2019	2.92_146.12	Acetyl-choline	Lipids and lipid-like molecules	Fatty acids and conjugates	authentic standard mzrt, MS/MS matching	HILIC ESI +	[Cat]+	OIPILFWXSMYKGL-UHFFFAOYSA-N	187	CC(=O)OCC[N+](C)(C)C	146.118	60.08091:24620 82.71904:2950 87.04403:297664 146.11789:30781	2.916	1.33354e+07	9.24136e+06	1.01477e+07	9.37429e+06	1.34734e+07	6.04209e+06	1.07591e+07	7.77176e+06	6.63032e+06	4.92522e+06	5.75352e+06	5.80026e+06	7.46377e+06	5.15885e+06	9.32487e+06	5.33797e+06	969536	980402	1.54953e+06	710670	340463	897157	331459	837541	780383	365636	521684	516025	593719	472312	652051	557330	9.63104e+06	5.40541e+06	5.88432e+06
117	1141	7.65_112.99	Acetylenedicarboxylic acid	Organic acids and derivatives	Dicarboxylic acids and derivatives	authentic standard mzrt matching	HILIC ESI -	[M-H]-	YTIVTFGABIZHHX-UHFFFAOYSA-N	371	C(#CC(=O)O)C(=O)O	112.986	52.99281:12915 56.631:12391 74.97782:11058 94.01026:16100	7.653	1.6689e+07	855762	1.79584e+07	2.14002e+07	1.81428e+07	1.98705e+07	1.79635e+07	2.07705e+07	1.64455e+07	2.00209e+07	1.9044e+07	1.36504e+07	1.73514e+07	1.84899e+07	1.24803e+07	1.90871e+07	1.70276e+07	1.6595e+07	1.62126e+07	1.62267e+07	1.14452e+07	1.90671e+07	2.17032e+07	1.98753e+07	1.11432e+07	1.98126e+07	1.51223e+07	1.51727e+07	1.35735e+07	1.71128e+07	1.27077e+07	1.70529e+07	1.49604e+07	1.82636e+07	1.67825e+07
118	29	586815	Aconitic acid	Organic acids and derivatives	Tricarboxylic acids and derivatives		GC		GTZCVFVGUGFEME-IWQZZHSRSA-N	643757	C(/C(=C/C(=O)O)/C(=O)O)C(=O)O	229		586815	349.3	223.184	358.597	213.364	339.07	386.125	280.617	356.86	236.118	374	228.415	290.361	189.116	255.4	376.306	229.886	235.556	685.869	262.159	294.896	399.378	319.961	141.312	349.137	305.334	407.34	293.381	92.0257	337.514	363.657	469.239	361.396	325.763	239.977	483.78
119	2118	4.59_134.05	Adenine	Organoheterocyclic compounds	Purines and purine derivatives	authentic standard mzrt matching	HILIC ESI -	[M-H]-	GFFGJBXGBJISGV-UHFFFAOYSA-N	190	C1=NC2=NC=NC(=C2N1)N	134.048	MS/MS spectrum not acquired	4.59	7.73368e+06	4.46299e+06	7.57243e+06	6.08805e+06	9.30837e+06	7.74485e+06	7.04774e+06	5.90677e+06	9.03768e+06	1.05163e+07	8.10088e+06	1.08209e+07	9.24789e+06	6.36505e+06	7.89564e+06	5.87254e+06	8.90155e+06	1.2163e+07	5.14476e+06	7.38528e+06	3.68048e+06	9.76466e+06	3.80806e+06	1.13388e+07	1.17253e+07	6.42656e+06	6.91512e+06	8.95447e+06	8.18244e+06	7.86279e+06	6.89289e+06	5.96788e+06	3.78228e+06	5.55998e+06	5.91673e+06
120	4972	4.87_268.10	Adenosine	Nucleosides, nucleotides, and analogues	Purine 2'-deoxyribonucleosides	authentic standard mzrt, MS/MS matching	HILIC ESI +	[M+H]+	OIRDTQYFTABQOQ-KQYNXXCUSA-N	60961	C1=NC(=C2C(=N1)N(C=N2)[C@H]3[C@@H]([C@@H]([C@H](O3)CO)O)O)N	268.104	55.01819:22456 57.03374:39809 57.18421:4838 60.73035:4454 65.03827:4154 68.82764:5496 69.03355:9835 73.02848:26852 85.02853:34967 87.04448:5397 97.02844:10491 115.03913:36055 133.04984:45411 136.06201:3830314 199.96591:17032 248.93842:5341 268.10443:830628 268.26312:7736	4.87	1.2549e+07	1.7069e+06	7.1514e+06	1.8636e+07	254452	1.97593e+06	4.62244e+06	2.98866e+06	2.49889e+07	3.15853e+07	1.38687e+07	1.87958e+07	1.12653e+07	1.51114e+06	2.24761e+06	7.96885e+06	1.85971e+07	1.64263e+07	3.37656e+06	9.40728e+06	129909	2.18648e+06	1.42718e+06	9.36151e+06	2.64466e+06	1.01557e+06	1.59003e+06	2.12862e+06	1.42749e+06	1.12826e+06	1.18812e+06	1.19122e+06	181665	221485	392622
121	16509	9.86_558.07	Adenosine 5'-diphosphoribose	Nucleosides, nucleotides, and analogues	Purine nucleotide sugars	mz and MS/MS matching	HILIC ESI -	[M-H]-	SRNWOUGRCWSEMX-TYASJMOZSA-N	33576	C1=NC(=C2C(=N1)N(C=N2)[C@H]3[C@@H]([C@@H]([C@H](O3)COP(=O)(O)OP(=O)(O)OC[C@@H]4[C@H]([C@H](C(O4)O)O)O)O)O)N	558.07	53.53819:2360 78.95858:283745 85.81377:2967 96.96935:137178 96.97625:4707 107.876:2793 126.83176:2954 134.04837:15662 138.98123:5235 141.20924:2781 150.98117:15062 158.92627:45196 176.93793:11164 182.34676:2704 192.99249:18342 211.00311:41347 225.26703:2778 230.94844:12416 239.20444:3140 272.96005:16494 290.97189:10320 328.04865:6259 346.05933:359225 408.01474:23373 426.02557:3402 498.0473:2855 5…	9.857	47663.8	55448.2	37910.6	61880	34195.5	20540.8	1794.48	11389.7	246337	647162	229893	249967	71069.3	222442	312938	303825	127475	55950.7	18277.9	49570.5	9083.66	8075.76	19317.5	3563.56	130085	77934.5	236154	249309	33326.5	165748	22423.3	40456.8	105815	25388.6	30342.9
122	4967	5.06_268.10	Adenosine isomer	Nucleosides, nucleotides, and analogues		mz and MS/MS matching	HILIC ESI +	[M+H]+	OIRDTQYFTABQOQ-KQYNXXCUSA-N	60961	C1=NC(=C2C(=N1)N(C=N2)[C@H]3[C@@H]([C@@H]([C@H](O3)CO)O)O)N	268.104	55.01821:3990 56.54467:2012 57.03372:12038 85.02821:5668 115.0389:5476 133.04948:13450 136.06174:1441008 268.10394:267569 268.26453:2307	5.059	1.93442e+06	250218	1.37497e+06	3.11711e+06	21146.7	217150	766605	497146	4.35087e+06	5.46921e+06	2.41207e+06	3.77476e+06	2.18817e+06	224648	362600	1.89691e+06	3.09259e+06	3.14032e+06	591678	1.7948e+06	100	377962	237763	1.53557e+06	527103	86943.5	209201	369341	244728	140784	171111	138101	9476.45	6727.8	17923.4
123	6433	9.24_348.07	Adenosine monophosphate	Nucleosides, nucleotides, and analogues	Purine ribonucleotides	mz and MS/MS matching	HILIC ESI +	[M+H]+	UDMBCSSLTHHNCD-KQYNXXCUSA-N	6083	C1=NC(=C2C(=N1)N(C=N2)[C@H]3[C@@H]([C@@H]([C@H](O3)COP(=O)(O)O)O)O)N	348.07	52.13152:2314 57.9392:2143 63.29214:2121 68.5144:2092 97.02871:35316 136.06201:642937 179.07335:2186 307.24545:2352 348.07095:54639	9.237	509726	343334	363954	285564	186148	211414	142428	351167	296679	342958	447924	447895	310208	649174	1.14184e+06	314510	544738	757121	551389	1.16027e+06	142183	197214	127555	325564	1.4161e+06	769578	1.1029e+06	1.0053e+06	907146	831615	665540	770472	1.25687e+06	935909	882786
124	13053	8.94_346.06	Adenosine-3-monophosphate	Nucleosides, nucleotides, and analogues		mz and MS/MS matching	HILIC ESI -	[M-H]-	LNQVTSROQXJCDD-KQYNXXCUSA-N	41211	C1=NC(=C2C(=N1)N(C=N2)[C@H]3[C@@H]([C@@H]([C@H](O3)CO)OP(=O)(O)O)O)N	346.06	70.4617:2250 74.67899:2113 78.95839:688743 96.96914:227934 117.7172:2708 134.04721:84927 138.98013:12507 150.98036:33280 158.53812:2595 192.99165:11194 202.28065:5041 202.30096:5036 202.87047:2287 211.00253:31153 258.68405:2676 276.0939:2667 346.05838:343392	8.943	6.22308e+06	4.72581e+06	4.77749e+06	3.56505e+06	1.88675e+06	2.10292e+06	1.56276e+06	4.54443e+06	3.64153e+06	3.7287e+06	5.19632e+06	6.22846e+06	3.67623e+06	8.517e+06	1.29816e+07	3.46549e+06	7.11022e+06	8.69154e+06	6.02212e+06	1.37934e+07	1.16195e+06	1.86699e+06	926536	3.90997e+06	1.81545e+07	9.78789e+06	1.39711e+07	1.12786e+07	1.19349e+07	8.89164e+06	9.28829e+06	9.95872e+06	1.7682e+07	1.13219e+07	1.05052e+07
125	26719	1041375	Adenosine-5-monophosphate	Nucleosides, nucleotides, and analogues	Purine ribonucleotides		GC		UDMBCSSLTHHNCD-KQYNXXCUSA-N	6083	C1=NC(=C2C(=N1)N(C=N2)[C@H]3[C@@H]([C@@H]([C@H](O3)COP(=O)(O)O)O)O)N	315		1041375	22773.1	4067.28	7201.41	6567.45	660.513	6024.35	5921.96	5443.98	9320.27	7507.17	12439.3	4407.47	8474.53	20717	43632.7	9438.63	12735.8	11708.3	17786.7	15644.7	2278.83	8114.44	2357.86	11075.3	64756.7	17522.6	25633.1	34588.1	43928.8	28861.5	24925	4329.42	70419.8	18765.1	54644.6
126	2792	2.10_145.05	Adipic acid	Lipids and lipid-like molecules	Fatty acids and conjugates	authentic standard mzrt matching	HILIC ESI -	[M-H]-	WNLRTRBMVRJNCN-UHFFFAOYSA-N	22494954	[H+].[H+].C(CCC(=O)[O-])CC(=O)[O-]	145.051	62.89538:1718 79.82498:2291 83.04968:3139 83.99318:2222 90.31178:1837 92.4537:1806 100.1125:2134 101.06063:4280 117.60059:1745 120.52046:2022	2.103	950975	1.19897e+06	1.35367e+06	1.10875e+06	1.28457e+06	1.25922e+06	1.30302e+06	1.18393e+06	902259	544356	993733	733795	550384	528150	687206	506227	927458	1.1938e+06	1.289e+06	1.06717e+06	1.22566e+06	1.17227e+06	1.40807e+06	1.08827e+06	1.32017e+06	1.34313e+06	1.30373e+06	1.16838e+06	1.0287e+06	1.19589e+06	1.1231e+06	1.25545e+06	957940	1.16765e+06	1.15529e+06
127	3492	8.27_159.08	Ala-Ala	Organic acids and derivatives	Amino acids, peptides, and analogues	authentic standard mzrt, MS/MS matching	HILIC ESI -	[M-H]-	DEFJQIDDEAULHB-QWWZWVQMSA-N	5460362	C[C@H](C(=O)N[C@H](C)C(=O)O)N	159.078	66.70333:2009 72.0448:9596 76.28005:1917 76.30512:1913 77.51059:2049 87.05584:19586 88.04007:178232 98.0611:16841 99.92514:8789 100.61539:1975 100.92564:8198 102.13416:2090 115.08766:117902 146.8494:2292 158.84682:7326 159.07832:285926	8.265	5277.43	66621.7	1754.91	2474.06	11618.7	28357.7	3539.55	1369.28	60614.2	69498	78366.9	128683	52157	67680	98772	69959.9	10208.6	7947.59	1637	1486.47	23458.8	4843.59	12339.1	3489.07	58869.3	40854.2	36850.6	17322.2	56098.9	67074.7	45269.2	35858.9	4781.28	3758.81	10926.7
128	6585	8.87_203.07	Ala-Asp	Organic acids and derivatives	Hybrid peptides	mz and MS/MS matching	HILIC ESI -	[M-H]-	XAEWTDMGFGHWFK-IMJSIDKUSA-N	99719	C[C@@H](C(=O)N[C@@H](CC(=O)O)C(=O)O)N	203.069	71.01337:10482 73.18376:1939 87.05608:110366 88.04007:99521 99.92564:18305 104.8946:1859 114.01971:2597 115.00372:39210 115.08783:15308 115.92076:4257 141.06766:3709 159.07831:77163 167.04716:10065 185.05852:10005 203.06891:75322 203.08957:2558	8.868	74028.2	709.044	58389.4	48550	76439	83962.6	97684.1	48924.4	88593.7	109068	80019.1	159141	80815.7	77693.5	123097	68050.7	62617	77425.7	64376.9	64228.7	68482.1	66807.4	32786.1	84465.1	124811	93130.3	83824.1	66342.1	105077	84231.1	94615.1	86288.1	63430.6	60310.5	71121.5
129	3940	8.99_218.11	Ala-Gln	Organic acids and derivatives	Amino acids, peptides, and analogues	mz and MS/MS matching	HILIC ESI +	[M+H]+	HJCMDXDYPOUFDY-WHFBIAKZSA-N	123935	C[C@@H](C(=O)N[C@@H](CCC(=O)N)C(=O)O)N	218.114	50.66887:1741 51.55164:1801 68.95578:2209 84.04453:16419 89.07103:17665 101.07094:8780 119.92465:2214 130.05006:81973 144.99837:2005 147.07663:107915 161.37007:2475 166.04945:2765 172.0602:2323 173.09268:2564 183.07687:3391 184.06056:20181 200.10358:2487 201.08742:24399 202.0238:2108 218.11388:25390	8.99	107332	66529	68902.9	62810.9	114660	85419.2	98751.6	61985.6	67976	41465.1	45561	78395	71116	69629.6	101156	46466.5	50197.9	63827.5	79179.6	85317.3	129006	83851.9	26593.7	75613.7	71770.5	36282.2	66459.8	99251.5	63538.7	64552.2	74178	59549	20665.7	72457.2	51623.9
130	7359	8.79_217.08	Ala-Glu	Organic acids and derivatives	Amino acids, peptides, and analogues	mz and MS/MS matching	HILIC ESI -	[M-H]-	VYZAGTDAHUIRQA-WHFBIAKZSA-N	128841	C[C@@H](C(=O)N[C@@H](CCC(=O)O)C(=O)O)N	217.085	52.48224:2027 53.60551:1816 59.01295:2327 72.28623:2687 72.40212:2086 84.04506:2750 87.05601:35899 88.04007:252202 96.96971:2519 100.04021:3545 102.05577:24603 102.54665:1909 112.07703:8899 113.01382:2052 113.0716:2671 124.51203:1993 127.08768:2472 128.03557:89384 129.10364:68846 137.07268:3778 146.04578:2800 155.08339:40552 173.09421:129109 199.07388:108864 217.08484:166553	8.794	150895	135767	106095	73540.8	149439	168457	128609	73358	294805	325652	346848	626397	325674	246940	453361	299365	217147	244258	165700	117689	205427	238425	55649.1	167654	665375	339632	533540	277002	542902	406038	560429	384206	161443	99820.5	117205
131	3593	7.65_203.14	Ala-Ile	Organic acids and derivatives	Amino acids, peptides, and analogues	authentic standard mzrt matching	HILIC ESI +	[M+H]+	ZSOICJZJSRWNHX-ACZMJKKPSA-N	7408078	CC[C@H](C)[C@@H](C(=O)O)NC(=O)[C@H](C)N	203.139	MS/MS spectrum not acquired	7.646	6972.86	4167.81	5548.92	4037.26	9750.07	5124.81	11544.7	100	15309.1	1490.06	3830.14	11995.7	7357.51	4695.51	15570.9	3928.3	12072.9	35911.7	17272.3	36602.9	13123.8	15901.4	100	22081.6	62754.3	9326.79	8853.92	27031.9	31603.5	30806.2	42680.4	22064.8	1766.22	1217.94	7899.12
132	399	8.04_90.06	Alanine	Organic acids and derivatives	Amino acids, peptides, and analogues	authentic standard mzrt matching	HILIC ESI +	[M+H]+	QNAYBMKLOCPYGJ-REOHCLBHSA-N	7311724	C[C@@H](C(=O)[O-])[NH3+]	90.055	50.21342:4848 64.12363:5664 90.05509:85588	8.044	1.28325e+07	8.8782e+06	9.36499e+06	7.59068e+06	1.09697e+07	1.27359e+07	1.14491e+07	7.58069e+06	1.0803e+07	1.01946e+07	9.5417e+06	1.24988e+07	1.03862e+07	1.0881e+07	1.04904e+07	6.68138e+06	9.4775e+06	1.22717e+07	1.07337e+07	1.04647e+07	8.90915e+06	9.91477e+06	5.45388e+06	1.00928e+07	1.30045e+07	8.99784e+06	1.05513e+07	9.2614e+06	1.07739e+07	1.02844e+07	1.18908e+07	8.78369e+06	1.03056e+07	8.86674e+06	1.06845e+07
133	2895	8.99_177.09	Ala-Ser	Organic acids and derivatives	Amino acids, peptides, and analogues	mz and MS/MS matching	HILIC ESI +	[M+H]+	IPWKGIFRRBGCJO-IMJSIDKUSA-N	1549432	C[C@@H](C(=O)N[C@@H](CO)C(=O)[O-])[NH3+]	177.087	55.2051:1865 56.51258:2352 60.04455:9638 74.06001:2599 80.03561:2043 83.41003:1865 101.49908:1742 102.05556:2805 106.04994:79607 106.05782:3528 116.03417:4439 120.06561:7766 149.02382:2658 159.07707:9226 173.47011:1802 177.08694:7334	8.99	100	100	100	100	100	5394.13	6265.7	100	100	6226.15	5664.61	10472.7	100	7290.81	12860.5	11467.6	100	100	100	100	100	100	100	100	10100	100	14437.1	100	9571.43	6197.45	100	100	100	100	100
134	5496	8.61_189.09	Ala-Thr	Organic acids and derivatives	Amino acids, peptides, and analogues	mz and MS/MS matching	HILIC ESI -	[M-H]-	BUQICHWNXBIBOG-LMVFSUKVSA-N	6427004	C[C@H]([C@@H](C(=O)O)NC(=O)[C@H](C)N)O	189.089	51.46473:1980 54.02856:1882 54.72083:1813 55.64005:2150 58.02906:9172 61.98759:13659 64.43972:2200 67.33986:1912 70.02866:2813 72.00871:2130 74.02417:62617 84.0451:13367 85.93855:2741 88.03989:4068 93.62778:2253 99.05642:21719 99.0628:2521 99.92557:10878 100.92581:24088 101.07186:151336 101.92387:3477 101.93372:2681 110.33158:1804 115.92085:3491 116.92092:12063 116.92935:2596 117.92848:8639 127.0…	8.613	45912.3	116469	189057	115709	48411.4	60674.3	220088	165789	109367	121670	92793.1	149085	79009.7	84406.6	159030	80036.2	48526	47504.3	33223.5	18805.1	57039.9	53769.7	6527.91	46860.1	180021	93446.1	118549	79451.4	129081	122694	88009	94664.9	188589	167965	43381.5
135	5831_3369	5.60_193.01_5.60_157.04	Allantoin	Organoheterocyclic compounds	Imidazoles	authentic standard mzrt, MS/MS matching	HILIC ESI -	[M+Cl]-_[M-H]-	POJWUDADGALRAB-UHFFFAOYSA-N	204	C1(C(=O)NC(=O)N1)NC(=O)N	193.0148_157.0375	62.95915:1786 70.02778:1851 71.02431:6674 74.73664:1933 84.83327:1767 89.02402:14153 97.0041:64000 99.86086:2392 114.03083:50037 141.13203:2016 150.80275:2132 153.69325:1830 156.86665:2076 156.99677:13612 157.03795:4605	5.599	2.11701e+06	1.70417e+06	1.8471e+06	1.28911e+06	1.79872e+06	2.25738e+06	2.25725e+06	1.89429e+06	2.21192e+06	2.65965e+06	2.0159e+06	3.47947e+06	2.71883e+06	3.16025e+06	3.49648e+06	1.73464e+06	1.68622e+06	2.27681e+06	2.07678e+06	2.32037e+06	1.63573e+06	2.11044e+06	1.18848e+06	2.67166e+06	3.09818e+06	2.65191e+06	2.42017e+06	2.61997e+06	3.10924e+06	3.36705e+06	3.27336e+06	2.37712e+06	2.09375e+06	2.11702e+06	2.30278e+06
136	5488	584472	Alloxanoic acid	Organoheterocyclic compounds	Imidazolidines		GC		BXTYRIKKNHXERN-UHFFFAOYSA-N	94146	C1(=O)C(NC(=O)N1)(C(=O)O)O	331		584472	48.9973	80.2254	60.1444	58.692	26.2476	152.297	73.8569	56.7277	150.635	44.2122	164.494	105.864	60.8401	59.2713	59.6293	54.2227	95.0789	137.307	46.9352	78.3805	27.1303	40.3597	42.0968	86.81	60.8327	76.9243	46.1128	20.4307	55.8153	107.252	84.2352	64.9838	109.042	48.3966	128.613
137	413	455754	Aminomalonate	Organic acids and derivatives	Amino acids, peptides, and analogues		GC		JINBYESILADKFW-UHFFFAOYSA-N	5245668	C(C(=O)O)(C(=O)[O-])[NH3+]	218		455754	1233.66	1008.62	121.648	632.831	1670.74	1908.06	1094.26	1125.75	1507.22	1498.41	1025	1446.21	1014.18	837.708	427.576	730.368	1406.86	2798.89	1882.58	1166.76	1724.45	1224.01	873.621	1569.68	2091.4	1397.21	1818.27	1533.18	1708.45	1236.77	2868	1283.93	1033.37	1253.8	1227.63
138	795	1.52_110.06	Aminophenol	Benzenoids	Aniline and substituted anilines	mz and MS/MS matching	HILIC ESI +	[M+H]+	CDAWCLOXVUBKRW-UHFFFAOYSA-N	5801	C1=CC=C(C(=C1)N)O	110.06	51.06201:1682 53.76004:1887 62.17547:1895 64.61154:2011 65.03825:1748 75.01472:1953 80.04946:2680 82.06496:2983 83.34499:1840 92.04935:2392 93.16161:2035 110.06004:99236 110.06965:4475 110.07134:4260	1.524	67899.9	98367.7	130803	56105	144059	85217.6	66781.9	152962	49196.1	93400.1	90479.8	69430.5	106430	99969.1	50343.3	221762	69028.1	96716.8	102070	120339	101881	119389	190058	74240.2	23263.9	96907.6	68596	115747	60446.6	66353.2	116855	82239	88798.2	103458	73526.6
139	5514	0.96_293.25	Androstane-3,17-diol	Lipids and lipid-like molecules	Androstane steroids	authentic standard mzrt matching	HILIC ESI +	[M+H]+	CBMYJHIOYJEBSB-UHFFFAOYSA-N	11301	CC12CCC(CC1CCC3C2CCC4(C3CCC4O)C)O	293.248	MS/MS spectrum not acquired	0.963	156859	68583.5	70927.9	25343.4	75082.5	39535.7	41628.1	104129	35470.7	81762.8	144427	67016.1	87135.7	33808.2	48366.3	73715.4	154332	43089.7	79708.5	74113.7	54197	21720.5	43994	49431.3	12862.6	118229	135241	73381.9	46982.9	73217.3	73513.8	50276.5	187112	55916.9	82502.5
140	8560	9.48_239.12	Anserine	Organic acids and derivatives	Hybrid peptides	authentic standard mzrt, MS/MS matching	HILIC ESI -	[M-H]-	MYYIAHXIVFADCU-QMMMGPOBSA-N	6992114	CN1C=NC=C1C[C@@H](C(=O)[O-])NC(=O)CC[NH3+]	239.117	51.87392:1880 58.02899:12232 63.05169:1977 67.02916:2617 76.69781:2084 83.93884:2101 87.05573:2511 94.22395:2094 102.05594:12455 106.57462:2090 110.07222:77430 111.78555:2384 124.00712:23727 137.03661:2090 139.28761:2209 141.06715:4421 148.34248:1936 154.06268:108363 166.09943:8791 168.07867:39325 177.11501:4898 195.1265:11801 221.10149:2481 239.1171:107333	9.481	1.24214e+06	2.22492e+06	1.9042e+06	1.44868e+06	2.02895e+06	1.4228e+06	1.45529e+06	949664	2.54048e+06	1.55723e+06	1.23417e+06	1.83531e+06	1.75323e+06	1.16318e+06	1.40516e+06	1.09515e+06	2.31982e+06	2.86726e+06	2.95731e+06	2.87264e+06	2.53827e+06	2.43836e+06	1.50469e+06	3.01079e+06	3.59371e+06	2.74391e+06	3.1914e+06	4.05724e+06	3.53447e+06	3.33052e+06	3.41058e+06	2.78006e+06	1.02939e+06	1.12754e+06	1.33131e+06
141	3905	10.16_165.04	Arabinonic acid isomer A	Organic acids and derivatives	Carbohydrates and carbohydrate conjugates	mz and MS/MS matching	HILIC ESI -	[M-H]-	QXKAIJAYHKCRRA-JJYYJPOSSA-N	122045	C(C(C(C(C(=O)O)O)O)O)O	165.041	53.53078:2190 59.01326:4857 68.46911:2012 72.99244:2082 75.0082:52903 78.95848:2647 96.96936:16628 99.0088:2777 121.02972:7525 128.95488:1990 129.01971:10209 136.93254:3398 147.03024:3263 164.83781:3907 165.04141:47879	10.16	539846	479947	551915	349764	564810	534070	486676	380393	453476	524806	403094	628026	349868	429867	457518	181569	563585	838001	517407	713199	472010	515994	291062	660432	855662	543925	461295	16911.7	667087	624914	364103	437775	539433	433321	506363
142	3105	6.89_151.06	Arabitol	Organic oxygen compounds	Carbohydrates and carbohydrate conjugates	authentic standard mzrt, MS/MS matching	HILIC ESI -	[M-H]-	HEBKCHPVOIAQTA-QWWZWVQMSA-N	94154	C([C@H](C([C@@H](CO)O)O)O)O	151.062	59.0131:24363 63.32011:1837 64.98473:1795 67.27779:1792 71.01317:31889 73.02889:2669 76.34523:1884 85.02903:2618 89.02387:16903 101.02404:21653 107.0871:3574 117.4434:1994 143.76109:1908 151.06223:18226	6.892	314065	10208.2	299446	232447	338628	354536	355427	296641	439164	319629	259165	315318	279875	307429	299161	304347	220992	257834	217952	227237	276006	229503	178090	303821	280036	288729	230160	184943	252423	226222	242676	252205	358689	310526	314942
143	4538	9.58_246.16	Arg-Ala	Organic acids and derivatives	Amino acids, peptides, and analogues	mz and MS/MS matching	HILIC ESI +	[M+H]+	WVRUNFYJIHNFKD-WDSKDSINSA-N	7020333	C[C@@H](C(=O)O)NC(=O)[C@H](CCCN=C(N)N)N	246.156	60.0558:67496 69.09099:2565 70.06514:140686 72.08038:2820 72.56207:2347 75.39337:2646 100.07571:2234 110.62099:2692 112.08681:25006 113.07038:4214 114.06626:49427 115.08619:19543 116.07059:27545 140.08156:4130 141.10298:3336 150.64207:2313 157.10844:14061 158.0923:58129 169.09674:2405 170.08095:4603 175.11908:164050 184.10756:4190 186.12401:24487 187.10774:42514 203.09494:3605 211.11897:13658 212…	9.576	35083.4	30988.3	34921.5	27756.7	108269	105735	44491.9	26455.4	85834.8	95563.3	112152	139093	104771	120301	158876	105579	42350	51649.4	19891.8	21069.8	110020	96219.8	11983.8	48014.6	75397.7	59410.5	82885.6	63859.9	89302.5	112190	66437.9	51578.1	21156.7	24975.3	27801.5
144	5451	9.83_290.15	Arg-Asp	Organic acids and derivatives	Amino acids, peptides, and analogues	mz and MS/MS matching	HILIC ESI +	[M+H]+	SIFXMYAHXJGAFC-WDSKDSINSA-N	7009612	C(C[C@@H](C(=O)N[C@@H](CC(=O)O)C(=O)O)N)CN=C(N)N	290.146	50.79126:2476 51.7736:2181 60.05584:39423 70.06522:124629 80.51225:2321 83.02817:2085 86.77293:1952 97.07623:2851 97.51368:2179 112.08708:26862 112.9128:2076 115.0866:4402 116.07017:2980 118.5958:2833 131.34915:2227 140.08144:7962 157.10829:3882 158.09251:7661 175.11917:51807 183.12257:2450 192.31981:2396 211.50493:2041 230.11299:11806 231.09761:14970 256.09299:2950 273.11954:38331 290.14594:2451…	9.832	5196.48	2374.03	1723.14	894.289	12697.9	10823.8	14548.9	1431.13	5676.28	2297.36	2279.1	5903.52	2019.27	6000.24	5638.59	100	5199.18	13085.2	9050.18	5678.73	14655.2	20575.1	624.955	15482.4	15945	4498.07	7776.92	4189.73	13895.6	14036.1	4973.15	1858.66	3425.72	5098.5	4121.62
145	5715	9.78_304.16	Arg-Glu	Organic acids and derivatives	Amino acids, peptides, and analogues	mz and MS/MS matching	HILIC ESI +	[M+H]+	HFKJBCPRWWGPEY-NKWVEPMBSA-N	6995004	C(C[C@@H](C(=O)N[C@@H](CCC(=O)O)C(=O)O)N)CN=C(N)N	304.162	51.82347:2231 60.05594:14780 70.06516:40864 70.85717:2040 112.08668:7500 116.07039:3540 175.11911:21182 185.88477:2281 217.7159:2141 245.11388:2655 257.86664:2249 286.14996:2688 287.1355:12556 304.16049:72257	9.776	3169.28	100	100	1028.16	100	8010.84	100	3372.2	7076.49	1983.59	2205.46	5881.51	2296.97	10525.6	2248.15	100	6871.33	4236.44	2253.97	880.892	3985.64	100	1005.62	4756.1	2496.67	666.789	5398.6	1102.73	2040.83	1278.82	100	719.986	3557.3	1885.49	100
146	4442	9.44_173.11	Arginine	Organic acids and derivatives	Amino acids, peptides, and analogues	authentic standard mzrt, MS/MS matching	HILIC ESI -	[M-H]-	ODKSFYDXXFIFQN-BYPYZUCNSA-N	28782	C(C[C@@H](C(=O)[O-])N)C[NH+]=C(N)N	173.105	58.02877:2526 88.04015:8661 89.14701:1959 111.00857:4710 131.08275:214366 154.94754:17929 156.07863:13542 173.10535:17668	9.435	1.61806e+06	1.75888e+06	1.52398e+06	1.48392e+06	2.84604e+06	2.30264e+06	1.64269e+06	1.46632e+06	1.35631e+06	1.14597e+06	1.03574e+06	1.32335e+06	1.19437e+06	948632	882022	850018	1.48284e+06	1.40256e+06	1.34364e+06	1.0684e+06	1.71656e+06	2.12364e+06	913420	2.14785e+06	1.06007e+06	1.15208e+06	1.14912e+06	1.45482e+06	1.12183e+06	1.17238e+06	994156	947326	1.1259e+06	1.38567e+06	1.25333e+06
147	2858	9.78_175.12	Arginine isomer	Organic acids and derivatives	Amino acids, peptides, and analogues	mz and MS/MS matching	HILIC ESI +	[M+H]+	ODKSFYDXXFIFQN-BYPYZUCNSA-N	28782	C(C[C@@H](C(=O)[O-])N)C[NH+]=C(N)N	175.119	57.01097:2024 60.05583:150402 70.06516:158844 72.08071:10880 78.06117:2026 112.08652:13719 114.1024:4172 115.08685:3285 116.07061:125008 126.44125:1967 130.09749:47802 157.10837:8103 158.09239:43398 173.38217:2098 175.11902:212949	9.783	213940	181549	163849	144490	282413	230483	192858	120009	143664	98757.2	119359	118178	116835	97894.6	108601	63139.9	177787	184294	166690	107663	167603	201450	77629.4	222001	113346	104577	125410	93834.8	129772	116124	82926.4	72249.4	129844	157424	123230
148	5469	9.92_291.13	Argininosuccinic acid	Organic acids and derivatives	Amino acids, peptides, and analogues	mz and MS/MS matching	HILIC ESI +	[M+H]+	KDZOASGQNOPSCU-WDSKDSINSA-N	136664755	C(C[C@@H](C(=O)O)N)CNC(=N[C@@H](CC(=O)O)C(=O)O)N	291.13	55.90372:2106 70.06519:170207 72.08073:4095 88.03382:2413 88.03928:46370 88.07581:3575 88.79967:2040 89.10059:2216 103.20449:2098 112.08685:9909 113.07057:11174 115.0865:51102 116.03414:3406 116.07063:186327 131.04546:19160 133.09705:61110 134.045:27512 136.31476:2438 158.05623:32499 158.09248:53388 159.03943:4935 159.07652:61805 176.05061:3501 176.06674:77335 210.08705:5333 228.09775:31496 246.1…	9.917	201792	105623	99797	63069.4	185735	315288	213338	60350.2	92573.3	70906.9	67140.9	99791	64170.8	54319.1	96611	18708.6	179227	215999	154898	121132	161534	137266	27509.2	211387	180046	79713.7	122986	47532.7	163479	94983.6	61693.4	38414	160817	135119	112832
149	5199	9.67_276.17	Arg-Thr	Organic acids and derivatives	Amino acids, peptides, and analogues	mz and MS/MS matching	HILIC ESI +	[M+H]+	XNSKSTRGQIPTSE-VQVTYTSYSA-N	25109623	C[C@H]([C@@H](C(=O)O)NC(=O)[C@H](CCCN=C(N)N)N)O	276.167	60.05566:9903 70.0652:23454 74.06004:3142 84.04412:3531 85.56075:2099 100.05036:2670 103.26588:2078 109.22362:2086 112.08662:3495 114.36327:2041 115.08668:4254 116.07053:2492 127.46918:2341 130.05008:4624 147.0766:4524 157.10895:2156 158.09262:9725 175.11896:31616 209.36772:2832 217.11809:2811 232.14006:4051 259.14133:11152 276.16714:120648	9.668	100	100	100	100	124.956	257.01	192.265	100	100	48.5061	100	203.453	100	121.688	272.619	100	49.5525	101.479	100	100	500.876	207.508	100	63.4214	55.5343	100	52.5964	100	57.8891	100	100	100	100	100	100
150	5153	9.08_274.19	Arg-Val	Organic acids and derivatives	Amino acids, peptides, and analogues	mz and MS/MS matching	HILIC ESI +	[M+H]+	DAQIJMOLTMGJLO-YUMQZZPRSA-N	6992654	CC(C)[C@@H](C(=O)O)NC(=O)[C@H](CCCN=C(N)N)N	274.187	54.20301:1899 54.50557:2137 60.05578:21513 70.06517:68279 96.38252:2276 105.94114:2540 107.72778:2033 112.08694:4838 115.0863:3390 120.18767:2311 167.03506:2490 175.11885:37224 188.3311:2298 200.814:8419 211.15562:3201 214.15416:2740 215.13881:9944 257.16129:24005 274.18744:137149 274.22113:4515 274.27408:34449	9.081	100	100	100	100	100	5625.26	100	100	35041.1	76881.7	53205.8	80421.5	70023	103601	76322.4	95712.1	100	100	4682.35	100	100	100	100	100	27423.6	16697.9	23580.7	6656.07	34169.6	41946.2	28725.3	19472.9	100	100	100
151	238	672898	Ascorbic acid (Vitamin C)	Organoheterocyclic compounds	Furanones		GC		CIWBSHSKHKDKBQ-JLAZNSOCSA-N	54670067	C([C@@H]([C@@H]1C(=C(C(=O)O1)O)O)O)O	332		672898	35.6505	33.904	45.9674	25.2658	44.1806	24.5358	23.6087	48.7923	22.1231	45.8552	33.4397	20.5308	26.3606	28.7009	25.6617	22.704	22.6793	63.1414	24.2175	24.8587	20.1361	56.8538	21.9619	27.6067	29.8508	43.3376	34.4265	25.2809	28.5027	32.2466	40.2816	41.2881	61.2962	24.203	23.6299
152	5440	9.81_289.16	Asn-Arg	Organic acids and derivatives	Amino acids, peptides, and analogues	mz and MS/MS matching	HILIC ESI +	[M+H]+	NPDLYUOYAGBHFB-WDSKDSINSA-N	14299174	C(C[C@@H](C(=O)O)NC(=O)[C@H](CC(=O)N)N)CN=C(N)N	289.162	53.95265:1988 60.05584:8401 62.4717:2203 70.06512:8886 87.05534:2892 88.03955:3206 97.95036:2005 99.05655:2331 100.80413:1969 112.08725:3420 127.98653:2085 141.04706:2287 158.09364:3758 175.11868:19354 198.38293:2394 213.08836:2472 238.08189:2679 254.12373:2675 255.10921:2862 272.13559:23338 285.85223:2460 289.0394:13067 289.16205:79206	9.81	0.081012	100	0.0783507	100	0.0796705	0.0713992	100	100	0.1409	0.0631229	0.301449	0.3449	100	0.214091	0.634926	0.0659102	0.0854059	0.316276	100	0.0889951	0.195092	0.281083	100	0.127438	0.111665	0.077871	0.130804	100	0.182197	0.438231	0.0697908	0.0992492	0.0807872	0.073512	100
153	1492	8.71_133.06	Asparagine	Organic acids and derivatives	Amino acids, peptides, and analogues	authentic standard mzrt, MS/MS matching	HILIC ESI +	[M+H]+	DCXYFEDJOCDNAF-REOHCLBHSA-N	6267	C([C@@H](C(=O)O)N)C(=O)N	133.061	62.5596:1790 74.02364:10902 74.25269:1888 86.05693:7427 87.05524:8170 87.06313:51901 88.06956:4660 90.05473:10301 91.05839:22418 124.1834:2066 133.06866:7970 133.08002:13289	8.707	1.46047e+06	1.05522e+06	1.14495e+06	994471	1.49771e+06	1.68218e+06	1.48181e+06	1.15749e+06	1.10788e+06	1.16728e+06	958789	1.38902e+06	1.282e+06	1.63081e+06	1.54838e+06	1.19005e+06	1.09397e+06	1.26049e+06	1.25855e+06	1.11188e+06	1.39717e+06	1.24952e+06	597666	1.27026e+06	1.33838e+06	960391	909219	979146	1.15324e+06	1.06964e+06	1.32802e+06	1.07714e+06	1.58673e+06	1.35023e+06	1.48113e+06
154	1991	9.18_132.03	Aspartic acid	Organic acids and derivatives	Amino acids, peptides, and analogues	authentic standard mzrt, MS/MS matching	HILIC ESI -	[M-H]-	CKLJMWTZIZZHCS-REOHCLBHSA-N	139060126	C([C@@H](C(=O)O)[NH3+])C(=O)[O-]	132.03	58.85397:9800 70.20055:10569 71.01313:53033 72.00815:13074 76.2393:11292 88.04005:471661 114.01975:37435 115.00368:126221 132.03046:129519	9.181	3.62201e+07	2.83313e+07	3.19967e+07	2.59632e+07	4.34974e+07	4.25255e+07	3.20545e+07	2.65038e+07	3.45967e+07	3.36708e+07	3.05604e+07	3.24162e+07	28356359	2.53821e+07	3.97776e+07	2.25892e+07	3.22938e+07	3.87362e+07	3.74464e+07	3.29771e+07	3.72294e+07	3.7594e+07	1.87996e+07	3.7963e+07	4.57148e+07	3.92561e+07	3.97043e+07	3.32851e+07	3.91906e+07	3.45764e+07	4.59623e+07	4.21858e+07	3.16886e+07	3.54309e+07	34775170
155	8979	9.59_247.06	Asp-Asp	Organic acids and derivatives	Amino acids, peptides, and analogues	mz and MS/MS matching	HILIC ESI -	[M-H]-	FRYULLIZUDQONW-IMJSIDKUSA-N	471583	C([C@@H](C(=O)N[C@@H](CC(=O)O)C(=O)O)N)C(=O)O	247.06	54.43779:1842 55.66347:2383 56.46119:2004 71.01331:2789 88.04008:3853 96.0092:3377 96.96938:4903 113.03572:50584 115.00362:15319 131.04651:4862 132.03038:40488 168.0312:4157 185.05849:4393 229.04788:18627	9.587	144559	127990	157056	116344	115206	119340	130432	138843	134649	163899	98532.8	159957	133014	115653	151506	89125.1	133849	144089	124632	139323	110622	113027	75793.4	149804	120522	154420	123801	63489.8	112124	101047	51086.8	139924	169499	169501	172497
156	329430	610551	Azelaic acid	Lipids and lipid-like molecules	Fatty acids and conjugates		GC		BDJRBEYXGGNYIS-UHFFFAOYSA-N	19347555	[H+].[H+].C(CCCC(=O)[O-])CCCC(=O)[O-]	317		610551	399.791	291.846	364.595	247.95	380.964	230.357	285.21	538.691	180.717	406.544	208.614	139.277	136.939	104.77	293.93	1855.98	232.65	435.837	252.582	229.764	289.133	381.213	299.118	211.647	227.249	446.746	183.385	361.65	156.739	150.015	160.505	417.83	387.167	189.022	219.247
157	7638_5270_1654	1.42_223.08_1.42_187.10_1.42_125.10	Azelaic acid isomer A	Nucleosides, nucleotides, and analogues		mz and MS/MS matching	HILIC ESI -	[M+Cl]-_[M-H]-_[M-H-CH2O3]-	BDJRBEYXGGNYIS-UHFFFAOYSA-N	19347555	[H+].[H+].C(CCCC(=O)[O-])CCCC(=O)[O-]	223.0763_187.0988_125.0974	57.03383:25218 59.01309:2559 84.9386:3007 85.34653:2069 97.06568:85671 99.92559:13940 115.92062:5152 116.92908:3247 121.31488:2259 123.08193:23033 125.09734:1523544 126.10099:2949 133.93622:2195 141.86876:14598 143.10799:29691 159.8791:4119 169.08807:27516 187.0988:1009543	1.41833	2.97551e+06	2.9614e+06	3.26887e+06	3.22729e+06	3.87259e+06	3.74248e+06	3.60076e+06	4.23085e+06	6.20385e+06	3.05977e+06	5.55705e+06	3.79871e+06	2.65652e+06	2.75404e+06	3.53856e+06	6.83953e+06	3.31462e+06	3.50044e+06	3.45761e+06	3.44715e+06	3.61314e+06	3.01426e+06	3.63919e+06	2.93109e+06	5.5693e+06	5.38584e+06	3.3321e+06	4.65799e+06	3.5367e+06	4.60462e+06	4.57056e+06	3.63166e+06	2.71259e+06	2.78632e+06	3.52934e+06
158	1482	1.12_121.03	Benzoic acid	Benzenoids	Benzoic acids and derivatives	authentic standard mzrt matching	HILIC ESI -	[M-H]-	WPYMKLBDIGXBTP-UHFFFAOYSA-N	243	C1=CC=C(C=C1)C(=O)O	121.03	50.91786:1875 71.58723:1885 85.56195:1942 115.85107:1776 116.89611:1739 121.02965:63009	1.12	1.39441e+06	1.43042e+06	1.75111e+06	1.31673e+06	929697	877335	941656	1.2556e+06	760895	1.22131e+06	1.13337e+06	1.04266e+06	1.16923e+06	1.08213e+06	999656	1.31019e+06	1.42441e+06	1.46512e+06	1.31711e+06	1.45139e+06	1.72478e+06	1.40167e+06	1.34938e+06	1.71549e+06	881665	928708	849034	882159	906722	901561	1.06623e+06	1.0515e+06	1.40442e+06	1.52874e+06	1.81679e+06
159	413	1.01_91.05	Benzyl alcohol	Benzenoids	Benzyl alcohols	mz and MS/MS matching	HILIC ESI +	[M+H-H2O]+	WVDDGKGOMKODPV-UHFFFAOYSA-N	244	C1=CC=C(C=C1)CO	91.0542	53.4913:1878 54.07887:1871 59.1472:2131 65.03857:18494 91.05413:146122	1.008	666341	433148	587683	745608	647171	777070	521604	725166	564734	484444	580354	579554	692300	764143	526720	749249	536986	649590	468313	830553	1.20742e+06	999548	982801	1.31756e+06	709545	638197	574001	663582	575579	545517	626902	536500	744013	531225	746748
160	3053	8.71_149.07	Benzylacetate	Benzenoids	Benzyloxycarbonyls	authentic standard mzrt, MS/MS matching	HILIC ESI -	[M-H]-	QUKGYYKBILRGFE-UHFFFAOYSA-N	8785	CC(=O)OCC1=CC=CC=C1	149.065	54.75567:2010 57.27093:1642 57.8661:1752 59.95576:1967 61.49793:1827 83.43617:1911 102.19743:2081 105.07498:10376 106.0812:11970 122.84424:2156 131.05493:7340	8.707	33759.1	40391.4	37793.5	42168.2	35192.7	35835.2	38059.6	36990.9	96709	86230.9	89492.1	125935	65303	85595.3	103898	95907.1	36576.8	31915.8	39245.4	34340	49939.3	39651.7	40677.3	36228.1	47575.2	55337.3	49911.7	47687.7	65279.1	65775.6	48805.1	45260.6	38254.8	35793	30407.8
161	148	435564	Beta-Alanine	Organic acids and derivatives	Amino acids, peptides, and analogues		GC		UCMIRNVEIXFBKS-UHFFFAOYSA-N	4755801	C(C[NH3+])C(=O)[O-]	248		435564	4665.35	1673.9	2189.7	3003.46	3141.36	3202.33	3323.04	5749.18	2455.78	4795.42	5274.25	3262.4	4126.88	1335.68	2495.39	6565.55	1936.22	3895.78	1226.67	1804.73	1520.68	2500.79	836.065	1871.13	1739.3	2232.11	844.391	1702.14	1929.5	1649.45	1961.49	1772.41	2324.66	1827.71	1645.68
162	104384	525547	Beta-Glutamic acid	Lipids and lipid-like molecules	Fatty acids and conjugates		GC		BBJIPMIXTXKYLZ-UHFFFAOYSA-N	73064	C(C(CC(=O)O)N)C(=O)O	232		525547	327.964	141.58	234.323	172.735	4086.15	194.015	1957.3	209.569	154.195	452.057	121.217	172.124	55.7797	3482.13	151.252	53.7397	270.529	410.786	191.901	242.752	144.646	2282.89	65.1382	203.307	225.5	393.929	247.287	216.51	197.911	4414.58	219.278	163.28	182.681	111.218	156.885
163	22021	574470	Beta-Glycerolphosphate	Lipids and lipid-like molecules	Glycerophosphates		GC		DHCLVCXQIBBOPH-UHFFFAOYSA-N	2526	C(C(CO)OP(=O)(O)O)O	243		574470	258.215	294.121	277.638	224.235	365.713	273.933	189.752	284.449	341.589	410.534	387.129	441.563	414.746	426.954	465.153	241.558	366.946	443.02	392.247	284.318	284.855	328.787	172.161	357.82	620.863	315.352	379.902	344.947	471.463	475.269	420.834	431.47	468.177	253.392	336.647
164	4331_1081	7.11_235.17_7.11_118.09	Betaine	Organic acids and derivatives	Amino acids, peptides, and analogues	authentic standard mzrt, MS/MS matching	HILIC ESI +	[2M+H]+_[M+H]+	KWIUHFFTVRNATP-UHFFFAOYSA-N	247	C[N+](C)(C)CC(=O)[O-]	235.1653_118.0861	56.4663:1824 58.06578:2285 78.53732:1826 109.57229:2058 118.08619:343843 132.10226:2889 201.00414:3175 201.02107:2861 235.1666:3339	7.114	6.57984e+06	5.40086e+06	5.26463e+06	4.95542e+06	5.14392e+06	4.96665e+06	4.66011e+06	5.09761e+06	6.98734e+06	4.88171e+06	5.77025e+06	7.50757e+06	4.71244e+06	4.1573e+06	6.59989e+06	5.66637e+06	8.12699e+06	6.16917e+06	4.38963e+06	5.70746e+06	6.05213e+06	5.38415e+06	827959	8.30955e+06	7.58015e+06	5.22354e+06	6.1478e+06	7.26627e+06	6.44663e+06	6.62061e+06	5.11729e+06	396184	5.00029e+06	6.28611e+06	5.55882e+06
165	16910	9.75_662.11	beta-Nicotinamide adenine dinucleotide	Nucleosides, nucleotides, and analogues		mz and MS/MS matching	HILIC ESI -	[M-H]-	BAWFJGJZGIEFAR-DQQFMEOOSA-N	134720244	C1=CC(=C[N+](=C1)[C@@H]2[C@H]([C@H]([C@@H](O2)COP(=O)([O-])OP(=O)(O)OC[C@@H]3[C@H]([C@H]([C@@H](O3)N4C=NC5=C(N=CN=C54)N)O)O)O)O)C(=O)N	662.11	62.11719:2618 63.72028:2507 75.84698:2515 78.95863:65901 78.96333:3962 80.32159:2743 96.96971:17944 134.04779:20166 147.86336:2716 158.92592:42841 198.98137:11860 199.00378:6693 206.42517:2724 247.50221:3159 272.96082:40229 312.0816:2849 312.49084:3041 328.04752:27333 346.06009:14711 408.01831:21811 426.02725:13130 441.20337:2786 483.84979:2730 540.05908:76940	9.75	24707.2	25052.3	41497.3	30936.5	23713.8	36141.5	34596.5	17320.7	35988.6	58970.8	59242	104761	32958.6	54166.3	124411	43691	22575.8	47339	20147	39062.2	17646.3	33930.7	5615.99	14079.6	46319.2	39355	30676.1	25338.9	36687.1	43282	39004.2	33750.9	75101.8	43617.9	46064
166	27154	764660	Bisphosphoglycerol	Lipids and lipid-like molecules	Glycerophosphates		GC		IBPDKUYWDGDBQW-UHFFFAOYSA-N	102018	C(C(COP(=O)(O)O)OP(=O)(O)O)O	299		764660	79.4853	224.668	171.292	213.039	61.577	91.7251	164.289	77.8806	194.67	271.304	75.0305	258.627	308.847	184.922	187.438	161.577	321.072	132.426	323.83	254.247	161.5	107.205	50.8159	338.361	442.37	73.8634	169.437	232.178	505.489	292.768	496.403	106.065	75.5521	117.617	109.895
167	9266_9390	4.12_838.57_4.13_843.53	BMP 40:7; BMP 18:1_22:6;	Lipids and lipid-like molecules	Glycerophosphoglycerols	mz and in silico MS/MS matching	CSH ESI +	[M+NH4]+_[M+Na]+	ZLQZKMCFSDQKCB-HILQMKNTSA-N	138314294	CCCCCCCC/C=C\CCCCCCCC(=O)OC(CO)COP(=O)(O)OCC(CO)OC(=O)CC/C=C\C/C=C\C/C=C\C/C=C\C/C=C\C/C=C\CC	838.5700_843.5278	71.51361:3018 81.071:4118 93.11848:3008 95.08687:5129 97.10275:3582 105.39143:3096 107.82751:3173 184.07576:20556 201.13078:17878 235.78392:3248 339.29504:46724 347.74307:3803 348.13226:3446 379.78699:3375 385.27869:27184 523.85986:3537	4.1265	159037	118189	117307	114473	106148	137296	120630	97028	109543	102532	118922	140065	135267	96552	133133	119700	147002	173489	150612	146223	94549.3	189957	91217.3	155658	166590	132231	166950	102793	168688	157510	128459	130341	148915	104998	133310
168	9196	3.83_836.56	BMP 40:8; BMP 20:4_20:4;	Lipids and lipid-like molecules	Glycerophosphoglycerols	mz and in silico MS/MS matching	CSH ESI +	[M+NH4]+	APJATNHXZOMTND-CKKCRWTASA-N	138120710	CC/C=C\C/C=C\C/C=C\C/C=C\CCCCCCC(=O)OC(COP(=O)(OCC(OC(=O)CCCCCC/C=C\C/C=C\C/C=C\C/C=C\CC)CO)O)CO	836.555	80.58559:3495 81.07092:5064 91.05522:4563 93.07058:3410 93.44374:3055 95.08649:6248 119.08703:5280 124.29202:3305 129.05498:3042 195.36723:3388 201.17705:13874 361.27872:36423 398.12329:3563	3.835	63530.5	27455.9	39696.1	32961.6	41404.6	61136.1	52806.6	45073.9	31493.4	47059.5	44854.5	53894.6	46576	47443.8	53910.1	33498	86637.1	93782.7	55079.1	84131.8	75468.7	94920.4	29137	67280.9	88228.6	77919.2	61309.3	27381	70450.9	67632.6	67879.9	44954.6	78045	68382.3	78860.6
169	10274_9936	3.69_884.56_3.69_867.53	BMP 44:12; BMP 22:6_22:6;	Lipids and lipid-like molecules	Glycerophosphoglycerols	mz and in silico MS/MS matching	CSH ESI +	[M+NH4]+_[M+H]+	FMHFZIDTIQEZJJ-GZSOIYOPSA-N	138153413	CC/C=C\C/C=C\C/C=C\C/C=C\C/C=C\C/C=C\CCC(=O)OC(COP(=O)(OCC(OC(=O)CC/C=C\C/C=C\C/C=C\C/C=C\C/C=C\C/C=C\CC)CO)O)CO	884.5562_867.5294	71.04979:4155 79.05513:170827 81.03443:6076 81.07081:135171 83.05008:4265 83.08642:6018 91.05526:183944 93.07096:188326 94.34337:3969 95.05025:34196 95.08664:104322 97.06641:4295 97.27626:3688 105.04526:5381 105.06369:6054 105.07113:126483 107.05043:5416 107.08674:71281 109.06559:13777 109.09521:4354 109.10225:40127 117.06339:4723 117.07129:83531 119.07876:5490 119.08706:106343 121.06607:4105 121…	3.686	515084	299301	468869	380161	408788	675230	555490	501266	434637	449753	472105	538518	528391	452703	658859	451085	755645	882191	807088	892943	514629	951462	393055	810281	1.00895e+06	589230	792358	537495	875621	713596	776328	679177	782812	551139	785237
170	342044	245240	Butylamine	Organic nitrogen compounds	Amines		GC		HQABUPZFAYXKJW-UHFFFAOYSA-N	8007	CCCCN	174		245240	442.374	335.525	491.045	384.721	450.37	423.119	324.168	500.405	290.438	610.159	373.44	273.871	830.209	312.619	471.403	327.217	518.363	550.894	772.452	357.945	814.961	78.1789	657.91	456.956	614.058	465.744	850.57	661.155	738.706	451.799	734.634	464.896	435.961	590.666	307.877
171	2047	277199	Butyrolactam	Organoheterocyclic compounds	Pyrrolidones		GC		HNJBEVLQSNELDL-UHFFFAOYSA-N	12025	C1CC(=O)NC1	142		277199	38344.1	19423.3	32468.2	19810.9	37713.5	45104.7	26651.3	31220	34347.2	32122.3	49019.3	28822.3	35607.5	33993.2	35246.5	23337.4	26303.1	42555.9	35431.9	24605	35103.4	26082.5	11451.7	30064.8	47520.2	43869.1	32218.5	37101.2	40169.6	44472.8	41613.7	23211.4	28894.5	22978.7	38950.4
172	4266	5.67_232.15	Butyrylcarnitine or Isobutyrylcarnitine	Lipids and lipid-like molecules	Fatty acid esters	mz and MS/MS matching	HILIC ESI +	[M+H]+	QWYFHHGCZUCMBN-SECBINFHSA-N	213144	CCCC(=O)O[C@H](CC(=O)[O-])C[N+](C)(C)C	232.154	59.2522:2244 60.08098:142160 65.59686:2614 71.04917:20486 85.02841:1066015 141.80327:2594 142.00401:5905 144.1017:28967 158.02634:5809 159.03044:12504 173.08101:217050 203.39:5448 215.09312:16582 232.15454:567888	5.667	302665	794944	312136	638229	473650	265223	202073	260776	1.69021e+06	1.17233e+06	1.20573e+06	1.09894e+06	1.11704e+06	1.20278e+06	963760	1.02737e+06	353823	450576	433776	338296	295487	200305	170400	233330	610087	501546	608857	705657	478597	617774	523107	470335	349439	252244	193588
173	6866	343457	Caprylic acid	Lipids and lipid-like molecules	Fatty acids and conjugates		GC		WWZKQHOCKIZLMA-UHFFFAOYSA-N	135372298	[H+].CCCCCCCC(=O)[O-]	201		343457	8314.46	6289.3	5889.14	5606.52	5207.66	3738.65	3544.02	5888.25	9124.4	4661.51	10473.4	6506.79	5921.35	6761.57	9253.67	5087.74	5507.36	5215.71	4115.3	3565.5	4227.58	5129	3432.85	6833.66	3728.23	5642.91	4154.55	3609.06	8194	6168.72	3851.6	6474.44	4082.09	5312.75	6871.99
174	2550	7.69_162.11	Carnitine	Organic nitrogen compounds	Quaternary ammonium salts	authentic standard mzrt, MS/MS matching	HILIC ESI +	[M+H]+	PHIQHXFUZVPYII-ZCFIWIBFSA-N	10917	C[N+](C)(C)C[C@@H](CC(=O)[O-])O	162.113	58.06617:227726 60.08099:13709215 61.2576:110784 68.20981:104270 85.0284:2791305 94.56436:113816 102.09139:3453840 103.03901:14646652 162.11258:83670352	7.693	4.36204e+07	4.46791e+07	4.55755e+07	3.42668e+07	5.76822e+07	4.88924e+07	5.03739e+07	3.59174e+07	5.66798e+07	3.74535e+07	3.51723e+07	3.75751e+07	4.86659e+07	3.33152e+07	3.54388e+07	2.66429e+07	6.87043e+07	7.98071e+07	7.09627e+07	6.06656e+07	5.68806e+07	62830340	2.66395e+07	6.57506e+07	8.74349e+07	5.67593e+07	6.66751e+07	6.46951e+07	7.87363e+07	5.71202e+07	8.14436e+07	5.9165e+07	3.03813e+07	3.45157e+07	3.5478e+07
175	3741_4581_4119	9.55_210.09_9.55_249.10_9.55_227.11	Carnosine	Organic acids and derivatives	Hybrid peptides	authentic standard mzrt, MS/MS matching	HILIC ESI +	[M+H-NH3]+_[M+H]+_[M+H]+	CQOVPNPJLQNMDC-ZETCQYMHSA-N	6992100	C1=C(NC=N1)C[C@@H](C(=O)[O-])NC(=O)CC[NH3+]	210.0875_249.0962_227.1139	53.03899:3801 55.01818:39666 55.02113:2922 61.94556:2395 81.04485:4265 83.06026:5362 95.04916:14296 95.06038:188699 95.06739:6027 105.04471:4897 110.07131:1131274 111.07499:4412 112.08705:14503 122.07147:32197 123.07472:9947 124.08726:10188 127.34515:2479 130.66458:2572 135.05565:4530 136.08719:45096 138.06639:5697 141.00061:30516 146.07138:126329 147.05487:3112 148.08733:5635 153.0856:2536 156.0…	9.547	1.01929e+07	7.04141e+06	6.47521e+06	5.5614e+06	8.38727e+06	8.19847e+06	1.03687e+07	7.72926e+06	4.91125e+06	3.5679e+06	4.49981e+06	5.37972e+06	5.35327e+06	6.60774e+06	9.3967e+06	4.67576e+06	3.40498e+06	3.75033e+06	3.83852e+06	3.97033e+06	5.0393e+06	4.22356e+06	2.16181e+06	4.96751e+06	3.85364e+06	2.91529e+06	4.45224e+06	4.93157e+06	4.63002e+06	5.19633e+06	3.86906e+06	3.66234e+06	3505841	4.15582e+06	4.50131e+06
176	7767	10.17_225.10	Carnosine isomer A	Organic acids and derivatives	Hybrid peptides	mz and MS/MS matching	HILIC ESI -	[M-H]-	CQOVPNPJLQNMDC-ZETCQYMHSA-N	6992100	C1=C(NC=N1)C[C@@H](C(=O)[O-])NC(=O)CC[NH3+]	225.101	53.61094:1927 57.94509:2028 65.03912:1874 85.82272:1966 88.04002:2844 98.28277:2239 110.07238:42263 127.05166:2591 154.06268:57387 157.03143:2303 163.10013:3937 225.10136:41020	10.166	11028.2	8838.49	7489.86	5620.25	9826.99	8596.85	11646	10329.3	3049.1	3838.38	4513.7	5361.53	3919.82	4805.36	10124.5	962.32	1942.42	2214.31	3797.97	2986.71	5191.1	8288.6	750.716	3549.45	2176.17	3172.74	5249.18	1510.83	2508.51	7918.46	589.016	3502.42	6038.96	2434.24	3512.41
177	4121	9.31_227.11	Carnosine isomer B	Organic acids and derivatives	Hybrid peptides	mz and MS/MS matching	HILIC ESI +	[M+H]+	CQOVPNPJLQNMDC-ZETCQYMHSA-N	6992100	C1=C(NC=N1)C[C@@H](C(=O)[O-])NC(=O)CC[NH3+]	227.114	53.74428:2491 63.13829:2435 83.06031:16559 92.9044:2619 93.04467:11133 99.97806:2351 101.99151:2428 110.07136:1459334 136.08707:14826 138.06645:73874 151.14333:2539 156.0771:65378 164.08179:4362 166.06148:3736 181.10867:73154 182.35304:2752 192.07802:4497 201.71172:10642 209.10358:183053 210.08676:3301 210.18463:3333 227.11412:368094 227.21915:5701	9.315	16816.1	30698.1	20518	20557.3	67368.2	42637.6	52045.4	100	16923.4	17903.6	10396.6	34208.9	29114.2	11477.6	28775.7	44643.6	7829.18	6982.36	9975.19	7190.48	44430.6	95504.8	2967.73	63201.5	23007.2	7823.08	30903.2	32619	11062.5	39533.3	17569.1	11799	5462.4	5201.22	8887.68
178	5656_5595	10.84_673.60_10.84_668.64	CE 18:1;	Lipids and lipid-like molecules	Steroid esters	mzrt, in silico MS/MS matching	CSH ESI +	[M+Na]+_[M+NH4]+	RJECHNNFRHZQKU-RMUVNZEASA-N	5283632	CCCCCCCC/C=C\CCCCCCCC(=O)O[C@H]1CC[C@@]2([C@H]3CC[C@]4([C@H]([C@@H]3CC=C2C1)CC[C@@H]4[C@H](C)CCCC(C)C)C)C	673.5977_668.6429	80.86346:3055 305.24701:16534 584.23181:3231 673.59479:49389	10.8365	6058.63	9034.51	10788	8026.37	8893.53	8768.82	3841.71	11074.2	4936.96	2039.91	15600.7	4916.34	12224.6	5680.88	2719.03	20341.4	9148.34	7435.72	12008.2	7680.07	13403.8	10718.8	11098.6	6520.79	4227.04	4213.32	3032.8	2106.96	5098.61	6760.53	5276.6	5173.48	6427.36	5127.64	9254.99
179	5628_5541	10.38_671.58_10.38_666.63	CE 18:2;	Lipids and lipid-like molecules	Steroid esters	mzrt, in silico MS/MS matching	CSH ESI +	[M+Na]+_[M+NH4]+	NAACPBBQTFFYQB-LJAITQKLSA-N	5287939	CCCCC/C=C\C/C=C\CCCCCCCC(=O)O[C@H]1CC[C@@]2([C@H]3CC[C@]4([C@H]([C@@H]3CC=C2C1)CC[C@@H]4[C@H](C)CCCC(C)C)C)C	671.5819_666.6273	74.65626:3421 82.96143:3092 95.08608:3833 107.73079:2761 110.08009:2879 123.94918:3107 147.11777:4165 152.42775:2887 199.82224:12727 199.84492:5529 247.83018:3513 278.61234:2850 303.23126:64056 341.68472:3231 342.54776:2799 344.96411:2839 369.35706:5106 522.61322:2889 671.57843:295652	10.3815	123313	40620.1	28225.6	37484.4	79490.5	44938.9	17904.6	74299.2	99781.1	141212	87670.5	79222.7	57023.5	72538.5	12078.9	153983	64875.7	96841.4	33035.3	35221.8	87143.7	42635.4	121566	42243.6	40968.5	140943	53764.9	21911.8	49069.4	174836	150192	64703.9	12861.6	25498.8	15113.7
180	5463	7.30_662.58	CE 18:4;	Lipids and lipid-like molecules	Steroid esters	mz, in silico MS/MS matching	CSH ESI +	[M+NH4]+	MIHMXEFPVMVNPQ-XNYYPSEESA-N	101602521	CC/C=C/C/C=C\C/C=C/C/C=C\CCCCC(=O)O[C@H]1CCC2(C3CCC4([C@H](CCC4C3CC=C2C1)[C@H](C)CCCC(C)C)C)C	662.58	71.08657:2613 72.87673:2648 74.9877:2384 79.64777:2520 95.08673:12092 109.10245:6435 118.69838:2845 123.64474:2754 135.11792:6434 147.11821:5805 149.13419:3418 161.13431:6516 163.1498:2866 175.1497:2972 201.05661:11798 351.76462:2825 369.35648:91613 629.91888:3190 662.61285:29236	7.3	129504	156964	107745	165463	5131.7	936.144	987.877	4975.72	11584.4	4767.45	1053.32	941.268	5514.65	3281.47	6698.65	2854.04	3169.68	4838.04	974.461	991.697	2867.95	936.132	9121.79	18598.9	160831	149076	330909	207938	123528	198465	109291	143615	2435.48	7431.2	1057.45
181	5971_5878	10.12_695.58_10.12_690.63	CE 20:4;	Lipids and lipid-like molecules	Steroid esters	mz, in silico MS/MS matching	CSH ESI +	[M+Na]+_[M+NH4]+	IMXSFYNMSOULQS-BEDFLICRSA-N	6479222	CCCCC/C=C\C/C=C\C/C=C\C/C=C\CCCC(=O)O[C@H]1CC[C@@]2([C@H]3CC[C@]4([C@H]([C@@H]3CC=C2C1)CC[C@@H]4[C@H](C)CCCC(C)C)C)C	695.5824_690.6275	76.23689:3071 89.47884:3087 102.12857:25365 147.11754:2961 172.54613:2983 195.00659:3332 200.78285:17267 210.85864:3088 327.23209:52398 525.47278:3333 695.57806:137141 695.71484:4720	10.1165	85987.2	48408.3	78077.4	57330	108447	150015	89196	92767	69885.1	61369.9	92885.1	68404.7	64489.3	77036.6	70838.4	66062.3	94885.2	145338	60007	50947.5	160615	110332	42279.5	89324.8	61437.6	43206.4	50068.4	12370	56605.9	94655.2	54016.7	41629.2	109280	83212.6	96001
182	5844_5933	9.70_688.61_9.69_693.57	CE 20:5; A	Lipids and lipid-like molecules	Steroid esters	mz matching	CSH ESI +	[M+NH4]+_[M+Na]+	XZFUGMCJZFRBKF-JIKDAPOUSA-N	53477889	CC/C=C\C/C=C\C/C=C\C/C=C\C/C=C\CCCC(=O)O[C@H]1CC[C@@]2(C3CC[C@]4(C(C3CC=C2C1)CCC4[C@H](C)CCCC(C)C)C)C	688.6118_693.5671	71.08643:13051 72.61321:2816 74.59084:3076 81.07082:24627 83.08636:12989 85.1023:4393 93.07077:4541 95.08675:34000 97.10248:10401 101.64449:3069 105.07117:5311 107.08676:13065 109.10222:24178 111.11837:5286 119.08672:6740 121.10269:18061 121.21241:2798 123.11812:15390 133.10275:6637 135.1183:36621 137.13411:6552 145.10262:3291 147.11839:55357 149.13429:14644 161.13411:43243 163.1503:7017 165.1650…	9.6955	218.918	302.156	1373.58	403.692	624.285	158.1	234.096	475.011	1106.77	246.651	1305.18	211.612	252.839	319.905	184.76	263.462	343.4	207.38	322.64	231.651	463.277	301.4	576.155	285.472	221.704	379.109	298.041	799.574	354.92	356.684	315.708	360.593	261.533	222.298	1209.88
183	6234_6316	9.87_714.63_9.87_719.58	CE 22:6;	Lipids and lipid-like molecules	Steroid esters	mzrt matching	CSH ESI +	[M+NH4]+_[M+Na]+	VOEVEGPMRIYYKC-HNJOWPRISA-N	14274978	CC/C=C\C/C=C\C/C=C\C/C=C\C/C=C\C/C=C\CCC(=O)O[C@H]1CC[C@@]2([C@H]3CC[C@]4([C@H]([C@@H]3CC=C2C1)CC[C@@H]4[C@H](C)CCCC(C)C)C)C	714.6269_719.5838	81.0704:3364 95.08599:3400 135.11819:3521 147.11784:6789 161.133:4403 187.8698:2774 198.1451:2992 201.25143:8201 257.02679:2654 287.59848:2767 369.35388:39974 377.97552:3017 454.88141:3276 700.51575:3030	9.8715	81907.8	105337	72452.4	192217	85636.9	106321	93538.1	178308	121890	122992	316411	119730	298962	79818	87432.2	426741	132796	131947	151364	107647	210506	124179	99476.1	147945	114700	82650.2	83017.5	49988.1	107117	117925	121925	117449	88077.1	60994.3	79248
184	12881	8.68_341.11	Cellobiose	Organic oxygen compounds	Carbohydrates and carbohydrate conjugates	authentic standard mzrt, MS/MS matching	HILIC ESI -	[M-H]-	GUBGYTABKSRVRQ-QRZGKKJRSA-N	10712	C([C@@H]1[C@H]([C@@H]([C@H]([C@@H](O1)O[C@@H]2[C@H](O[C@H]([C@@H]([C@H]2O)O)O)CO)O)O)O)O	341.112	50.149:2240 55.53657:2329 59.01315:71409 71.01323:75041 73.02891:78795 73.6691:2549 78.61929:2183 83.01342:13462 85.02887:8952 87.00812:4571 89.02404:52939 95.01359:4602 97.0293:40559 101.0242:93360 113.02438:27600 115.03997:11565 119.03519:22831 125.02536:4568 143.03542:12955 161.04628:45361 179.05663:15573 197.12834:26059 221.06874:36483 248.54477:2450	8.675	19600	26239.4	15092.2	13738.9	29304.8	19347	21572.1	24782.3	17069.1	14936.6	25014.8	12913.2	24736.1	12774.1	15169.8	16328.3	25117.8	15544.7	21953.5	20178.4	22403.2	15883.3	16379.1	17458.9	19051.2	15373.4	16995.5	15218.9	18370.6	16395.5	19480.4	15440.4	13944.3	15139.8	13819.4
185	9232_8830	4.98_568.50_4.97_544.45	Ceramide d32:1;	Lipids and lipid-like molecules	Ceramides	mzrt matching	CSH ESI -	[M+Hac-H]-_[M+Cl]-	ZKRPGPZHULJLKJ-JHRQRACZSA-N	5282310	CCCCCCCCCCCCC/C=C/[C@H]([C@H](CO)NC(=O)CCCCCCCCCCCCC)O	568.4951_544.4506	204.05577:4397 252.23286:4309 276.85532:3317 465.32367:3134 471.85583:2594 508.47226:12273 517.96893:2681	4.9795	23763.7	35069.7	38032	33774	43908.9	29741.1	34719.1	40280.1	30631.7	30304.7	18436.3	23103.9	31082.5	17585.4	11898.8	21717.3	12518.6	17359.4	12631.7	13952.9	22875.9	17517.8	18044.7	15027.2	10989.7	14233.1	9246.3	3489.44	5515.62	7279.31	10168	9666.51	15461.8	18111.1	19691.5
186	9474_9045	5.31_582.51_5.31_558.47	Ceramide d33:1;	Lipids and lipid-like molecules	Ceramides	mzrt matching	CSH ESI -	[M+Hac-H]-_[M+Cl]-	QBFXCLDNTKBAPQ-STSAHMJASA-N	52931112	CCCCCCCCCCCCCCCCC(=O)N[C@@H](CO)[C@@H](/C=C/CCCCCCCCCCC)O	582.5108_558.4656	MS/MS spectrum not acquired	5.31	139.681	344.394	348.099	408.703	379.25	226.088	175.194	232.128	261.754	217.68	144.556	122.955	209.516	145.011	98.4048	278.029	280.169	190.065	340.384	254.272	455.166	257.589	247.385	223.789	159.715	180.736	166.439	115.516	175.904	211.345	74.4538	250.857	123.244	110.413	136.758
187	9748_9308	5.88_598.54_5.88_574.50	Ceramide d34:0;	Lipids and lipid-like molecules	Ceramides	mzrt matching	CSH ESI -	[M+Hac-H]-_[M-H]-	GCGTXOVNNFGTPQ-JHOUSYSJSA-N	5283572	CCCCCCCCCCCCCCC[C@H]([C@H](CO)NC(=O)CCCCCCCCCCCCCCC)O	598.5422_574.4977	78.63966:2487 106.95973:2880 111.21848:2687 132.73265:3027 167.82872:2709 171.58434:2658 185.40306:3304 203.97771:4361 237.22186:29005 239.23837:23210 244.11909:2853 253.25377:3295 254.24931:3904 255.2325:18682 268.26373:3390 280.26471:116828 280.29871:5904 296.2579:23481 490.49982:34381 506.495:33662 508.32434:5683 538.52032:317329 588.67181:2896	5.8755	52230.7	60283.5	78136.5	45748.5	112349	91400.5	71582.3	77880	28160.6	38650.4	27865	38003.4	45150.5	36277.1	23480.8	24760.6	60427.1	62542	64000	42481.8	102188	67784	65384.4	59657.7	49520	50065	39125.6	58194.1	40129.3	43251	37053.1	43283.6	22026.5	38738.9	31144.9
188	3794_4179	5.614_520.51532_5.621_560.50806	Ceramide d34:1	Lipids and lipid-like molecules	Ceramides	mzrt, in silico MS/MS matching	CSH ESI +	[M+H-H2O]+_[M+Na]+	YDNKGFDKKRUKPY-TURZORIXSA-N	5283564	CCCCCCCCCCCCCCCC(=O)NC(CO)C(C=CCCCCCCCCCCCCC)O	520.51532_560.50806	71.08566:3197 79.05456:11067 81.07024:15769 82.06567:30756 83.08624:3973 93.0706:6134 95.08604:13761 97.10151:4916 101.44046:2635 107.08654:3627 109.10188:11151 109.34282:3181 114.98176:2649 121.10168:5651 131.41486:2770 134.21379:3090 135.11838:5187 138.17021:3052 201.23955:10207 236.23894:57837 247.24159:4331 252.27039:101040 252.30009:3297 254.24974:5824 256.2652:21047 264.27036:990956 282.280…	5.6175	908041	1.28121e+06	1.56988e+06	1.37341e+06	1.96869e+06	1.84562e+06	1.70681e+06	2.28136e+06	970739	1.51199e+06	1.12358e+06	1.01234e+06	1.5971e+06	1.29811e+06	574728	1.11272e+06	725533	842436	748526	812880	1.35661e+06	606863	1.23189e+06	796746	560955	688415	451332	198301	504372	622034	613474	754211	650199	858785	1.085e+06
189	9726_9292	5.64_596.53_5.65_572.48	Ceramide d34:1;	Lipids and lipid-like molecules	Ceramides	mzrt matching	CSH ESI -	[M+Hac-H]-_[M-H]-	YDNKGFDKKRUKPY-TURZORIXSA-N	5283564	CCCCCCCCCCCCCCCC(=O)N[C@@H](CO)[C@@H](/C=C/CCCCCCCCCCCCC)O	596.5268_572.4822	119.34573:2506 200.70993:15722 237.22171:108592 237.24701:5137 254.24866:38517 255.23288:30077 263.23862:35022 266.25012:11249 268.26453:4553 280.26425:194350 296.25854:30203 308.29364:4159 414.42505:2817 451.8161:2680 464.27576:17945 488.48337:23384 504.47705:25854 506.32266:16121 506.49158:27644 536.50439:385293	5.647	2.3502e+06	3.10419e+06	3.73262e+06	2.21518e+06	4.87839e+06	4.41263e+06	3.67661e+06	3.77106e+06	2.36374e+06	2.69657e+06	1.91613e+06	2.36163e+06	3.24832e+06	1.74164e+06	1.13097e+06	1.62339e+06	1.36487e+06	1.71659e+06	1.62364e+06	1.12202e+06	2.39246e+06	1.60895e+06	1.35012e+06	1.76607e+06	1.21863e+06	943254	861609	561718	1.02606e+06	1.03016e+06	994589	1.06569e+06	1.27899e+06	1.75912e+06	1.91144e+06
190	9689_8673_9274	5.08_594.51_5.08_534.49_5.08_570.47	Ceramide d34:2;	Lipids and lipid-like molecules	Ceramides	mzrt matching	CSH ESI -	[M+Hac-H]-_[M-H]-_[M-H]-	XXWRZIYYFPIQHE-XPAOSYCESA-N	52931118	CCCCCCCCCCCCCCCC(=O)N[C@@H](CO)[C@@H](/C=C/CCCCCCCC/C=C\CCC)O	594.5109_534.4898_570.4665	92.42935:2686 93.50462:2802 98.00502:2336 103.32829:2863 117.22984:2556 138.75194:2923 198.34233:12769 198.36446:12313 235.20604:20557 237.22223:26387 254.24864:18882 255.2312:4919 257.8121:3295 261.22229:18634 280.26468:70852 296.25955:11026 394.82098:2765 436.02881:3218 486.46616:3332 502.46393:11225 504.47711:6043 518.2135:3287 533.06427:2868 534.48895:160850	5.08267	218316	266000	281765	200997	272633	286826	268320	289194	176742	185177	167669	199742	250690	184572	83594.5	145700	60638.5	55764.9	98543.8	41493.5	77045.7	56675.3	65004.5	74963.3	34135.7	36366.4	23151.2	4971.16	51072.2	39592.9	37259.4	29636.9	159962	218842	235353
191	10235_9776	6.33_624.56_6.33_600.51	Ceramide d36:1;	Lipids and lipid-like molecules	Ceramides	mzrt matching	CSH ESI -	[M+Hac-H]-_[M+Cl]-	MJQIARGPQMNBGT-WWUCIAQXSA-N	6442676	CCCCCCCCCCCCCCC[C@H]([C@H](CO)NC(=O)CCCCCCC/C=C\CCCCCCCC)O	624.5579_600.5136	70.99667:8372 83.99603:9676 88.38757:8838 186.06384:8936 187.98016:8903 196.02249:8392 197.24844:137074 276.80502:9514 326.33627:10412 394.57745:10878 462.56531:10232 528.67316:9618	6.328	5.25725e+07	5.48808e+07	6.20638e+07	4.35842e+07	7.12207e+07	7.25047e+07	5.63592e+07	6.21014e+07	5.55349e+07	5.2316e+07	4.20295e+07	5.32808e+07	5.62908e+07	3.62384e+07	3.1469e+07	3.5566e+07	2.42189e+07	2.80145e+07	2.11733e+07	2.19155e+07	2.65415e+07	2.78648e+07	1.61477e+07	3.07301e+07	2.5501e+07	1.74006e+07	1.91368e+07	1.23348e+07	1.86622e+07	1.88727e+07	1.74363e+07	1.7004e+07	3.46838e+07	3.54619e+07	3.73242e+07
192	9653_10751_10307	7.01_592.57_7.01_652.59_7.02_628.54	Ceramide d38:1;	Lipids and lipid-like molecules	Ceramides	mzrt matching	CSH ESI -	[M-H]-_[M+Hac-H]-_[M+Cl]-	XWBWIAOWSABHFI-NUKVNZTCSA-N	5283566	CCCCCCCCCCCCCCCCCCCC(=O)N[C@@H](CO)[C@@H](/C=C/CCCCCCCCCCCCC)O	592.5675_652.5892_628.545	105.3961:12533 160.04001:13849 170.53957:13023 237.22165:64757 246.73122:13411 263.2384:61433 263.32108:13548 265.25388:544436 267.27222:16622 282.27936:167381 283.26364:139078 291.26895:183056 293.28485:63043 294.27936:24352 296.29813:16505 308.2959:843955 310.31186:53335 311.29697:18315 324.29071:125094 336.3266:280626 352.32281:24124 468.543:15013 539.93359:12745 544.55017:163229 560.53998:136…	7.013	4.49861e+06	3.84922e+06	5.05373e+06	3.14456e+06	5.53412e+06	5.37665e+06	4.62412e+06	4.54505e+06	4.31529e+06	4.86775e+06	4.02929e+06	4.78702e+06	5.27884e+06	3.04146e+06	3.32006e+06	2.64088e+06	5.2587e+06	6.13443e+06	4.84829e+06	5.33371e+06	4.00258e+06	4.78866e+06	2.58036e+06	4.54606e+06	5.42932e+06	4.02269e+06	4.66412e+06	2.53852e+06	4.49881e+06	4.5296e+06	4.013e+06	4.03818e+06	3.18168e+06	4.80731e+06	4.92945e+06
193	11425	7.67_682.63	Ceramide d40:0;	Lipids and lipid-like molecules	Ceramides	mzrt matching	CSH ESI -	[M-H]-	SXPRAKSDHOEHIG-ZESVVUHVSA-N	5283575	CCCCCCCCCCCCCCCCCCCCCC(=O)N[C@@H](CO)[C@@H](CCCCCCCCCCCCCCC)O	682.628	MS/MS spectrum not acquired	7.675	107761	146632	144383	80630	183592	167205	115360	114717	119243	78439.6	56096.5	101142	120032	52516.7	72208.3	46975.9	118258	134341	199047	104731	95308.5	167100	53222.2	165721	117380	53238.8	173256	225646	96351.9	107863	98196.4	82421.7	44883.4	93991.4	59853.3
194	4670_5217	7.64_604.61_7.65_644.60	Ceramide d40:1; A	Lipids and lipid-like molecules	Ceramides	mzrt, in silico MS/MS matching	CSH ESI +	[M+H-H2O]+_[M+Na]+	KEPQASGDXIEOIL-GLQCRSEXSA-N	5283567	CCCCCCCCCCCCCCCCCCCCCC(=O)N[C@@H](CO)[C@@H](/C=C/CCCCCCCCCCCCC)O	604.6113_644.6028	71.08611:4043 75.67979:3021 79.05466:5232 81.0703:17429 82.06566:34628 83.08562:3748 85.10148:3563 93.07043:13941 95.08603:16628 97.10173:3590 98.09417:2789 107.08592:5670 109.10164:4929 114.05817:2780 121.10216:6043 123.11797:3295 135.11708:4030 176.36787:2935 177.12656:4103 201.19119:5790 201.21214:6289 252.27013:83058 258.62033:3200 264.27042:857575 279.30228:3053 280.30362:13470 282.28128:110…	7.646	395540	434165	495275	422740	589392	580916	496506	564442	475144	476381	399837	393987	508606	338530	295632	317371	492767	541794	621913	356711	545658	580306	355386	618795	512674	309052	606382	586696	399393	405997	460841	308973	230459	352842	355876
195	11370	7.40_680.62	Ceramide d40:1; B	Lipids and lipid-like molecules	Ceramides	mzrt matching	CSH ESI -	[M+Hac-H]-	KEPQASGDXIEOIL-GLQCRSEXSA-N	5283567	CCCCCCCCCCCCCCCCCCCCCC(=O)N[C@@H](CO)[C@@H](/C=C/CCCCCCCCCCCCC)O	680.62	MS/MS spectrum not acquired	7.402	969781	4.80377e+06	4.09024e+06	580322	9.44761e+06	4.85474e+06	473181	2.55986e+06	2.33058e+06	377098	100	221983	1.83277e+06	340030	100	197023	931765	100	254126	100	100	505736	100	2.20601e+06	711362	100	534929	2.30679e+07	100	3.25976e+06	2.32936e+06	712025	100	100	100
196	10100_11331	7.01_618.58_7.01_678.61	Ceramide d40:2;	Lipids and lipid-like molecules	Ceramides	mzrt matching	CSH ESI -	[M-H]-_[M+Hac-H]-	HILTUFAERVOALR-MQXYEJFFSA-N	52931123	CCCCCCCCCCCCCCCCCCCCCC(=O)N[C@@H](CO)[C@@H](/C=C/CCCCCCCC/C=C\CCC)O	618.5843_678.6054	83.02394:11870 84.00793:14100 85.00288:28180 94.25456:3200 146.91782:4036 203.97345:6780 237.2222:71377 250.25314:4039 263.23813:53403 266.24979:12675 268.26645:3186 319.30045:57784 336.3273:49864 337.31158:37498 362.34338:258641 378.33871:33173 570.56482:27179 586.56213:23458 588.56995:51310 593.58203:3758 594.88959:3728 618.58405:514662	7.007	200440	353881	382369	292172	605127	459532	280711	398257	345710	182925	152550	234355	417128	98088.8	91235	98593.7	142784	137550	271670	88661.5	209336	251688	81643.5	351288	152131	59110.8	353497	288338	108613	120639	112963	101005	37479.3	107501	64172.4
197	4853_5107_5418	7.96_618.63_7.96_636.64_7.97_658.62	Ceramide d41:1;	Lipids and lipid-like molecules	Ceramides	mzrt matching	CSH ESI +	[M+H]+_[M+H]+_[M+Na]+	NAJHAHQNQCNWOP-PUYNVXOJSA-N	52931115	CCCCCCCCCCCCCCCCCCCCCCC(=O)N[C@@H](CO)[C@@H](/C=C/CCCCCCCCCCCCC)O	618.6268_636.6378_658.6202	71.086:4761 79.05514:11721 81.0705:16407 82.06618:43852 83.08669:10225 85.10191:3857 88.19184:3118 93.07079:12634 95.08658:23933 95.54517:2735 96.08174:4210 107.08637:4264 109.10257:12228 121.10233:14818 135.11807:16999 188.0612:2954 189.67784:3115 201.10941:15932 247.2451:4124 250.25519:6880 252.27145:148696 264.2717:1435790 265.25854:3826 278.28851:5296 282.28253:192451 292.30371:23833 354.3765…	7.96475	769687	884773	961827	607647	1.20265e+06	1.12756e+06	912731	958445	917308	707347	697234	833563	867385	443997	503066	551621	511393	435007	554777	329751	419197	729638	249411	697216	583805	244403	734275	1.16255e+06	332828	350337	402149	265488	364582	485459	526292
198	5042_5312_5647	8.28_632.64_8.28_650.65_8.28_672.64	Ceramide d42:1; A	Lipids and lipid-like molecules	Ceramides	mzrt, in silico MS/MS matching	CSH ESI +	[M+H]+_[M+H]+_[M+Na]+	ZJVVOYPTFQEGPH-AUTSUKAISA-N	5283571	CCCCCCCCCCCCCCCCCCCCCCCC(=O)N[C@@H](CO)[C@@H](/C=C/CCCCCCCCCCCCC)O	632.6426_650.6543_672.6359	78.24976:2675 81.07064:3376 82.0658:11603 89.18919:2682 95.08641:3165 98.22404:3041 121.10204:2669 154.28722:2904 175.57915:3218 201.21916:13895 202.42325:2761 202.51088:3112 252.27052:32456 264.27054:369860 282.28156:40348 292.30194:14977 368.39233:4477 614.62445:13472 632.63843:36145	8.27775	1.60613e+06	1.94193e+06	2.17918e+06	1.40829e+06	3.2243e+06	2.89654e+06	2.06322e+06	2.37566e+06	2.09955e+06	1.64342e+06	1.37614e+06	1.5907e+06	1.81198e+06	1.15197e+06	1.26901e+06	1.03378e+06	1.69959e+06	1.54374e+06	2.13916e+06	1.12685e+06	1.54522e+06	2.21255e+06	977898	2.47238e+06	1.6444e+06	936219	2.50399e+06	3.08098e+06	1.35762e+06	1.36471e+06	1.51658e+06	925393	819134	1.36819e+06	1.38907e+06
199	12031_11471_10665	7.87_708.65_7.87_684.61_7.87_648.63	Ceramide d42:1; B	Lipids and lipid-like molecules	Ceramides	mzrt matching	CSH ESI -	[M+Hac-H]-_[M+Cl]-_[M-H]-	ZJVVOYPTFQEGPH-AUTSUKAISA-N	5283571	CCCCCCCCCCCCCCCCCCCCCCCC(=O)N[C@@H](CO)[C@@H](/C=C/CCCCCCCCCCCCC)O	708.6527_684.607_648.6302	75.97944:3232 137.1349:2888 150.60954:2673 157.70305:3119 183.46146:2621 203.95915:3744 203.97818:6303 239.2336:3285 282.66858:2870 287.6543:3280 322.31735:3372 364.35907:12598 365.36057:20554 366.36423:21990 462.28601:30789 552.33752:33779 576.60223:11448 592.59515:5462 594.3822:20184 623.61884:11338 624.62219:98207 684.4389:3879	7.87033	45394.9	72880.3	68804.3	60689.8	157851	101012	63085.2	98487.1	78848.2	38471	36619.5	45493.9	81107.7	22752.8	20674.2	28834.2	50338	34348.3	89996.5	26149.1	70183.6	119536	26702.2	137784	50286.4	22688.4	178898	229841	43264.5	58843.9	71726.1	32068.1	4240.06	25343.8	19627.5
200	10616_11975_11421	7.65_646.61_7.66_706.64_7.65_682.59	Ceramide d42:2;	Lipids and lipid-like molecules	Ceramides	mzrt matching	CSH ESI -	[M-H]-_[M+Hac-H]-_[M+Cl]-	VJSBNBBOSZJDKB-KPEYJIHVSA-N	5283568	CCCCCCCCCCCCC/C=C/[C@H]([C@H](CO)NC(=O)CCCCCCCCCCCCC/C=C\CCCCCCCC)O	646.6149_706.6366_682.5922	71.27657:3067 84.25655:2692 237.22241:87657 237.2471:5614 239.33046:3131 249.90436:3233 250.25275:3657 263.2381:51611 266.25018:18384 347.33145:75174 364.35794:62204 365.34262:52684 390.37424:340492 406.36978:46510 406.76624:3535 424.74103:4128 489.98019:3382 598.59387:34337 614.58862:37607 616.60461:58592 628.52283:86813 645.53827:4121 646.62085:587375 655.90601:4925 706.50305:14839	7.65333	3.59727e+06	6.05243e+06	6.8397e+06	5.12508e+06	1.11183e+07	8.10656e+06	5.31077e+06	6.93122e+06	6.84406e+06	3.59424e+06	3.26737e+06	4.23291e+06	5.85447e+06	2.47303e+06	2.14662e+06	2.61936e+06	3.411e+06	3.97912e+06	1.45628e+06	3.03233e+06	5.35395e+06	5.33133e+06	3.26968e+06	6.29731e+06	3.24354e+06	2.35134e+06	5.30853e+06	5.21125e+06	3.14265e+06	3.03637e+06	3.44206e+06	2.85157e+06	1.19576e+06	3.21376e+06	1.22848e+06
201	4273	5.91_568.57	Cer-NDS d36:0; Cer-NDS d18:0/18:0;	Lipids and lipid-like molecules	Ceramides	mz and in silico MS/MS matching	CSH ESI +	[M+H]+	KZTJQXAANJHSCE-UHFFFAOYSA-N	4255985	CCCCCCCCCCCCCCCCCC(=O)NC(CO)C(CCCCCCCCCCCCCCC)O	568.575	70.0657:4426 76.93955:2576 81.07074:15689 83.08636:5330 95.08634:25881 97.10193:10330 109.10226:5954 123.11807:3873 177.589:2560 198.57454:3406 254.28586:4550 266.28702:57152 277.85699:3096 284.29736:156043 298.44547:2900 298.48447:3756 302.30872:23941 347.40582:2413 532.5498:13143 550.56036:227390 568.56995:29526	5.91	100624	507821	378484	215963	510511	366329	117332	173790	617531	172422	103995	150074	211054	85776.2	101901	157960	46993.6	108104	64884.6	4887.41	118917	278782	374201	611717	144866	176883	282352	883469	4916.33	174386	48991.1	164842	139560	177157	89567.8
202	4940_5241	7.86_624.64_7.87_646.62	Cer-NDS d40:0; Cer-NDS d18:0/22:0;	Lipids and lipid-like molecules	Ceramides	mz and in silico MS/MS matching	CSH ESI +	[M+H]+_[M+Na]+	SXPRAKSDHOEHIG-UHFFFAOYSA-N	9895360	CCCCCCCCCCCCCCCCCCCCCC(=O)NC(CO)C(CCCCCCCCCCCCCCC)O	624.6381_646.6195	70.06567:5385 71.08596:4246 81.07031:16740 83.08588:11698 88.07648:2967 88.11272:26064 95.08609:24213 97.10172:3775 109.10174:17386 120.73861:3607 123.11753:4120 125.67944:2452 125.69147:2445 133.58986:2657 134.92807:2658 231.90289:3206 254.28711:5249 266.28616:73408 284.29697:105256 302.30685:23711 309.16846:3329 340.35999:75839 543.85034:2891 588.60779:13575 606.62238:276113 624.63428:36489	7.8675	150678	316276	282214	189435	390725	294692	197490	248164	355297	188619	160670	243871	363034	145507	147406	118726	306950	167753	648905	167390	212434	716076	80655.1	813701	384851	124342	1.34761e+06	1.96134e+06	298347	339303	436815	166162	39981.2	86469.7	73598.3
203	5148_5442	8.18_638.65_8.19_660.64	Cer-NDS d41:0; Cer-NDS d18:0/23:0;	Lipids and lipid-like molecules	Ceramides	mz and in silico MS/MS matching	CSH ESI +	[M+H]+_[M+Na]+	FTSDYFFYZJTACJ-UHFFFAOYSA-N	53817918	CCCCCCCCCCCCCCCCCCCCCCC(=O)NC(CO)C(CCCCCCCCCCCCCCC)O	638.6534_660.6360	70.06573:4240 73.02288:2815 81.0707:11427 83.08652:6065 95.08658:16662 97.10217:4859 101.02752:2491 102.12858:19012 109.10158:4549 115.70704:2794 140.85786:3100 201.11658:6219 202.75291:2869 254.28632:5456 266.28754:45332 284.29779:78095 302.3078:15083 310.31561:4863 334.31821:2831 354.37711:51149 385.45312:2980 469.22922:3144 602.62976:14084 620.64081:189074 638.65027:24560	8.1845	14126.8	26854.5	31983.1	14013.8	42650.5	30166.2	19132.3	24997.2	39956.4	19358.2	20712.9	27257.7	29877.9	15357.8	13298.8	4414.54	26955	13821.2	40164	10832.7	10722.1	48906.7	2337.58	58262.4	35392.3	1815.55	107420	192646	18074.5	27831.9	52674.8	6947.89	5048.13	2005.88	13210.6
204	5340	7.83_652.67	Cer-NDS d42:0; Cer-NDS d18:0/24:0;	Lipids and lipid-like molecules	Ceramides	mz and in silico MS/MS matching	CSH ESI +	[M+H]+	BPLYVSYSBPLDOA-UHFFFAOYSA-N	5017602	CCCCCCCCCCCCCCCCCCCCCCCC(=O)NC(CO)C(CCCCCCCCCCCCCCC)O	652.669	70.06595:128425 71.0498:14336 71.08206:3585 71.08624:77311 73.74957:4405 74.06076:9143 79.0548:17208 81.07071:265844 83.08636:153647 84.0814:9161 85.066:4478 85.10198:55634 88.07667:26953 88.11306:67931 93.07054:5883 95.08654:314011 97.10221:134756 102.09198:15689 107.80669:3580 109.10232:167251 111.11816:52641 116.10779:4411 123.11811:66320 125.13381:9038 137.13345:26196 151.14902:13904 212.2405…	7.835	2276.79	98849.8	72479.1	2247.12	137922	2156.4	2283.86	2259.87	125963	2285.84	2253.6	2363.56	2268.21	2256.87	2285.07	2272.09	2286.69	2304.9	2486.13	2420.88	2308.76	367744	2348.81	236754	2385.41	2327.51	243073	971762	2351.71	50262.8	47052.7	2276.54	2338.75	2269.26	2338.45
205	5309	7.17_650.65	Cer-NDS d42:1; Cer-NDS d18:0/24:1;	Lipids and lipid-like molecules	Ceramides	mz and in silico MS/MS matching	CSH ESI +	[M+H]+	HDOSLWRKYWOHCI-DQRAZIAOSA-N	138167203	CCCCCCCCCCCCCC/C=C\CCCCCCCCCCCC(=O)NC(CO)C(CCCCCCCCCCC)O	650.654	70.06596:96651 71.04967:6802 79.05485:14132 81.07082:242747 83.08645:178977 84.08157:7517 85.10224:28563 93.07052:18341 95.08664:295039 97.06587:7736 97.0956:5907 97.10233:150175 100.07648:8486 107.08622:17694 109.094:5016 109.10246:148103 111.08129:14478 111.11812:64392 114.0923:17041 121.1022:20547 123.11838:59244 125.09771:7265 125.13375:19483 128.10851:7850 135.11873:26267 137.13379:18288 139…	7.174	48302.5	169923	120947	53409.8	147063	113272	48352.9	48022.6	211423	22556	31214.2	86408.6	95014.5	9920.1	45910.2	25536.9	65780.8	42148.6	150094	51210.7	32999.2	216098	7467.23	229607	111304	9828.17	247098	512003	65400.5	83874.9	73166.3	22451	8331.7	16800	12087.7
206	3958	5.61_538.53	Cer-NS d34:1; Cer-NS d18:1/16:0;	Lipids and lipid-like molecules	Ceramides	mz and in silico MS/MS matching	CSH ESI +	[M+H]+	YDNKGFDKKRUKPY-ORIPQNMZSA-N	5353456	CCCCCCCCCCCCCCCC(=O)NC(CO)C(/C=C/CCCCCCCCCCCCC)O	538.527	71.08637:5571 74.18179:4712 79.05527:8258 81.07079:21216 82.0662:38456 83.08654:6931 84.91884:3689 85.10225:3563 93.07092:8362 94.28899:4514 95.08657:23421 96.0824:4333 97.10237:4829 107.08723:5327 109.10241:5795 121.10254:8664 123.11816:5761 135.11852:6103 169.90158:3671 201.0229:16609 236.24034:7734 252.2722:142802 256.26624:28424 264.27219:1652776 282.28268:187111 490.50519:23398 502.50574:442…	5.612	2100.52	2732.39	3358.98	1837.89	4214.53	4013.76	3289.45	3531.58	2187.32	2791.87	1938.23	1656.95	2685.09	1637.14	915.646	1531.17	1183.05	1566.14	1320.11	1069.12	1802.36	1466.87	981.701	1800.02	1004.75	735.56	839.179	602.278	921.484	962.441	1190.12	863.37	1032.01	1540.81	1760
207	4251	6.30_566.56	Cer-NS d36:1; Cer-NS d18:1/18:0;	Lipids and lipid-like molecules	Ceramides	mz and in silico MS/MS matching	CSH ESI +	[M+H]+	VODZWWMEJITOND-OWWNRXNESA-N	6372196	CCCCCCCCCCCCCCCCCC(=O)NC(CO)C(/C=C/CCCCCCCCCCCCC)O	566.559	80.18435:30576 81.0707:66645 82.06606:179829 93.07078:47959 94.0687:28762 95.08692:55012 109.10287:42174 121.10278:41699 151.42349:29486 211.62592:28789 217.73318:26658 252.27229:658733 264.27234:6954060 282.28271:865950 284.29816:141143 302.25137:31218 302.71194:30184 304.16379:43520 494.05127:34282 518.54083:38925 530.53375:201044 548.54675:729999	6.296	6.35343e+07	7.67562e+07	9.21838e+07	5.22657e+07	1.02649e+08	9.8611e+07	8.21821e+07	9.12335e+07	7.04128e+07	7.13959e+07	5.76888e+07	5.57485e+07	7.11994e+07	4.63208e+07	3.52586e+07	4.74418e+07	2.63962e+07	3.17259e+07	2.41143e+07	2.52797e+07	3.82457e+07	3.38258e+07	2.06154e+07	3.843e+07	2.72668e+07	1.83361e+07	2.51702e+07	1.6079e+07	1.97407e+07	2.17014e+07	2.75506e+07	2.01828e+07	3.91478e+07	4.1331e+07	4.35171e+07
208	4219_4449	5.71_564.54_5.70_586.53	Cer-NS d36:2; Cer-NS d18:2/18:0;	Lipids and lipid-like molecules	Alcohols and polyols	mz and in silico MS/MS matching	CSH ESI +	[M+H]+_[M+Na]+	WNPWDGNHTKGEDS-LLRUVXLESA-N	15870105	CCCCCCCCCCCCCCCCCC(=O)NC(CO)C(/C=C/CC/C=C/CCCCCCCCC)O	564.5429_586.5253	79.0548:5757 81.07066:24405 82.06629:31442 83.08669:4914 85.51411:4169 91.05541:4007 93.07092:4664 95.08661:21923 96.08134:6930 109.10217:7527 117.40108:3962 121.10291:5180 201.17287:10434 201.19273:7896 246.76559:4864 250.25604:96838 262.25604:1007101 264.27197:36622 280.26688:118402 284.29825:8869 350.56415:4182 355.55692:4130 516.51868:7825 528.52527:28489 546.53125:114630 564.51093:4444	5.707	3.76047e+07	4.13756e+07	4.37248e+07	3.44799e+07	4.4704e+07	4.89003e+07	4.45811e+07	5.12399e+07	2.99631e+07	4.32365e+07	3.81985e+07	3.63673e+07	4.76388e+07	3.34188e+07	1.88202e+07	3.28675e+07	3.92715e+06	5.06554e+06	4.56647e+06	4.25047e+06	7.49357e+06	4.48878e+06	5.38338e+06	6.2812e+06	3.38595e+06	3.7228e+06	2.62961e+06	1.06988e+06	3.7627e+06	3.25003e+06	4.27243e+06	3.61788e+06	3.90908e+07	4.26577e+07	4.92925e+07
209	4392	6.64_580.57	Cer-NS d37:1;	Lipids and lipid-like molecules	Alcohols and polyols	mz and in silico MS/MS matching	CSH ESI +	[M+H]+	SYNRTDHNHQROOQ-NHQGMKOOSA-N	138266303	CCCCCCCCCCCCCCCCCC(=O)NC(CO)C(/C=C/CCCCCCCCCCCCCC)O	580.573	71.08616:33939 72.08958:3438 81.0704:21742 82.07402:3453 83.08606:16706 85.10182:18933 86.10503:4803 95.08632:32157 96.08964:5748 97.10228:13011 98.87522:3035 109.10205:17188 111.11821:2907 123.11764:4749 123.41676:2805 125.68454:2746 125.80797:2881 137.1342:2500 264.27094:53437 278.28644:30266 292.30191:3304 296.29654:4471 315.93976:2766 344.68195:2662 562.55835:12869 580.54266:151037	6.638	262242	316575	383333	200014	553795	421979	318622	278247	369287	295740	239797	347497	348445	165986	223402	201726	202631	246244	197479	210579	225605	304405	96799.9	327122	298495	141073	226197	180323	181835	214864	189894	173626	118536	162031	181255
210	4545	6.97_594.59	Cer-NS d38:1; Cer-NS d20:1/18:0;	Lipids and lipid-like molecules	Alcohols and polyols	mz and in silico MS/MS matching	CSH ESI +	[M+H]+	BDIIZHQNVIYLPJ-QOSDPKFLSA-N	138125208	CCCCCCCCCCCCCCCCCC(=O)NC(CO)C(/C=C/CCCCCCCCCCCCCCC)O	594.59	71.08627:21070 78.06058:5684 79.05508:29707 81.07089:50028 82.06613:114413 83.08617:24045 85.10199:9944 92.83246:5672 93.07093:33267 95.08661:41436 96.0817:11038 97.10236:20195 107.08667:13106 109.10239:25001 121.10256:28805 135.11836:10402 143.49004:5590 149.13477:7737 178.86719:5689 201.09294:26088 228.78621:5594 233.10817:5054 252.27197:66035 264.27188:813581 280.30344:224239 282.28323:94186 2…	6.974	3.8593e+06	4.16466e+06	5.03644e+06	2.66767e+06	5.9551e+06	6.44681e+06	4.23292e+06	3.31262e+06	4.26119e+06	4.51281e+06	3.56548e+06	4.70923e+06	4.91447e+06	2.36427e+06	3.10677e+06	2.63684e+06	4.22098e+06	5.05111e+06	4.35802e+06	4.17457e+06	3.07987e+06	5.23893e+06	1.78274e+06	5.11373e+06	5.30666e+06	2.74141e+06	4.49205e+06	3.09369e+06	4.39606e+06	4.16857e+06	3.72335e+06	3.33408e+06	2.15195e+06	3.43759e+06	4.32569e+06
211	4512	6.39_592.57	Cer-NS d38:2; Cer-NS d18:2/20:0;	Lipids and lipid-like molecules	Alcohols and polyols	mz and in silico MS/MS matching	CSH ESI +	[M+H]+	NBSDZPNNDCXPFZ-CZIXKSQASA-N	15870106	CCCCCCCCCCCCCCCCCCCC(=O)NC(CO)C(/C=C/CC/C=C/CCCCCCCCC)O	592.574	79.05476:4172 81.07049:4199 81.59609:2393 82.06612:6052 88.85007:2596 95.08624:3852 164.5432:2673 169.32726:2687 229.80371:2612 250.25632:29881 262.25589:303522 280.26624:29560 290.28519:4227 304.19891:3362 312.33371:4333 556.55353:4905 574.5625:35940	6.388	777324	1.08459e+06	1.08921e+06	561916	1.12163e+06	1.13743e+06	941113	903277	755192	716693	702962	716694	881578	484953	412719	506274	233038	326053	362819	312730	299114	340005	232789	449439	255598	204942	254472	172403	212528	207674	263546	219941	610585	656367	796443
212	4728	7.31_608.61	Cer-NS d39:1; Cer-NS d18:1/21:0;	Lipids and lipid-like molecules	Ceramides	mz and in silico MS/MS matching	CSH ESI +	[M+H]+	FWXJRGLCUAXNLA-NWBJSICCSA-N	57713716	CCCCCCCCCCCCCCCCCCCCC(=O)NC(CO)C(/C=C/CCCCCCCCCCCCC)O	608.606	71.08638:4417 76.86797:2581 79.05478:2742 79.79124:2527 81.0708:5873 82.06602:11959 82.24504:2865 83.08662:3223 85.10203:3012 93.07092:3165 95.08646:3791 97.10238:2836 98.85593:2761 109.10244:4862 121.10207:2650 135.11823:4892 213.29248:2634 252.27136:40751 264.27151:499130 282.28204:57083 292.30356:18471 306.31802:3155 326.34497:9840 552.69031:2865 572.58252:17529 590.59308:71889 608.57404:12366	7.312	215538	421075	331578	133401	423216	295205	192155	194136	446566	237251	220694	315750	295101	138649	205148	185617	52813.2	56054.2	75767.2	36844.8	38695.6	102124	8851.97	108369	75880.6	21729.3	97026.9	140425	44712.2	35499.1	44312.4	30388.8	115067	112139	150545
213	4700	6.74_606.59	Cer-NS d39:2; Cer-NS d18:2/21:0;	Lipids and lipid-like molecules	Ceramides	mz and in silico MS/MS matching	CSH ESI +	[M+H]+	QTPZDFXETGWILD-KULLXTRWSA-N	138247674	CCCCCCCCCCCCCCCCCCCCC(=O)NC(CO)C(/C=C/CC/C=C/CCCCCCCCC)O	606.591	77.40687:2636 83.08586:4607 118.34989:3079 201.18799:5691 209.17529:2658 232.60506:2876 262.25476:31220 280.26459:3231 588.57764:3761 606.55835:26300	6.742	462635	526346	526736	506635	512618	372774	760220	541388	420019	386982	873386	927367	771922	190347	205331	579291	11065.1	10640	7798.85	9926.51	9602.76	7254.4	9940.34	6775.55	8639.43	9927.27	7185.28	7363.01	9320.23	40820.8	9813.95	9725.54	389920	323182	570646
214	4906	6.97_622.62	Cer-NS d40:1; Cer-NS d18:1/22:0;	Lipids and lipid-like molecules	Alcohols and polyols	mz and in silico MS/MS matching	CSH ESI +	[M+H]+	KEPQASGDXIEOIL-LAPDZXRHSA-N	11399392	CCCCCCCCCCCCCCCCCCCCCC(=O)NC(CO)C(/C=C/CCCCCCCCCCCCC)O	622.622	71.08611:3639 72.27573:2992 79.05458:3679 81.07021:14184 82.06564:31326 83.08591:3441 85.10133:3871 93.07072:4743 95.08572:17502 96.08119:3588 97.10173:5906 109.10152:5926 121.10142:7089 135.11774:4715 142.44148:2742 152.14561:2797 252.27005:97326 264.27051:1105780 265.27405:7035 282.28094:130636 304.16193:3779 313.79858:2890 339.29166:4926 340.29779:3643 340.35977:21598 506.35306:2923 574.59668:…	6.97	64702.4	272927	195026	70229.8	240935	161585	95331.7	44472	219743	31811.3	46452	100891	97697.5	27448.3	60444.6	23812.2	55863.4	31595	113684	55643.6	18732.7	243890	4603.91	227329	81165.9	16865.1	163144	308857	70911.1	100402	44024.7	40737.6	7046.6	20614.5	17269.6
215	5106	7.29_636.64	Cer-NS d41:1; Cer-NS d18:1/23:0;	Lipids and lipid-like molecules	Ceramides	mz and in silico MS/MS matching	CSH ESI +	[M+H]+	NAJHAHQNQCNWOP-JMUUFCRMSA-N	59982723	CCCCCCCCCCCCCCCCCCCCCCC(=O)NC(CO)C(/C=C/CCCCCCCCCCCCC)O	636.638	71.08628:5674 79.05527:6228 81.07073:22419 82.06609:36397 83.08624:14158 84.17754:2780 88.64354:3369 93.07072:12300 95.08681:23434 96.08138:6750 97.10229:3003 107.0869:5497 109.10233:5386 121.10259:12868 124.24307:2832 135.11794:11834 201.09001:11911 211.20808:4931 247.24623:6323 252.2713:130095 253.27161:3770 264.27151:1462493 265.27649:22466 266.27972:5397 282.28226:170016 354.37595:26682 588.6…	7.295	49173.4	727997	392668	7155.91	747106	349966	84757.2	41099.8	722950	46071.2	65115.1	128656	144281	23570.8	112057	21846	21797.9	49106.9	214174	114667	7224.9	418308	18802.3	425554	106630	49918.5	222011	1.10432e+06	74449.6	76818	32590.6	7157	7226.85	47424.5	7198.22
216	5308	7.62_650.65	Cer-NS d42:1; Cer-NS d18:1/24:0;	Lipids and lipid-like molecules	Ceramides	mz and in silico MS/MS matching	CSH ESI +	[M+H]+	ZJVVOYPTFQEGPH-MHAUTQJVSA-N	5789754	CCCCCCCCCCCCCCCCCCCCCCCC(=O)NC(CO)C(/C=C/CCCCCCCCCCCCC)O	650.653	70.06595:8306 71.08607:24822 79.05504:36606 81.07077:78398 82.06593:125521 83.08633:32634 85.10194:21036 93.07091:39241 94.06838:4464 95.08064:5100 95.08655:68385 96.0817:25175 97.10184:27757 104.80504:3920 107.08643:26863 109.10237:43844 111.11782:10118 121.10229:41243 121.37396:4408 121.61594:3859 123.11789:9964 135.11797:26600 149.1344:9711 167.22269:4854 184.0753:36897 211.20854:9532 247.2444…	7.615	88758.4	744649	335880	141858	11316	119806	50591.6	445.078	782491	1908.51	31109.7	158154	1213.18	24694.4	209437	9344.46	31062.3	5294.19	258568	162644	5691.16	712978	518.131	630120	315920	22862.4	402724	1.13253e+06	220406	210212	4574.46	8015.91	10766.6	59798.2	3352.43
217	5274	7.62_648.64	Cer-NS d42:2; Cer-NS d18:1/24:1; A	Lipids and lipid-like molecules	Ceramides	mz and in silico MS/MS matching	CSH ESI +	[M+H]+	HZPUWSUHFOTSAY-NPIJDGQYSA-N	101264395	CCCCCCCCCCCCCC=CC(C(CO)NC(=O)CCCCCCCCCCCC=CCCCCCCCCCC)O	648.638	71.08633:4934 72.09982:3346 76.71903:3070 79.05511:13326 81.07088:41015 82.06606:74670 83.08649:26542 85.10204:3924 93.07112:29390 95.08635:44818 96.08196:19380 97.10228:20586 107.08671:14942 109.10239:26951 111.1176:5122 121.10237:23336 123.11778:4896 124.50655:3634 135.11835:22464 149.13385:3770 150.79655:4097 201.06732:13693 211.20686:8508 247.24463:7019 252.27162:242293 264.27179:2303247 265.…	7.616	2.20146e+06	5.33126e+06	4.89783e+06	2.76071e+06	9.58974e+06	7.56363e+06	3.50101e+06	3.80955e+06	5.42549e+06	1.93717e+06	1.66049e+06	2.45107e+06	3.75088e+06	1.09671e+06	1.211e+06	1.25118e+06	1.74897e+06	2.06322e+06	2.91837e+06	1.62017e+06	2.74373e+06	4.69309e+06	1.30138e+06	5.283e+06	2.23482e+06	1.02123e+06	4.05039e+06	4.93981e+06	1.62555e+06	1.82386e+06	2.17155e+06	1.39094e+06	481034	1.37517e+06	1.23977e+06
218	5267	6.94_648.64	Cer-NS d42:2; Cer-NS d18:1/24:1; B	Lipids and lipid-like molecules	Ceramides	mz and in silico MS/MS matching	CSH ESI +	[M+H]+	HZPUWSUHFOTSAY-NPIJDGQYSA-N	101264396	CCCCCCCCCCCCCC=CC(C(CO)NC(=O)CCCCCCCCCCCC=CCCCCCCCCCC)O	648.637	71.08624:59695 79.05508:158201 81.06545:15115 81.07074:273243 82.06602:512636 83.08643:169042 85.10213:29610 87.23209:12144 91.05471:17975 93.07101:172078 95.08656:246327 96.08167:85416 97.06602:15663 97.10202:124130 107.08659:129530 109.10243:150160 111.11767:29319 121.10236:167979 123.11824:53190 126.53123:13234 135.11833:158875 137.13441:16008 139.79739:14178 149.1346:32624 198.22458:14730 211…	6.944	234282	1.01814e+06	653932	278817	736251	628569	265826	149990	1.00367e+06	173633	174036	415384	349987	109086	281609	126277	180476	154103	404790	192471	108226	728621	30652.3	841458	408338	77840.2	667732	1.066e+06	224086	278884	200210	139038	31426.3	128449	69576.4
219	5272	7.94_648.64	Cer-NS d42:2; Cer-NS d18:2/24:0;	Lipids and lipid-like molecules	Ceramides	mz and in silico MS/MS matching	CSH ESI +	[M+H]+	ZCUCZYYSYGKQQV-GHQHJQBOSA-N	138311445	CCCCCCCCCCCCCCCCCCCCCCCC(=O)NC(CO)C(/C=C/CC/C=C/CCCCCCCCC)O	648.638	72.16405:2771 81.77795:2991 132.92827:2800 171.73424:2974 201.07785:13288 250.25558:18815 262.25647:202572 264.27179:17094 280.26596:25850 368.39609:3583 448.60892:2814 612.61389:4087 630.62482:32292	7.937	30407.2	90016.6	52792.9	60829.6	90154	84275	28490.6	38888	91566.7	30507.6	46063.5	52874.4	53708.4	11770.6	36989.9	39596.7	24683.3	22648	41992.8	15919.3	7083.38	58473	3962.34	45639.8	47375.8	7205.68	52531	102408	20899.1	17600.4	24919.3	16303.8	6648.98	16267.5	144236
220	5246	7.04_646.62	Cer-NS d42:3; Cer-NS d18:2/24:1;	Lipids and lipid-like molecules	Ceramides	mz and in silico MS/MS matching	CSH ESI +	[M+H]+	AAUQDWVDDIIMDU-ISRKODSRSA-N	138116066	CCCCCCCCCCCCC/C=C/CC/C=C/C(C(CO)NC(=O)CCCCCCCCC/C=C\CCCCCCCC)O	646.622	81.07101:11937 82.06621:15832 93.07118:5915 95.08673:6233 97.10275:2947 109.10191:4264 200.96693:12157 250.25656:35103 252.27196:6614 260.00119:2853 262.2565:362748 264.27237:99062 264.30057:3921 280.26724:51252 282.28229:13225 314.47055:3092 366.37918:3047 367.61237:3158 598.59485:4775 610.6004:13893 628.61053:52981 646.54871:4234	7.042	371885	550902	565954	314633	945421	708214	578085	511757	511229	292699	203756	297421	527844	253778	239313	254589	479362	635579	494231	442251	648364	717005	514594	822017	467767	381054	301161	330875	304300	336999	484999	406191	195908	326480	394291
221	5219	6.27_644.61	Cer-NS d42:4; Cer-NS d18:1/24:3;	Lipids and lipid-like molecules	Ceramides	mz and in silico MS/MS matching	CSH ESI +	[M+H]+	QMPJMPWWIPZEKC-AREXDUQASA-N	138245482	CCCCCCCCC/C=C/CC/C=C/C(C(CO)NC(=O)CCCCCCCCCCCCCCCC/C=C\C/C=C\CC)O	644.607	81.07028:14044 82.0656:11955 83.08598:3947 88.41193:2683 93.0706:5633 94.40438:3129 95.08617:6872 107.0864:3515 109.10192:4099 121.10165:3815 123.11798:4489 162.32669:2678 201.18016:11107 250.25449:24540 252.27034:34072 262.22592:3697 262.25528:113560 264.27084:221444 277.80453:2673 280.26547:17217 282.28091:34710 434.61133:3570 614.5871:15484 626.59137:37548 644.40778:13512 644.60175:27414	6.273	533.71	20063.4	32841.7	15652.5	48435.7	75117.2	80161.4	58078.7	15099.4	554.014	7989.27	21290	64537.1	549.269	537.295	24920.1	35624.6	53283.1	38433.4	18470	18683.1	61749.2	20532.1	48805	5820.07	20674.9	8216.13	35821.1	32435.2	32433.5	28802.7	548.606	24937.1	47984.3	63431.2
222	5713_6043	8.86_678.69_8.86_700.67	Cer-NS d44:1; Cer-NS d18:1/26:0;	Lipids and lipid-like molecules	Ceramides	mz and in silico MS/MS matching	CSH ESI +	[M+H]+_[M+Na]+	CJROVRTUSFQVMR-NHFVQZBWSA-N	57704324	CCCCCCCCCCCCCCCCCCCCCCCCCC(=O)NC(CO)C(/C=C/CCCCCCCCCCCCC)O	678.6858_700.6680	75.68629:2873 79.0556:2698 82.06614:4126 93.07085:2990 96.96829:2838 131.89679:3223 192.56334:3037 200.56352:13753 250.25609:4348 252.27228:29805 264.27237:280532 280.29764:3010 282.28281:32896 292.30255:34530 324.15268:3007 396.4249:5703 442.20816:2765 456.34955:2910 508.63116:2948 575.48993:2799 642.6579:12730 648.01874:2667 660.67438:41947 663.43146:2984	8.861	10170.7	11928	15791.3	10965.7	15401.4	17519.6	13503.1	14971.6	9834.95	7834.02	11298.1	9749.73	9272.92	8541.16	10750.8	3849.1	19630.1	24291.7	27995.2	21442	10980.6	18561.5	11737.2	13980.3	14698.2	15846	17424.6	18215.7	10889.5	14592.8	10254	15611.3	12456	12896.6	24042.2
223	5691	8.05_676.67	Cer-NS d44:2; Cer-NS d20:1/24:1;	Lipids and lipid-like molecules	Ceramides	mz and in silico MS/MS matching	CSH ESI +	[M+H]+	AEKVTMPAJGPLDN-BGVQMUOGSA-N	138117265	CCCCCCCCCCCCCCCC/C=C/C(C(CO)NC(=O)CCCCCCCCC/C=C\CCCCCCCCCCC)O	676.667	70.06557:14553 71.08631:40104 79.05505:66745 81.06551:3865 81.07073:104879 82.06601:112691 83.08117:4431 83.08635:73070 85.10179:23425 89.06204:4135 93.07091:71790 93.32778:3901 95.08656:120739 96.08182:26812 97.06561:5224 97.10223:62656 107.08664:39768 109.1024:55825 111.0811:4937 111.11787:31992 121.09367:5462 121.10237:94275 123.11831:27565 125.13377:5040 135.11835:62356 137.1337:5948 149.1335…	8.054	9018.24	154467	107734	25093.6	131205	91151.1	29194.2	21406	152834	9153.35	30065.2	32417.2	8863.7	9178.2	28988.1	9173.82	9005.5	9030.81	78096.1	33757.3	9102.48	99556.1	9163.33	48417	26070.6	9140.97	43107.9	582527	24155.4	26262.8	41282.9	23808.7	9188.4	33426.7	9178.33
224	1946_2163	4.84_369.36_4.84_386.38	Cholesterol	Lipids and lipid-like molecules	Cholestane steroids	mzrt matching	CSH ESI +	[M-H2O+H]+_[M+H]+	HVYWMOMLDIMFJA-DPAQBDIFSA-N	5997	C[C@H](CCCC(C)C)[C@H]1CC[C@@H]2[C@@]1(CC[C@H]3[C@H]2CC=C4[C@@]3(CC[C@@H](C4)O)C)C	369.3561_386.3825	71.08591:152746 79.05471:51607 81.0704:614501 83.08604:322654 85.10191:85619 91.05483:63435 93.07047:153740 95.08613:650039 97.10172:234167 100.0909:10741 105.07033:161715 107.07874:15822 107.08623:242717 109.10187:683515 111.11752:175453 119.08635:194455 119.83718:10064 121.10181:301225 123.11754:297866 125.13327:80878 131.08614:10840 133.10184:246810 135.1176:655493 137.13339:127415 139.14877:1…	4.8385	2.15956e+07	3.87206e+07	3.2714e+07	2.32026e+07	3.04871e+07	2.74194e+07	1.77525e+07	1.50722e+07	2.61128e+07	1.19051e+07	1.30134e+07	1.96071e+07	1.57114e+07	1.2545e+07	1.2526e+07	1.40768e+07	1.9863e+07	1.46665e+07	2.79949e+07	1.41721e+07	1.90999e+07	2.7778e+07	1.48107e+07	2.90171e+07	1.74047e+07	9.67921e+06	2.49391e+07	3.1791e+07	1.51747e+07	1.22425e+07	1.30402e+07	1.33874e+07	1.27287e+07	1.07649e+07	1.23615e+07
225	15517	1.14_465.31	Cholesterol 3-sulfate	Lipids and lipid-like molecules	Cholestane steroids	mz and MS/MS matching	HILIC ESI -	[M-H]-	BHYOQNUELFTYRT-DPAQBDIFSA-N	65076	C[C@H](CCCC(C)C)[C@H]1CC[C@@H]2[C@@]1(CC[C@H]3[C@H]2CC=C4[C@@]3(CC[C@@H](C4)OS(=O)(=O)O)C)C	465.309	61.98759:3138 96.95968:230309 138.30569:2770 157.03168:2414 198.24802:9925 198.27069:11497 282.67694:2673 465.30792:356872	1.136	165054	145990	147199	87542.8	174133	235273	165411	124245	71250.4	102971	144349	155343	96692.5	58884.1	237510	71892.2	154720	216852	200936	154307	208918	225385	73708.9	217905	103756	169228	247080	110207	93862.4	63340.1	74000.1	122689	145447	92077	184581
226	7243	2.78_465.30	CholesterolSulfate	Lipids and lipid-like molecules	Cholestane steroids	mz and in silico MS/MS matching	CSH ESI -	[M-H]-	BHYOQNUELFTYRT-DPAQBDIFSA-N	65076	C[C@H](CCCC(C)C)[C@H]1CC[C@@H]2[C@@]1(CC[C@H]3[C@H]2CC=C4[C@@]3(CC[C@@H](C4)OS(=O)(=O)O)C)C	465.304	72.24959:2409 79.95609:4828 89.97456:2663 96.95881:478238 201.58424:9159 259.47827:2756 313.33896:2675 331.97986:2634 465.30405:1070080	2.776	1.00329e+06	524503	786310	511178	561124	766257	825343	700025	456285	505295	615342	646060	513409	523356	773403	414127	771572	925322	815320	1.21869e+06	530562	879194	511088	674380	716870	640210	899054	682159	607488	643743	621168	666809	601679	554316	777181
227	645	5.02_104.11	Choline	Organic nitrogen compounds	Quaternary ammonium salts	authentic standard mzrt, MS/MS matching	HILIC ESI +	[Cat]+	OEYIOHPDSNJKLS-UHFFFAOYSA-N	305	C[N+](C)(C)CCO	104.107	53.38066:366061 58.06536:4716229 59.07325:1565523 60.08099:65101496 83.86406:376177 87.60399:405766 96.63686:418223 104.10701:210556720	5.017	1394229321	1177977518	1306620801	9.49163e+08	1311029218	1545602757	1488556767	1316627571	1146585132	1150310217	1029105788	1091641887	1263215670	1092667151	1054580341	9.29283e+08	8.80854e+08	1193535175	9.38071e+08	9.0578e+08	1122909051	1273432119	5.06956e+08	1073890535	1209902097	931714230	9.8521e+08	1115472595	1128326243	9.6554e+08	1357742045	9.00589e+08	1021222905	1161542483	1245275671
228	12309	1.00_327.24	cis-4,7,10,13,16,19-Docosahexaenoic acid	Lipids and lipid-like molecules	Fatty acids and conjugates	mz and MS/MS matching	HILIC ESI -	[M-H]-	MBMBGCFOFBJSGT-KUBAVDMBSA-N	445580	CC/C=C\C/C=C\C/C=C\C/C=C\C/C=C\C/C=C\CCC(=O)O	327.236	59.01312:19659 83.04949:2706 139.38789:2134 177.16684:2475 209.5847:2066 229.1991:9599 249.18901:3483 266.75745:2602 283.24625:41212 297.00043:2235 327.18799:15550 327.2374:65915	1.004	486100	265346	433474	301800	463304	602063	524867	525672	651780	801895	329474	563123	529182	244242	398736	300864	470774	508065	401399	444555	1.50058e+06	617874	50244.5	779601	1.34791e+06	820294	448262	749855	593814	746299	1.13565e+06	730453	220684	352548	430471
229	87783	847372	Cis-Gondoic acid	Lipids and lipid-like molecules	Fatty acids and conjugates		GC		BITHHVVYSMSWAG-KTKRTIGZSA-N	5282768	CCCCCCCC/C=C\CCCCCCCCCC(=O)O	367		847372	40.0757	46.7665	45.4045	41.1421	57.7084	33.9825	22.2419	42.0085	57.1367	33.5766	34.1925	65.1291	57.9425	34.9527	54.6266	39.9195	55.2691	42.9921	45.7794	40.2911	57.5298	56.4628	64.2151	43.0161	50.9072	20.246	66.2598	49.9919	36.3598	50.78	37.9208	42.1964	37.0897	43.2317	28.8319
230	2949	9.41_147.03	Citramalic acid	Lipids and lipid-like molecules	Fatty acids and conjugates	authentic standard mzrt matching	HILIC ESI -	[M-H]-	XFTRTWQBIOMVPK-UHFFFAOYSA-N	1081	CC(CC(=O)O)(C(=O)O)O	147.03	MS/MS spectrum not acquired	9.411	699272	534172	684843	592191	479257	618605	679236	569591	466826	366954	544069	514975	367587	652818	480066	359004	750193	884632	825518	878753	632008	615263	505247	639516	755530	651040	617136	582490	745162	789003	478029	536997	741359	721843	648016
231	288	617342	Citric acid	Organic acids and derivatives	Tricarboxylic acids and derivatives		GC		KRKNYBCHXYNGOX-UHFFFAOYSA-N	19782904	[H+].[H+].[H+].C(C(=O)[O-])C(CC(=O)[O-])(C(=O)[O-])O	273		617342	89123.3	53063	84648.2	60185.9	65726.3	111138	88286.7	84718.4	59382.8	95318.6	84635	91212.8	72558.3	76674.7	108136	60669.9	60527.4	102541	60094.9	72682.1	65386.9	73050.3	25787.8	83397.4	93714.2	99116.7	62387.5	68119	92701.5	71541.6	116940	47686.5	85067.6	78512.8	114147
232	2883_2463	8.79_176.10_8.79_159.08	Citrulline	Organic acids and derivatives	Amino acids, peptides, and analogues	authentic standard mzrt, MS/MS matching	HILIC ESI +	[M+H]+_[M+H-NH3]+	RHGKLRLOHDJJDR-BYPYZUCNSA-N	9750	C(C[C@@H](C(=O)O)N)CNC(=O)N	176.1031_159.0765	60.05611:2644 65.0619:2028 70.06521:329079 70.56775:1980 86.06013:4022 86.40259:2295 87.09187:3898 88.03939:20848 89.07586:2328 97.07631:3305 112.05063:2410 113.07098:428817 114.05502:74205 115.08667:122278 116.03467:4561 116.07069:74706 118.08586:7634 130.09784:10809 130.13585:2250 131.04543:8822 133.09724:10714 134.04485:13003 135.08125:3283 141.06607:18670 142.05049:3460 158.06767:3097 159.076…	8.789	7.54655e+06	6.18695e+06	5.56794e+06	4.40757e+06	6.72735e+06	7.87419e+06	6.67334e+06	5.31883e+06	5.44574e+06	6.60719e+06	6.01126e+06	5.69097e+06	6.77457e+06	6.3035e+06	8.63989e+06	5.75587e+06	2.04746e+07	2.60454e+07	2.20724e+07	2.079e+07	1.44073e+07	1.96166e+07	8.58564e+06	1.79599e+07	2.21666e+07	1.98184e+07	19336531	1.78317e+07	1.83882e+07	2.14202e+07	2.11243e+07	2.07152e+07	1.28313e+07	9.78255e+06	7.96596e+06
233	12571_12598	10.27_1406.03_10.27_1423.06	CL 68:2; CL 32:0_36:2;	Lipids and lipid-like molecules	Cholestane steroids	mz and in silico MS/MS matching	CSH ESI +	[M+H]+_[M+NH4]+	null_SXZOZAHIKZCZHL-CVQZFBAJSA-N	138266104	CCCCCCCCCCCCCCCCCC(=O)OCC(COP(=O)(O)OCC(COP(=O)(O)OCC(COC(=O)CCCCCCC/C=C\C/C=C\CCCCC)OC(=O)CCCCCCCCCCCCCCCCC)O)OC(=O)CCCCCCCCCCCCC	1406.0308_1423.0608	71.08624:9762 81.07113:34890 83.08669:31277 85.10234:13170 89.45376:6692 95.08679:48472 96.06218:6299 97.10237:28744 102.01388:7224 103.12411:7278 109.10299:30998 135.11888:7435 155.82666:6350 197.44493:76261 230.87677:6769 239.2408:8613 265.25693:8371 393.77435:7555 476.94931:7109 551.51013:29846 577.5271:272977 603.54077:26850 658.4549:7810 1041.22583:7673 1183.13049:8515	10.266	2507.8	208.127	214.435	217.076	957.874	744.734	1757.23	868.538	1034.82	706.923	214.737	1076.4	219.107	219.122	1774.79	222.631	11959.5	18323.2	7803.7	11502.1	3051.33	14793.1	719.336	13136.9	17424.2	9911.6	10561.8	1362.82	16161.1	9606.78	7120.52	4088.92	217.459	3184.95	185.802
234	12620_12661	10.29_1432.05_10.29_1449.08	CL 70:3; CL 34:1_36:2;	Lipids and lipid-like molecules	Glycerophosphoglycerophosphoglycerols	mz and in silico MS/MS matching	CSH ESI +	[M+H]+_[M+NH4]+	null_XWKPSRFWDUSJKH-MYELQSPKSA-N	138301113	CCCCCCCCCCCCCCCCCC(=O)OC(COC(=O)CCCCCCC/C=C\C/C=C\CCCCC)COP(=O)(O)OCC(COP(=O)(O)OCC(COC(=O)CCCCCCC/C=C\CCCCCCCC)OC(=O)CCCCCCCCCCCCCCC)O	1432.0478_1449.0751	71.08653:60940 77.2742:6387 79.05515:14191 81.06648:9596 81.07108:166792 83.0866:110722 85.10253:60177 93.07105:44308 95.08694:205183 97.10265:90937 107.08651:27650 109.10275:99890 111.11803:43257 121.10297:65484 123.11887:54476 135.11838:58348 149.13521:14072 201.02188:15615 239.24016:13955 247.24464:11802 265.25717:59074 266.53668:8093 298.75452:7043 556.49402:6982 577.52716:488558 602.77417:78…	10.287	25779.6	3817.34	10429.9	3484.16	7367.54	29758.3	21910.6	9262.57	3400.14	10712.5	10083.5	19257.7	4543.9	1821.38	20576.9	1552.53	34696.8	38193.9	16478.9	32357.9	7917.63	26303	3318.75	28450	36433.3	20796.9	33799.2	12199.6	25048.5	18878.7	12243.3	6473.43	14316.8	20161.5	19473.1
235	2670	675635	Conduritol-beta-epoxide	Organoheterocyclic compounds			GC		ZHMWOVGZCINIHW-SPHYCDKFSA-N	9989541	[C@@H]1([C@@H]([C@H](C2C([C@@H]1O)O2)O)O)O	318		675635	139.769	124.27	115.086	103.261	105.56	120.355	99.6978	110.56	161.397	123.559	150.967	142.547	119.034	98.5405	157.842	96.6362	229.065	314.166	245.829	203.011	158.828	208.718	85.32	218.907	341.135	229.509	232.515	276.395	228.743	226.674	311.737	191.536	201.478	121.834	115.436
236	1451_4887	8.03_132.08_8.03_263.15	Creatine	Organic acids and derivatives	Amino acids, peptides, and analogues	authentic standard mzrt, MS/MS matching	HILIC ESI +	[M+H]+_[2M+H]+	CVSVTCORWBXHQV-UHFFFAOYSA-N	586	CN(CC(=O)O)C(=N)N	132.0768_263.1466	50.16336:445860 57.28622:497040 82.02518:423880 87.05563:657484 90.05511:35469840 121.42409:626441 132.07697:20841436 132.1501:428754	8.033	8.73209e+07	7.02932e+07	7.44185e+07	6.16624e+07	7.74558e+07	8.88144e+07	8.57328e+07	5.95376e+07	9.44295e+07	81674562	7.59059e+07	9.29119e+07	8.96732e+07	8.19026e+07	8.92259e+07	6.69904e+07	1.0206e+08	1.34772e+08	1.15012e+08	1.19834e+08	9.05659e+07	1.02494e+08	5.5363e+07	109221225	151660620	1.02489e+08	1.21204e+08	1.09706e+08	1.25572e+08	1.17387e+08	1.43791e+08	1.09809e+08	8.08667e+07	7.66563e+07	8.82274e+07
237	4886_1455	8.21_263.15_8.22_132.08	Creatine isomer	Organic acids and derivatives	Amino acids, peptides, and analogues	mz and MS/MS matching	HILIC ESI +	[2M+H]+_[M+H]+	CVSVTCORWBXHQV-UHFFFAOYSA-N	586	CN(CC(=O)O)C(=N)N	263.1466_132.0768	85.02833:2697 90.05482:12792 132.07678:149452 145.17297:2519 201.86452:2835 201.88223:3446 253.84351:2414 263.1333:8240	8.2135	113718	82941.6	86074.6	74788.3	65575.4	78068.3	100640	76571.5	85935	106926	92389.6	92490.5	79596	102269	100109	88505.7	139238	167791	158156	163134	105933	131630	68895	136254	188680	133617	160732	141810	147029	156606	198211	135197	90621.8	94815.5	82183.9
238	1124	4.80_112.05	Creatinine	Organic acids and derivatives	Amino acids, peptides, and analogues	authentic standard mzrt matching	HILIC ESI -	[M-H]-	DDRJAANPRJIHGJ-UHFFFAOYSA-N	588	CN1CC(=O)N=C1N	112.052	52.26818:1685 60.67064:2103 72.70483:1939 84.0169:2222 112.05161:35068	4.801	452563	367248	474631	361835	405207	442308	395097	304749	434183	470774	380742	503046	395825	389433	343720	316954	462514	600118	433529	476722	482379	491075	249986	512673	634427	537407	418044	404020	442484	488066	429762	382306	401883	387414	421507
239	548	4.96_100.11	Cyclohexanamine	Organic nitrogen compounds	Cyclohexylamines	authentic standard mzrt matching	HILIC ESI +	[M+H]+	PAFZNILMFXTMIY-UHFFFAOYSA-N	7965	C1CCC(CC1)N	100.112	MS/MS spectrum not acquired	4.955	2.35023e+06	2.31143e+06	2.46944e+06	2.49215e+06	1.51174e+06	1.38685e+06	1.36124e+06	1.70744e+06	1.79176e+06	2.10649e+06	2.16072e+06	1.82164e+06	2.1971e+06	1.97181e+06	2.06712e+06	2.65455e+06	2.77731e+06	2.71249e+06	3.10075e+06	2.90178e+06	1.48027e+06	1.30474e+06	1.77981e+06	1.45806e+06	2.30879e+06	4.12423e+06	3.66142e+06	3.88271e+06	3.42251e+06	3.85716e+06	3.86692e+06	4.10024e+06	2.57426e+06	2.97874e+06	2.58409e+06
240	4335	7.68_236.07	Cys-Asn	Organic acids and derivatives	Amino acids, peptides, and analogues	mz and MS/MS matching	HILIC ESI +	[M+H]+	AYKQJQVWUYEZNU-IMJSIDKUSA-N	10328966	C([C@@H](C(=O)O)NC(=O)[C@H](CS)N)C(=O)N	236.072	118.3037:1948 141.00021:2349 184.54768:2087 202.03015:3213 214.1111:2145 219.04736:14436 236.04961:2668 236.07208:35947	7.68	220304	231504	215327	283234	202611	229785	198257	279868	203823	188270	239146	174800	205860	213943	149133	269965	203715	211804	182512	179114	140802	227264	272527	200673	148712	206805	162947	212821	185790	158959	147233	209910	220963	235693	232815
241	3974	2.92_219.08	Cys-Pro	Organic acids and derivatives	Amino acids, peptides, and analogues	mz and MS/MS matching	HILIC ESI +	[M+H]+	ZSRSLWKGWFFVCM-WDSKDSINSA-N	3037777	C1C[C@H](N(C1)C(=O)[C@H](CS)N)C(=O)O	219.08	53.0388:11056 55.01799:3182 58.06239:2588 58.06542:62386 58.99533:2982 59.44757:2045 70.06497:9196 73.0107:11080 74.02367:2622 76.02134:2947 77.03858:2914 79.15901:2222 80.44684:2059 81.21294:2151 84.0444:20129 85.02735:2096 95.04938:21167 95.36526:2289 98.84584:2133 99.02634:51096 101.04191:2846 105.04433:9588 112.03137:2461 112.03945:54242 116.01633:16269 116.05296:235291 116.07065:90302 120.51…	2.92	100	100	100	100	100	100	1182.28	100	100	1048.4	100	1312.93	100	1195.46	2369.46	2097.02	1076.9	100	2372.23	1447.09	100	100	100	100	3756.5	2458.11	815.682	802.828	2757.16	2652.37	1472.85	3087.26	1201.43	100	100
242	7532	9.85_221.06	Cystathionine	Organic acids and derivatives	Amino acids, peptides, and analogues	authentic standard mzrt, MS/MS matching	HILIC ESI -	[M-H]-	ILRYLPWNYFXEMH-WHFBIAKZSA-N	439258	C(CSC[C@@H](C(=O)O)N)[C@@H](C(=O)O)N	221.062	59.55824:2030 64.2702:2290 78.95879:2401 120.01256:37079 120.02139:3093 134.02838:49358 134.03888:2627 159.35474:2097 176.01822:2151 221.06184:16816	9.853	376248	570228	335102	302787	584125	390591	383062	304724	520953	303000	306905	359460	486858	253907	293581	191049	963012	1.32527e+06	1.20184e+06	1.00007e+06	1.24363e+06	1.24362e+06	550188	1.56309e+06	1.40907e+06	1.0822e+06	1.3686e+06	1.05602e+06	2.16334e+06	1.88353e+06	1.01207e+06	1.2589e+06	169495	192312	154506
243	4038	8.97_168.00	Cysteic Acid	Organic acids and derivatives	Amino acids, peptides, and analogues	authentic standard mzrt, MS/MS matching	HILIC ESI -	[M-H]-	XVOYSCVBGLVSOL-REOHCLBHSA-N	72886	C([C@@H](C(=O)O)N)S(=O)(=O)O	167.998	71.01339:12214 80.96468:27684 81.80095:1950 86.02467:3849 88.95142:1895 127.79939:1716 150.9718:19937 167.99829:51580 168.03127:2324	8.968	106810	138825	137949	108112	208787	141880	162797	120841	107044	154627	122309	127263	85183	123242	121276	111968	163440	139341	130176	93665.1	252712	177341	203229	187575	76683.9	78067.3	94446.4	75814	66709.2	69561.8	79123.7	111602	105240	149472	108090
244	65	500158	Cysteine	Organic acids and derivatives	Amino acids, peptides, and analogues		GC		XUJNEKJLAYXESH-REOHCLBHSA-N	6419722	C([C@@H](C(=O)O)N)S	220		500158	1075.39	632.33	666.932	623.52	4430.81	1996.98	804.782	1028.47	915.73	1046.22	1544.85	1155.71	510.846	2074.14	2386.66	484.618	626.997	1394.11	1249.32	1094.48	1020.84	913.159	1045.78	859.501	1309.49	3158.17	768.341	1177.39	990.655	1707.5	1433.93	1182.05	1198.53	753.09	1273.68
245	7364	10.12_427.10	Cysteine-glutathione disulfide	Organic acids and derivatives	Amino acids, peptides, and analogues	mz and MS/MS matching	HILIC ESI +	[M+H]+	BNRXZEPOHPEEAS-UHFFFAOYSA-N	4247235	C(CC(=O)NC(CSSCC(C(=O)O)N)C(=O)NCC(=O)O)C(C(=O)O)N	427.095	55.01829:5071 56.55785:3053 74.0061:3255 74.02357:3322 76.03923:5491 84.0443:30987 92.01645:5913 94.72804:2199 99.05597:2586 112.03925:22539 120.01167:2671 122.02704:81058 130.04988:152778 131.0451:25004 131.9942:4173 133.83597:2422 136.03963:3021 145.06064:21084 151.98335:10774 153.06573:3225 153.99895:17324 160.00659:3608 162.0218:10252 177.03293:183396 177.99951:16312 179.04852:14437 181.06134…	10.118	206519	191128	202498	128514	512104	604444	588065	144207	230218	147661	194232	255176	127497	214040	270163	118052	373633	558894	438133	262848	885878	698754	124108	394879	376370	219597	285907	202777	281103	390050	335752	305374	219904	309754	302034
246	8535	9.90_239.02	Cystine	Organic acids and derivatives	Amino acids, peptides, and analogues	authentic standard mzrt, MS/MS matching	HILIC ESI -	[M-H]-	LEVWYRKDKASIDU-IMJSIDKUSA-N	6992103	C([C@@H](C(=O)[O-])[NH3+])SSC[C@@H](C(=O)[O-])[NH3+]	239.019	53.07641:2179 55.839:1876 64.952:2897 66.28081:2076 74.0064:35865 86.02409:3318 89.7612:2075 112.78549:2052 120.01248:80611 122.63867:2124 138.98792:3082 151.98512:11095 238.87175:4180	9.905	17108.9	16712.3	100	29721.1	1.36838e+06	700754	175726	18888.6	100	100	100	18288.6	100	21565.9	33207	100	28158.4	102425	306552	16922.8	2.11966e+06	833356	309747	240808	32051.7	18956.5	100	100	22020	20308.7	14970.1	40479.1	14739.1	100	22846.6
247	8740	6.83_242.08	Cytidine	Nucleosides, nucleotides, and analogues		authentic standard mzrt, MS/MS matching	HILIC ESI -	[M-H]-	UHDGCWIWMRVCDJ-XVFCMESISA-N	6175	C1=CN(C(=O)N=C1N)[C@H]2[C@@H]([C@@H]([C@H](O2)CO)O)O	242.081	67.02947:2083 67.61971:2332 81.04572:10607 91.03042:2841 96.67065:1973 109.04068:65711 110.03596:7962 142.13528:1904 152.04727:8446 242.08122:10736	6.829	65498.6	100	87538.5	84075.8	52760.8	113703	107109	125668	103699	93318.2	76683.9	85484.9	99625.4	73761.9	58022.5	63980.9	120665	163511	127691	115117	201906	148674	161103	162434	143513	108944	131647	89249.2	131966	144609	165527	142555	52180.3	77476.7	84384.8
248	7532	9.91_447.07	Cytidine 5'-diphosphate ethanolamine	Nucleosides, nucleotides, and analogues	Pyrimidine ribonucleotides	mz and MS/MS matching	HILIC ESI +	[M+H]+	WVIMUEUQJFPNDK-PEBGCTIMSA-N	123727	C1=CN(C(=O)N=C1N)[C@H]2[C@@H]([C@@H]([C@H](O2)COP(=O)(O)OP(=O)(O)OCCN)O)O	447.068	94.39265:2208 97.02838:15426 112.0505:256787 176.52258:2114 324.05939:35454	9.907	576770	551334	502287	433976	508796	618306	557786	405344	619722	536389	451709	557377	615804	506536	560224	442047	404825	510386	457033	429874	296470	371069	214110	420539	473992	350842	465259	351503	448706	429931	455072	392436	541199	524374	525825
249	7809	9.85_489.11	Cytidine 5'-diphosphocholine	Nucleosides, nucleotides, and analogues	Pyrimidine ribonucleotides	mz and MS/MS matching	HILIC ESI +	[M+H]+	RZZPDXZPRHQOCG-OJAKKHQRSA-N	11583971	C[N+](C)(C)CCOP(=O)(O)OP(=O)([O-])OC[C@@H]1[C@H]([C@H]([C@@H](O1)N2C=CC(=NC2=O)N)O)O	489.115	75.70279:2447 86.09642:4420 97.02822:4769 103.60682:2412 104.10685:6041 109.21832:2589 112.05011:14540 113.48075:2746 166.06232:2943 184.07341:340662 208.6412:2848 226.08226:24304 226.92188:2644 246.02911:9739 264.03983:391147 280.09311:13876 306.0462:3079 360.06122:128356 378.07074:69555 489.11438:39559	9.853	612890	524504	668445	480480	674273	767658	686728	541525	661580	684662	638846	694948	662207	674470	536580	441113	535693	676812	622083	576695	539107	677815	249626	613654	729376	595674	586338	536360	669641	666775	645456	480930	547399	626933	552355
250	6026	9.53_324.06	Cytidine-5'-monophosphate	Nucleosides, nucleotides, and analogues	Pyrimidine ribonucleotides	authentic standard mzrt matching	HILIC ESI +	[M+H]+	IERHLVCPSMICTF-XVFCMESISA-N	6131	C1=CN(C(=O)N=C1N)[C@H]2[C@@H]([C@@H]([C@H](O2)COP(=O)(O)O)O)O	324.059	MS/MS spectrum not acquired	9.529	109821	103952	57636.4	52208	20117.6	53152.7	56474.5	43341.4	53585.6	67628.8	48472.3	97101.6	47265.2	74832.5	143143	66364.9	90213.7	74925.1	92956	85229	101883	106840	37116.9	152695	128257	72443.8	72291.6	70277.5	65977.9	86896.8	79177.9	77996.2	109905	90577.9	96854.8
251	2186	486724	Cytosin	Organoheterocyclic compounds	Pyrimidines and pyrimidine derivatives		GC		OPTASPLRGRRNAP-UHFFFAOYSA-N	597	C1=C(NC(=O)N=C1)N	254		486724	244.78	234.59	343.743	154.7	542.927	325.494	204.745	291.991	349.058	297.548	261.605	323.931	376.01	342.694	263.522	175.59	233.65	251.798	159.756	247.222	122.988	262.189	144.523	269.536	160.714	310.325	184.429	107.686	295.614	297.901	230.275	519.398	392.433	234.526	262.887
252	4452	6.84_586.55	DAG 32:0; DAG 16:0_16:0;	Lipids and lipid-like molecules	Diradylglycerols	mzrt, in silico MS/MS matching	CSH ESI +	[M+NH4]+	JEJLGIQLPYYGEE-UHFFFAOYSA-N	99931	CCCCCCCCCCCCCCCC(=O)OCC(CO)OC(=O)CCCCCCCCCCCCCCC	586.549	71.08604:56634 81.07039:30023 83.08102:2709 83.08582:24472 85.10178:39137 85.69884:2419 87.27956:3290 90.89801:2678 95.08616:43870 97.10172:19946 98.68149:2598 109.10186:28083 113.72528:2540 123.11754:16408 137.13307:5366 180.77765:2600 239.23868:20768 257.24896:13285 313.27567:547228 316.44791:2626 323.98309:3008 339.30038:3416 341.30908:5343 475.14493:2850 512.15051:2791 551.50696:177168	6.842	1.18222e+06	1.21276e+06	1.25707e+06	605275	1.11968e+06	1.40235e+06	892440	808285	1.11917e+06	1.06914e+06	801236	869677	928964	592819	928226	631464	949181	1.49576e+06	1.20918e+06	913786	723201	1.67701e+06	397135	1.43263e+06	1.93302e+06	731748	1.45531e+06	1.35838e+06	1.19122e+06	1.23349e+06	1.16075e+06	640209	756621	840564	764814
253	4428	6.24_584.53	DAG 32:1;	Lipids and lipid-like molecules	Diradylglycerols	mzrt, in silico MS/MS matching	CSH ESI +	[M+NH4]+	ADLOEVQMJKYKSR-PEZBUJJGSA-N	138116950	CCCCCCCCCCCCCCCC(=O)OCC(CO)OC(=O)CCCCCCC/C=C\CCCCCC	584.533	71.08621:3973 81.07042:3261 83.08609:5587 84.97576:2634 95.08612:5611 97.10162:4662 97.20325:2746 109.10173:3333 158.68028:2790 201.02307:13726 269.9938:2750 285.24396:13750 311.26108:31306 313.27682:31566 339.28955:10913 482.50568:3194 549.49158:23024 572.88507:2883 584.42059:4540	6.239	40296.3	169015	123700	52063.3	115663	143131	72613.5	72734.5	88987.3	49392.4	64617.7	74819	69509.4	44453.3	60090	49972.7	76556.5	110560	135724	123373	56879.1	155474	20083.1	249740	153315	55532.3	125450	130057	106583	98397.3	90001.9	80599.9	27168.6	47019.9	51220.4
254	4811	7.51_614.58	DAG 34:0; DAG 16:0_18:0;	Lipids and lipid-like molecules	Diradylglycerols	mzrt, in silico MS/MS matching	CSH ESI +	[M+NH4]+	ONCLVQFEAFTXMN-UHFFFAOYSA-N	3086206	CCCCCCCCCCCCCCCCCC(=O)OC(CO)COC(=O)CCCCCCCCCCCCCCC	614.58	71.0861:23752 81.07041:15581 83.08603:11467 85.10181:16307 95.08624:23831 97.10176:13458 109.10183:11178 123.11788:3749 131.52521:3024 227.02184:3188 257.25034:3458 313.27567:118006 326.10696:3814 341.30756:93521 432.98749:2813 434.38501:2717 454.60275:2837 542.29706:3480 579.53735:72961 596.39874:6458 614.41156:88027	7.506	1.07543e+06	1.15856e+06	903428	511253	1.17805e+06	1.30486e+06	792866	770259	1.03288e+06	696971	840893	987179	837809	633644	807689	690231	1.08357e+06	1.52911e+06	1.18695e+06	1.00825e+06	992611	1.64228e+06	432028	1.23954e+06	1.6493e+06	798144	1.16732e+06	1.14173e+06	1.16001e+06	1.1953e+06	1.03293e+06	744800	718990	704158	783861
255	5045_4841	6.89_633.49_6.89_617.52	DAG 34:1;	Lipids and lipid-like molecules	Diradylglycerols	mzrt matching	CSH ESI +	[M+K]+_[M+Na]+	YEJYLHKQOBOSCP-OZKTZCCCSA-N	5282283	CCCCCCCCCCCCCCCC(=O)OC[C@H](CO)OC(=O)CCCCCCC/C=C\CCCCCCCC	633.4941_617.5198	103.70184:2941 114.39589:2874 201.2027:3946 201.2204:8254 229.58507:2909 248.80301:3070 347.50986:2670 631.34137:2761 633.58478:13582	6.888	1.52658e+06	2.04299e+06	1.91974e+06	1.36342e+06	1.78841e+06	2.31128e+06	1.81952e+06	1.55352e+06	1.16439e+06	1.05019e+06	1.26976e+06	1.19242e+06	1.14824e+06	985994	1.11993e+06	917153	2.04114e+06	2.922e+06	2.40935e+06	2.20314e+06	2.05121e+06	2.76043e+06	1.11513e+06	2.73235e+06	2.46424e+06	1.54506e+06	2.1297e+06	1.38548e+06	2.25612e+06	2.20608e+06	1.37638e+06	1.50216e+06	938626	1.24813e+06	1.04994e+06
256	4790	6.91_612.56	DAG 34:1; DAG 16:0_18:1;	Lipids and lipid-like molecules	Diradylglycerols	mzrt, in silico MS/MS matching	CSH ESI +	[M+NH4]+	YEJYLHKQOBOSCP-ZCXUNETKSA-N	6440177	CCCCCCCCCCCCCCCC(=O)OCC(CO)OC(=O)CCCCCCC/C=C\CCCCCCCC	612.565	71.08652:526707 72.08471:20518 78.67599:28167 79.05516:30534 81.07092:599839 83.08662:588378 85.06611:26740 85.10239:468799 86.8611:27085 89.06066:25689 93.07103:121619 95.08008:29301 95.08677:787493 97.06535:30117 97.09667:26507 97.1026:438121 107.08667:116927 109.10273:461923 111.08207:24012 111.11835:149474 112.2505:26651 121.07482:20056 121.10275:322967 123.11878:205369 125.13377:30843 135.11…	6.905	2.48726e+06	5.74342e+06	4.12797e+06	2.10653e+06	4.26786e+06	5.15686e+06	2.53651e+06	2.05131e+06	4.51932e+06	2.13936e+06	2.271e+06	2.71571e+06	2.60982e+06	1.42649e+06	2.13748e+06	1.67836e+06	3.27662e+06	4.53938e+06	4.8018e+06	3.58069e+06	2.27773e+06	7.27269e+06	1.06321e+06	8.64516e+06	6.17891e+06	2.31101e+06	5.78619e+06	5.16476e+06	4.46561e+06	4.23246e+06	2.99068e+06	2.46561e+06	1.10915e+06	1.57581e+06	1.31243e+06
257	5025_4821	6.37_631.48_6.37_615.50	DAG 34:2;	Lipids and lipid-like molecules	Lineolic acids and derivatives	mzrt matching	CSH ESI +	[M+K]+_[M+Na]+	SVXWJFFKLMLOHO-YAIZGCQRSA-N	9543695	CCCCCCCCCCCCCCCC(=O)OC[C@H](CO)OC(=O)CCCCCCC/C=C\C/C=C\CCCCC	631.4783_615.5041	121.49174:2814 175.97467:2666 187.18323:2565 201.23421:11946 423.6286:3030 529.03302:3665	6.3685	85159.4	65088.7	70438.6	53427.2	68754.7	88185.9	81910.5	65810.7	51566.1	67301.7	65122.8	58195.4	63015.8	61202.3	64754.6	42924.2	158681	217481	164941	169362	106467	164614	49293.7	173533	203484	127615	156313	85653.3	193251	187679	131674	119486	64363.6	77546	80531.5
258	4761	6.41_610.55	DAG 34:2; DAG 16:0_18:2;	Lipids and lipid-like molecules	Lineolic acids and derivatives	mzrt, in silico MS/MS matching	CSH ESI +	[M+NH4]+	SVXWJFFKLMLOHO-BCTRXSSUSA-N	14275381	CCCCCCCCCCCCCCCC(=O)OCC(CO)OC(=O)CCCCCCC/C=C\C/C=C\CCCCC	610.549	70.69541:3694 71.08647:56506 79.05502:8688 81.07088:130612 83.08659:56724 84.4378:3517 85.10226:55534 88.80914:3979 90.73864:3422 91.05511:4940 93.07098:29987 95.08006:6143 95.08671:151264 97.06565:8126 97.10253:35936 97.99147:3785 99.08124:3640 105.07119:14586 107.08659:9281 109.10256:93936 111.0817:3580 111.11793:5051 119.08677:8558 120.24843:4504 121.10235:24131 123.11826:38759 133.10297:14932…	6.406	256328	377841	333213	32386.7	336314	482882	275378	137162	366295	169516	45066.9	254380	236304	126436	23416.8	91725	359375	531233	506372	44355.7	220128	793092	39282.7	730764	596031	263007	564045	550633	47403.9	45678.6	409312	269263	50436.3	43419.2	67398.5
259	5027_4969	7.23_631.54_7.24_626.58	DAG 35:1; DAG 17:0_18:1;	Lipids and lipid-like molecules	Diradylglycerols	mzrt, in silico MS/MS matching	CSH ESI +	[M+Na]+_[M+NH4]+	null_CPYYIMXJKFANHS-ZPHPHTNESA-N	138137658	CCCCCCCCCCCCCCCCC(=O)OCC(CO)OC(=O)CCCCCCC/C=C\CCCCCCCC	631.5358_626.5806	71.0861:3412 81.06999:3339 83.08598:5234 94.47246:2492 95.08579:4787 222.17705:3550 264.27078:38554 325.2756:3211 327.29196:13717 339.29034:15446 402.20828:2941 409.14343:3350 591.53577:15789 608.62683:5053 626.62811:3210	7.2365	23471.8	68775.2	38561.3	27758.7	84143.1	58762.2	26839.7	17873.6	53715.1	14896.9	15280	28891.1	23130.7	11663	23318.7	12448.4	38187.1	32280.9	56629.9	43421.1	39145.8	93097.3	15188.2	103753	72337.9	26173.6	56788.3	44863.8	34441.1	39688.6	31163.4	24820.9	7951.47	12949.2	11795.3
260	5196_5253	8.14_642.61_8.14_647.57	DAG 36:0; DAG 18:0_18:0;	Lipids and lipid-like molecules	Diradylglycerols	mzrt, in silico MS/MS matching	CSH ESI +	[M+NH4]+_[M+Na]+	UHUSDOQQWJGJQS-UHFFFAOYSA-N	102615	CCCCCCCCCCCCCCCCCC(=O)OCC(CO)OC(=O)CCCCCCCCCCCCCCCCC	642.6116_647.5671	71.0864:21455 72.35985:2667 81.07086:6278 83.0864:5724 85.10204:17591 90.82133:3139 95.08662:17315 97.1023:13170 97.54015:2913 101.53214:2479 108.71133:2698 109.10247:11375 123.11851:3819 165.34016:2729 188.06384:2790 200.57761:13844 267.2739:3434 285.28369:5402 313.27628:4006 339.32233:3052 341.30902:132919 607.5733:69090 642.44427:5548	8.1435	837385	764275	729275	742892	1.06357e+06	864381	1.02812e+06	961928	753508	642431	799235	764126	753677	942529	724506	682469	846075	876536	880294	868122	1.26159e+06	2.42803e+06	710216	1.03771e+06	820686	852207	876594	463008	778413	799661	744684	750468	765875	790159	976311
261	5446_5227_5169_4924	7.56_661.53_7.56_645.55_7.56_640.60_7.56_623.57	DAG 36:1; DAG 18:0_18:1;	Lipids and lipid-like molecules	Diradylglycerols	mzrt matching	CSH ESI +	[M+K]+_[M+Na]+_[M+NH4]+_[M+H]+	SAEPUUXWQQNLGN-LVVMQYBKSA-N	6443547	CCCCCCCCCCCCCCCCCC(=O)OC[C@H](CO)OC(=O)CCCCCCC/C=C\CCCCCCCC	661.5263_645.5519_640.5971_623.5698	71.05:5890 71.0865:123632 79.05521:20467 81.07094:152536 82.2796:4960 83.08651:140818 85.10217:99953 93.07108:29137 95.08662:180877 97.06602:11884 97.10239:112737 102.12873:5547 107.08677:31743 109.10279:106093 111.08189:9364 111.11786:45784 119.93986:5035 121.10291:52520 123.11845:50152 125.09785:9371 125.13368:7074 135.11841:65333 137.13438:13902 139.11198:6886 149.13443:30336 151.1505:9850 163…	7.5605	3.2555e+06	6.73808e+06	5.67624e+06	3.59461e+06	5.88247e+06	5.9784e+06	3.59644e+06	2.50169e+06	6.12333e+06	2.3879e+06	2.98966e+06	3.58484e+06	2.94603e+06	1.61192e+06	2.47276e+06	2.01668e+06	3.85766e+06	4.36594e+06	5.63983e+06	3.88345e+06	3.57586e+06	7.42548e+06	1.72254e+06	8.24674e+06	5.94248e+06	2.8275e+06	5.45478e+06	4.40919e+06	3.4424e+06	3.64401e+06	3.13332e+06	2.77046e+06	1.02196e+06	1.93294e+06	1.34489e+06
262	5424_5136_5206	7.02_659.51_7.04_638.58_6.93_643.54	DAG 36:2; DAG 18:0_18:2;	Lipids and lipid-like molecules	Diradylglycerols	mzrt matching	CSH ESI +	[M+K]+_[M+NH4]+_[M+Na]+	AFSHUZFNMVJNKX-LLWMBOQKSA-N	9543716	CCCCCCCC/C=C\CCCCCCCC(=O)OC[C@H](CO)OC(=O)CCCCCCC/C=C\CCCCCCCC	659.5105_638.5809_643.5362	71.05:3755 71.08633:74395 79.05519:20911 81.07078:138995 83.08643:69624 85.06539:5021 85.10204:51428 87.33868:2946 91.05499:17801 93.07099:28166 95.07993:5690 95.08655:143896 97.06577:5193 97.10223:61628 99.0817:3581 102.12872:34633 105.07082:13426 107.08701:21910 108.91299:3216 109.10236:81163 111.08148:3641 111.1179:21675 119.08672:14258 121.10227:31052 123.11819:42652 125.13324:4903 133.10254:…	6.981	530004	539271	605375	519823	668745	772847	1.02199e+06	459299	678265	750340	853776	1.02777e+06	977909	598105	423311	630528	804561	971023	961319	802944	740888	1.25066e+06	601208	1.38406e+06	1.07744e+06	725420	2.04245e+06	654762	1.52246e+06	755183	560472	734911	430422	418867	415348
263	5135	6.95_638.58	DAG 36:2; DAG 18:1_18:1;	Lipids and lipid-like molecules	Diradylglycerols	mz and in silico MS/MS matching	CSH ESI +	[M+NH4]+	AFSHUZFNMVJNKX-CLFAGFIQSA-N	5497164	CCCCCCCC/C=C\CCCCCCCC(=O)OCC(CO)OC(=O)CCCCCCC/C=C\CCCCCCCC	638.58	71.04999:5694 71.08663:34058 79.05523:38505 81.06557:6577 81.07096:190318 83.04995:4487 83.0813:8624 83.08657:203988 85.06581:8339 85.10242:36984 93.07121:60219 95.08672:228408 97.06583:25915 97.10245:174923 99.08173:9177 102.12889:24708 107.08704:53017 109.10258:134516 111.08136:24569 111.1183:62572 113.09744:7919 121.10268:142676 123.11819:41234 125.09764:16875 125.13365:7153 128.14929:5063 135…	6.948	640281	1.82918e+06	1.4e+06	789123	1.27004e+06	1.62228e+06	868166	463430	1.92387e+06	559578	693446	1.08348e+06	1.07849e+06	400924	796658	465583	945159	987370	1.79707e+06	1.03273e+06	600195	2.60755e+06	240044	2.82717e+06	1.812e+06	557650	2.3225e+06	2.1493e+06	1.33466e+06	1.32801e+06	1.13078e+06	895042	175587	375152	293153
264	5101	6.53_636.57	DAG 36:3; DAG 16:0_20:3;	Lipids and lipid-like molecules	Diradylglycerols	mz and in silico MS/MS matching	CSH ESI +	[M+NH4]+	HDLOYNMDVJLGBF-SVNQLWEDSA-N	138167166	CCCCCCCCCCCCCCCC(=O)OCC(CO)OC(=O)CCCCCCCCC/C=C\C/C=C\C/C=C\CC	636.565	71.08627:42074 79.05501:24611 81.07061:90867 83.08638:35914 85.06597:2842 85.10196:36985 91.05515:12416 93.0708:48088 95.08642:104684 95.29831:3352 97.06551:3855 97.10213:21724 105.07098:16483 107.08663:29561 109.10222:57501 111.11803:3418 117.07121:5690 119.08657:11368 121.10226:37328 123.11801:19740 131.08687:11914 133.10255:15142 135.11795:13472 137.13377:5605 144.07762:3199 145.10223:15390 14…	6.526	111616	235534	166813	72699	189448	242744	127638	81370.2	341229	115414	107047	191907	189061	81892.2	151312	83768.7	117270	171421	227592	133635	89914.4	402506	30438.6	472619	305925	91244.6	352057	413653	193090	227603	163554	106208	66431.3	73768.9	62446.2
265	5404_5176_5102	6.45_657.49_6.43_641.52_6.42_636.57	DAG 36:3; DAG 18:1_18:2;	Lipids and lipid-like molecules	Lineolic acids and derivatives	mzrt, in silico MS/MS matching	CSH ESI +	[M+K]+_[M+Na]+_[M+NH4]+	BLZVZPYMHLXLHG-JOBMVARSSA-N	9543722	CCCCCCCC/C=C\CCCCCCCC(=O)OC[C@H](CO)OC(=O)CCCCCCC/C=C\C/C=C\CCCCC	657.4944_641.5203_636.5654	70.82644:3183 71.0865:14301 79.05526:27466 81.0708:147803 83.08645:85320 85.06576:5594 86.31027:3749 91.05539:16076 93.07098:32859 95.08662:145179 97.06566:7188 97.10227:59235 99.08168:5307 105.07114:6598 106.46256:3409 107.08664:32680 109.10248:73950 111.08196:5341 111.11813:22141 113.09717:4884 119.087:7427 121.10278:56136 123.11813:34711 133.10287:18421 135.11827:45435 137.13396:14338 139.1133…	6.43675	271055	370115	316100	217065	313148	403321	273824	218035	363802	216437	213344	280493	295030	202471	246407	135643	466364	676259	629807	540869	378219	806697	202749	698426	695763	434180	664792	525842	646503	657948	501982	466526	180470	244501	254711
266	5061	6.23_634.55	DAG 36:4; DAG 16:0_20:4;	Lipids and lipid-like molecules	Diradylglycerols	mz and in silico MS/MS matching	CSH ESI +	[M+NH4]+	GYMMHHODMBOFGD-JAXHXWBXSA-N	138165576	CCCCCCCCCCCCCCCC(=O)OCC(CO)OC(=O)CCCCCC/C=C\C/C=C\C/C=C\C/C=C\CC	634.549	71.08199:5317 71.08601:114113 79.05471:51396 81.07037:150812 83.08601:74293 85.06522:21685 85.10171:88185 89.06023:6575 91.05476:86424 93.07036:62356 95.08611:153666 96.08882:4816 97.06518:17706 97.10175:51031 99.08132:4393 103.07557:4719 105.07061:76511 107.08605:44564 109.1019:85265 110.10567:4259 111.08161:4112 111.11731:15818 117.07043:45038 119.07736:4874 119.08624:98629 121.10188:68480 123.…	6.231	1.09104e+06	1.03674e+06	943813	504195	778926	1.10576e+06	742410	767079	2.53737e+06	2.05665e+06	1.47197e+06	1.69761e+06	1.41348e+06	1.06138e+06	1.61587e+06	1.24529e+06	1.03061e+06	1.30905e+06	1.02707e+06	934676	383449	1.25292e+06	333312	1.63082e+06	1.94122e+06	1.03468e+06	1.75677e+06	2.03433e+06	1.75847e+06	1.61817e+06	1.21579e+06	1.19878e+06	795699	739713	881891
267	5062_5156	5.91_634.55_5.90_639.50	DAG 36:4; DAG 18:2_18:2;	Lipids and lipid-like molecules	Lineolic acids and derivatives	mzrt, in silico MS/MS matching	CSH ESI +	[M+NH4]+_[M+Na]+	MQGBAQLIFKSMEM-MAZCIEHSSA-N	6438297	CCCCC/C=C\C/C=C\CCCCCCCC(=O)OCC(CO)OC(=O)CCCCCCC/C=C\C/C=C\CCCCC	634.5495_639.5041	72.10781:2597 72.71718:2672 73.36398:2875 79.05524:37319 81.07088:142403 83.08657:48078 84.52282:2867 90.97733:2949 91.05523:16708 93.07117:47559 95.0867:129029 97.0659:4662 97.10233:29270 99.89149:2971 105.07137:16497 107.08687:36910 109.10265:68644 111.08186:4791 111.11816:2979 113.0973:3126 119.08701:16210 121.10269:41369 123.11839:40108 125.0976:3640 131.08734:4150 133.10295:25164 135.11855:2…	5.905	6842.35	5442.44	11644.8	260.617	13315	7950.25	326.197	6522.42	360.89	4120.66	367.408	200.752	8414.16	368.203	341.54	3001.11	4106.06	18847.6	3866.82	4748.06	5284.9	7498.29	5960.36	14175.1	2351.8	2483.42	4152.97	27160.5	4744.41	2241.51	5713.11	2628.3	4164.39	14009.5	13206.2
268	5264	6.57_648.56	DAG 37:4; DAG 17:0_20:4;	Lipids and lipid-like molecules	Diradylglycerols	mz and in silico MS/MS matching	CSH ESI +	[M+NH4]+	AEHHPFDNJZNLQA-UMWXEKTDSA-N	138117221	CCCCCCCCCCCCCCCCC(=O)OCC(CO)OC(=O)CCCCCC/C=C\C/C=C\C/C=C\C/C=C\CC	648.565	71.08651:62120 79.05544:34213 81.07093:88919 83.08669:41605 85.06578:12020 85.10227:58170 91.05543:57913 93.07108:38342 95.08675:97682 95.80875:3219 97.06604:12840 97.1024:31303 99.08159:4220 105.07136:56583 107.08689:25320 109.10268:50246 111.11806:11792 117.07148:26141 118.10964:3388 119.08707:58236 121.10272:43912 123.08191:4312 123.11812:24396 129.05646:7370 129.07179:15927 131.08722:36911 13…	6.571	62039	68824.2	46968.9	16451.3	77887.2	53240.9	10272.2	25851.1	280524	133864	86850	121553	129978	73741.1	94213.3	107045	63506.3	72429.6	74966	58589.8	28234.2	88851.4	3250.38	122661	165637	70574	134371	197722	125042	123088	89417.1	86983.3	22054.9	33569.7	34103.9
269	5594_5655	8.15_668.63_8.15_673.58	DAG 38:1; DAG 18:0_20:1;	Lipids and lipid-like molecules	Diradylglycerols	mz and in silico MS/MS matching	CSH ESI +	[M+NH4]+_[M+Na]+	KMWDOOIYMHAOTF-ZPHPHTNESA-N	138195346	CCCCCCCCCCCCCCCCCC(=O)OCC(CO)OC(=O)CCCCCCCCC/C=C\CCCCCCCC	668.6282_673.5833	71.79017:2570 81.07024:10760 83.08613:11215 85.10188:4250 95.08593:13448 95.62048:2560 95.76797:2921 97.10186:5388 109.10195:3806 111.1173:3987 114.01776:2733 127.57872:2971 244.99875:2992 293.28564:5373 339.28934:3613 341.30719:60853 367.32333:67097 369.33691:5847 395.35608:3640 507.46518:3043 633.47687:4183 633.58569:49468	8.154	417954	1.08361e+06	768860	591420	1.00371e+06	877112	534075	323429	906576	318666	399778	526869	519808	225693	378305	305331	620621	570000	936457	534265	654527	1.28085e+06	286502	1.58053e+06	889813	364913	896707	610308	559563	584402	539060	474362	94518.6	303509	153541
270	5540_5627	7.57_666.61_7.56_671.57	DAG 38:2; DAG 18:1_20:1;	Lipids and lipid-like molecules	Diradylglycerols	mzrt, in silico MS/MS matching	CSH ESI +	[M+NH4]+_[M+Na]+	AKCNIDZVBDSVNW-HWSICPKZSA-N	138119023	CCCCCCCC/C=C\CCCCCCCCCC(=O)OC(CO)COC(=O)CCCCCCC/C=C\CCCCCCCC	666.6131_671.5680	71.08627:4971 79.055:5043 81.07071:36193 83.08643:43158 85.10207:6409 88.11267:4039 93.07104:6038 95.0867:45480 97.10239:34607 99.08142:3012 102.12157:3881 102.12893:100793 107.08685:10852 109.10246:24107 111.11785:17171 121.10233:26105 123.11832:5524 125.99306:2979 135.11885:25648 141.13208:2970 149.13464:5799 181.15956:2926 200.95309:3198 201.25369:5794 201.27336:5322 243.34741:3180 264.26953:6…	7.564	326060	893910	687904	471728	647920	681934	414014	191233	894232	204859	293983	468154	382252	161406	313193	167479	478697	452666	891418	522558	350083	1.15371e+06	153617	1.29116e+06	854524	321288	1.06478e+06	1.00332e+06	489103	544338	434474	389909	63530.3	169504	98870.9
271	5603_5506	7.20_669.55_7.20_664.60	DAG 38:3; DAG 18:0_20:3;	Lipids and lipid-like molecules	Diradylglycerols	mzrt matching	CSH ESI +	[M+Na]+_[M+NH4]+	null_HNIUPWXDMUKNJU-JTBMWNAQSA-N	138170331	CCCCCCCCCCCCCCCCCC(=O)OCC(CO)OC(=O)CCCCCCCCC/C=C\C/C=C\C/C=C\CC	669.5522_664.5972	71.08623:54930 79.05506:40482 81.06544:6032 81.07059:107112 83.08633:38045 85.06559:4953 85.10203:45198 91.05494:14787 93.07086:61524 95.07994:5634 95.0864:128567 97.10206:29351 99.08109:5108 101.96191:2789 105.07049:18288 107.08646:37927 109.10227:58862 111.11753:5797 113.09673:5175 117.07091:4128 119.08652:20870 121.10242:52517 123.11802:25380 131.08682:24064 133.10229:14707 135.11812:27676 137…	7.2	314653	780565	482972	369361	560180	521669	257511	174208	1.33264e+06	482706	392283	552306	622865	264521	374850	317927	570410	544630	841828	492715	351062	1.02208e+06	206847	1.44669e+06	1.13641e+06	406820	1.08536e+06	852447	748124	762869	552115	525993	110528	185877	142500
272	5464	6.71_662.58	DAG 38:4; DAG 16:0_22:4;	Lipids and lipid-like molecules	Diradylglycerols	mz and in silico MS/MS matching	CSH ESI +	[M+NH4]+	MCQLDZPIXYWFDO-BHYOAKPMSA-N	138208842	CCCCCCCCCCCCCCCC(=O)OCC(CO)OC(=O)CCCCCCCC/C=C\C/C=C\C/C=C\C/C=C\CC	662.58	71.08646:76362 75.26942:2945 79.05521:45874 81.07088:141042 81.64692:2885 83.05052:3613 83.08658:57293 85.06601:5699 85.10227:61332 91.05541:60898 93.07104:76520 93.08669:2979 95.0501:4073 95.08677:150838 97.06631:4339 97.10232:31075 99.08139:11894 103.07656:6762 105.07126:72322 107.08705:48485 109.10258:73266 111.11807:5329 112.93237:3945 113.09727:5502 117.07154:16922 119.08717:70442 121.10265:…	6.715	301829	343218	367272	169644	332188	565783	285184	231744	403170	276459	316897	351675	346196	243062	301578	179849	307386	348699	365035	246039	131143	492756	75149.1	628557	460564	265544	557042	473537	376539	390651	253922	315520	169253	215638	184365
273	5228_5465	6.91_645.55_6.91_662.58	DAG 38:4; DAG 18:0_20:4;	Lipids and lipid-like molecules	Diradylglycerols	mz and in silico MS/MS matching	CSH ESI +	[M+H]+_[M+NH4]+	null_BRKLTVAHEPCGNK-ZKVKLVECSA-N	138129723	CCCCCCCCCCCCCCCCCC(=O)OCC(CO)OC(=O)CCCCCC/C=C\C/C=C\C/C=C\C/C=C\CC	645.5542_662.5811	71.05003:13735 71.08227:15847 71.08652:463520 79.05051:9432 79.05529:208203 81.07098:605725 83.05002:14511 83.08655:243546 85.06059:8726 85.06591:183680 85.10233:398557 89.06046:39034 91.05544:342122 93.06506:14731 93.07116:305249 95.05009:17036 95.08679:673167 97.06577:46717 97.10255:195521 99.08176:91074 99.11793:14697 103.04043:13580 103.07627:13876 105.06403:13950 105.07133:345157 107.08699:2…	6.9075	1.27762e+07	1.62923e+07	1.04553e+07	7.20767e+06	1.17094e+07	1.16181e+07	5.70782e+06	6.54848e+06	4.69809e+07	2.70612e+07	1.72529e+07	2.44849e+07	2.2968e+07	1.28831e+07	2.07263e+07	2.07158e+07	1.13467e+07	1.0982e+07	1.25952e+07	9.80106e+06	3.67784e+06	1.44954e+07	3.37739e+06	2.07847e+07	2.25388e+07	1.17235e+07	2.0791e+07	2.22968e+07	1.93813e+07	1.87728e+07	1.19832e+07	1.42121e+07	5.82526e+06	6.01455e+06	6.29063e+06
274	5525_5437	6.27_665.52_6.28_660.57	DAG 38:5; DAG 18:1_20:4;	Lipids and lipid-like molecules	Diradylglycerols	mzrt, in silico MS/MS matching	CSH ESI +	[M+Na]+_[M+NH4]+	GRGDLDNREYVILP-CNWVQWJYSA-N	9543784	CCCCC/C=C\C/C=C\CCCCCCCCCC(=O)O[C@@H](CO)COC(=O)CCCCCCC/C=C\C/C=C\C/C=C\CC	665.5207_660.5651	71.04955:4706 71.08635:27134 74.37201:3342 79.05518:60549 81.07083:134672 83.05008:5248 83.08642:95433 85.0656:18190 85.10213:26315 86.34041:3167 91.05525:80333 93.07096:81921 95.05018:5957 95.08665:150067 97.0658:29693 97.10242:69861 99.08149:6999 105.07118:77062 107.08694:58963 108.07401:3288 109.10263:70675 111.08124:20688 111.11812:23781 113.09666:3932 117.07095:39198 119.08691:93702 121.1025…	6.279	1.14313e+06	1.26087e+06	939106	777630	893003	1.12522e+06	782513	838519	3.24715e+06	1.65235e+06	1.35122e+06	1.81342e+06	1.88901e+06	1.32788e+06	1.71053e+06	1.32122e+06	1.80911e+06	1.83836e+06	1.9651e+06	1.68526e+06	796968	2.12856e+06	857704	1.9682e+06	2.60817e+06	2.00848e+06	3.25925e+06	2.5657e+06	2.71098e+06	2.7888e+06	1.97604e+06	2.31468e+06	872981	873437	915562
275	5416	6.02_658.55	DAG 38:6; DAG 16:0_22:6;	Lipids and lipid-like molecules	Diradylglycerols	mzrt, in silico MS/MS matching	CSH ESI +	[M+NH4]+	BXVYQJJBMVVALQ-LGFBOSHVSA-N	14747024	CCCCCCCCCCCCCCCC(=O)OCC(CO)OC(=O)CC/C=C\C/C=C\C/C=C\C/C=C\C/C=C\C/C=C\CC	658.55	71.08604:100336 71.62906:4920 79.05472:54591 81.07033:111189 83.08604:54703 85.10163:88320 89.06001:7155 90.31779:5299 91.05472:54900 91.20065:5172 93.07032:62072 95.08606:141900 97.10144:34114 99.11749:4554 103.07573:8004 105.07053:40374 107.08627:34190 109.10189:78133 111.11656:7232 117.07037:34563 119.08623:54708 121.10198:42702 123.11733:35497 129.07045:27687 131.08612:68688 133.1019:43093 13…	6.017	31383.2	26384.1	30709.1	17388.3	27175.6	39105	23653	27080.2	37250.1	39657.5	39169.4	48473	45780.3	31939.1	40159.9	30536.3	41802	59214.7	45083.7	40644.4	26754.9	44885.9	12885	47411.6	59685.7	36595.6	50166.4	43532.6	58871.6	52414.1	52357.5	42153.6	19976.1	27831.3	27540.9
276	5487_5415	5.76_663.51_5.77_658.55	DAG 38:6; DAG 18:2_20:4;	Lipids and lipid-like molecules	Diradylglycerols	mzrt, in silico MS/MS matching	CSH ESI +	[M+Na]+_[M+NH4]+	YDVDXUYJFQLPEG-CTHJWPIASA-N	9543795	CCCCC/C=C\C/C=C\C/C=C\CCCCCCC(=O)O[C@@H](CO)COC(=O)CCCCCCC/C=C\C/C=C\C/C=C\CC	663.5056_658.5493	79.0554:6417 81.0708:29334 83.08705:4636 85.0657:3130 91.05556:13442 93.07111:11669 95.08677:23433 96.2856:2590 97.10294:4062 105.07144:16710 105.98186:2633 107.08677:4702 109.10287:11449 119.08714:4961 121.10281:6793 131.0873:3408 133.10321:12164 135.11852:4601 140.97983:2899 145.10254:4763 147.11952:3525 161.13489:3435 175.15073:5264 185.13614:3987 187.15128:3778 189.16631:4224 190.14407:2887 2…	5.767	2.03778e+06	26887.6	604482	26616.2	817811	2.68324e+06	876908	1.97648e+06	4.67459e+06	2.27832e+06	434563	1.45367e+06	2.49975e+06	1.42954e+06	1.3623e+06	807424	5.68967e+06	8.85997e+06	8.61544e+06	7.124e+06	6.69063e+06	8.54129e+06	5.02646e+06	5.87818e+06	5.48448e+06	5.917e+06	6.81209e+06	4.67163e+06	1.19432e+07	1.13476e+07	5.53019e+06	7.83043e+06	497118	1.63861e+06	1.3607e+06
277	5991_6052	8.79_696.66_8.79_701.62	DAG 40:1; DAG 22:0_18:1;	Lipids and lipid-like molecules	Diradylglycerols	mzrt, in silico MS/MS matching	CSH ESI +	[M+NH4]+_[M+Na]+	LHGMPHPBDXDKNZ-NKFKGCMQSA-N	92037101	CCCCCCCCCCCCCCCCCCCCCC(=O)OCC(CO)OC(=O)CCCCCCC/C=C\CCCCCCCC	696.6605_701.6155	71.08637:2799 78.21526:2515 96.23692:2605 201.22334:11992 227.20001:2947 233.68671:2896 339.29391:21320 397.36996:19619 410.14304:3254 661.61627:14413	8.788	312165	850873	705159	487225	776059	747500	446157	228626	611345	226823	272937	359995	415448	210956	312497	204094	364507	325421	580628	429995	399544	850605	163654	1.17076e+06	491207	235175	550826	355782	437968	527386	351126	378625	71655.8	206476	141846
278	5949_6026	8.17_694.64_8.17_699.60	DAG 40:2; DAG 18:1_22:1;	Lipids and lipid-like molecules	Diradylglycerols	mzrt, in silico MS/MS matching	CSH ESI +	[M+NH4]+_[M+Na]+	GIMFDENDLRGOPW-YQSYOFKPSA-N	138160449	CCCCCCCC/C=C\CCCCCCCCCCCC(=O)OC(CO)COC(=O)CCCCCCC/C=C\CCCCCCCC	694.6448_699.6002	75.49491:2758 81.07054:25622 83.08659:22796 85.10213:2737 88.1123:3844 93.03763:2842 93.07078:3700 95.08654:24148 97.10197:18562 102.12866:56851 109.10199:11780 111.11776:4484 121.10228:11596 123.11756:5256 131.21945:3043 135.11819:5430 184.91629:3241 304.20068:4269 321.32117:3107 339.29279:73924 367.32367:34595 395.35556:66922 496.36981:3129 659.48999:3744 659.60413:56974	8.1685	158784	482014	358150	277138	358564	377057	227951	105928	423279	126964	150422	229075	224765	99465.3	160808	112272	232409	198452	422023	238754	171634	490487	78468.2	629797	355582	141366	424935	337152	255903	258285	213582	195113	42249.9	105196	61072.3
279	5872	7.38_690.61	DAG 40:4; DAG 18:0_22:4;	Lipids and lipid-like molecules	Diradylglycerols	mzrt, in silico MS/MS matching	CSH ESI +	[M+NH4]+	IOAXEIUSQSTPJN-PYQGTGCGSA-N	138178972	CCCCCCCCCCCCCCCCCC(=O)OCC(CO)OC(=O)CCCCCCCC/C=C\C/C=C\C/C=C\C/C=C\CC	690.612	71.08611:28316 75.99111:2741 79.05465:11794 81.07037:38391 82.78729:3159 83.08602:18077 85.1016:25558 91.05481:22481 93.0705:21056 95.08607:38232 97.10179:12137 105.07052:19039 107.08603:12897 109.10201:20570 111.11769:4364 117.07041:5789 119.08603:20047 121.10231:20442 123.11784:6987 131.08626:15202 133.10208:20349 135.11758:5210 137.13298:3594 145.10188:12156 147.11821:6666 157.10248:3415 159.1…	7.375	344450	687652	509519	318801	539507	621512	294414	322600	1.01925e+06	366414	423051	560260	581123	253491	330173	311767	402585	354229	506587	301586	214886	775933	123882	874158	629178	261362	642303	877801	441320	449021	399944	346242	154768	248832	219812
280	5871_5968	7.56_690.61_7.56_695.57	DAG 40:4; DAG 20:0_20:4;	Lipids and lipid-like molecules	Diradylglycerols	mzrt, in silico MS/MS matching	CSH ESI +	[M+NH4]+_[M+Na]+	KDXHNRWONDZYJK-QLXZSTJSSA-N	138192489	CCCCCCCCCCCCCCCCCCCC(=O)OCC(CO)OC(=O)CCCCCC/C=C\C/C=C\C/C=C\C/C=C\CC	690.6124_695.5682	71.08654:59479 79.05537:30381 81.07099:67876 83.08672:30214 85.06572:6516 85.10238:55220 91.05556:41763 93.07137:32344 95.08681:77464 96.13287:3085 97.06642:4475 97.10261:27974 105.07131:40005 107.08682:20495 109.10264:38505 111.11809:13114 117.07122:20427 119.0872:51601 121.10272:34060 123.08189:4017 123.11842:16272 129.05603:5276 129.07169:7049 131.08745:36131 133.10295:45825 135.11859:17400 13…	7.5615	57898.9	137045	93571.1	70462.7	110624	88568	45024.6	28326.8	258952	87350.1	88716.5	130838	141516	62263.6	80523	72784.9	86832.9	70269.8	146783	83770.7	39555.2	163451	29053.7	223425	190856	62578.4	166105	142117	110212	126280	96166.9	85461.1	10479.3	29517.6	18130.9
281	5839	6.76_688.60	DAG 40:5; DAG 18:1_22:4;	Lipids and lipid-like molecules	Diradylglycerols	mzrt, in silico MS/MS matching	CSH ESI +	[M+NH4]+	XJAMHDZFHUPEFO-DCMOKHIZSA-N	138296689	CCCCCCCC/C=C\CCCCCCCC(=O)OCC(CO)OC(=O)CCCCCCCC/C=C\C/C=C\C/C=C\C/C=C\CC	688.596	81.07021:11767 83.08607:5818 93.07066:3632 94.43791:2720 95.08573:9838 107.08596:3136 119.08644:3266 121.10178:4878 135.11807:3731 149.13275:2946 156.12749:3009 160.3333:2817 205.04231:2777 217.19583:2922 304.21204:6316 315.2699:5667 339.29056:30746 389.30807:17872 453.57703:3099 518.7627:3225 656.10754:10511 688.4505:14560	6.763	88387.1	179081	152608	76333.7	162646	168534	65815.9	62834.9	324092	86419.6	106502	161186	193611	66367.7	87610.2	63780.9	105840	100275	214825	98143.5	53110.1	257025	18305.4	252628	282775	62872.9	310860	402723	172480	215229	138966	122043	16505.7	34914.9	26631
282	5840	6.92_688.60	DAG 40:5; DAG 20:1_20:4;	Lipids and lipid-like molecules	Diradylglycerols	mzrt, in silico MS/MS matching	CSH ESI +	[M+NH4]+	ADQHTXPTSHXNKF-QWBVDZTBSA-N	138117006	CCCCCCCC/C=C\CCCCCCCCCC(=O)OCC(CO)OC(=O)CCCCCC/C=C\C/C=C\C/C=C\C/C=C\CC	688.596	71.08657:61502 79.05526:89925 81.07092:244313 83.08654:161672 85.06583:29597 85.10244:55873 91.05532:159637 93.07122:133013 95.08671:251932 96.71639:6871 97.06585:34880 97.1023:113637 99.08163:12484 105.07122:110038 107.08691:83384 109.10266:119265 111.08186:12026 111.11796:33307 113.09725:11639 117.07125:76158 119.08718:145826 121.10258:131781 122.39187:6537 123.1187:66721 125.09729:11912 128.01…	6.917	103426	276928	166467	100145	198848	204921	87962.9	72166.4	366750	132643	112033	199642	220305	86354.8	141724	106443	162959	151104	252038	150544	65476	341071	28874.5	411270	328470	111403	345949	399143	204023	231447	187386	152815	14692.1	46285.9	29795
283	5808	6.69_686.58	DAG 40:6; DAG 18:0_22:6;	Lipids and lipid-like molecules	Diradylglycerols	mzrt, in silico MS/MS matching	CSH ESI +	[M+NH4]+	LBDXVTOFXXDOGH-HSBBONCLSA-N	14747030	CCCCCCCCCCCCCCCCCC(=O)OCC(CO)OC(=O)CC/C=C\C/C=C\C/C=C\C/C=C\C/C=C\C/C=C\CC	686.582	71.08595:72559 79.05458:37140 79.32426:2863 81.07037:75347 83.08597:32138 85.10173:62380 89.06008:4423 91.05467:47431 93.07048:36749 95.04953:3674 95.08607:89473 97.06522:3482 97.10184:34796 100.786:3175 105.07041:28647 107.08626:27405 109.10175:46318 111.11724:16188 117.07026:25354 119.08653:30642 121.10204:31394 123.11781:23427 129.05521:3709 129.07045:20646 131.08633:45422 133.1017:28782 135.0…	6.694	1.79939e+06	1.39799e+06	1.88412e+06	932477	2.3189e+06	3.57754e+06	1.28607e+06	1.74919e+06	2.00389e+06	1.50665e+06	1.50346e+06	2.00084e+06	2.35134e+06	1.31099e+06	1.37461e+06	919460	3.0683e+06	4.51283e+06	3.2618e+06	3.18199e+06	2.64262e+06	4.10855e+06	1.39173e+06	3.83883e+06	3.2932e+06	2.83791e+06	2.45258e+06	2.27343e+06	3.36471e+06	2.78723e+06	3.27454e+06	2.88072e+06	778781	1.75752e+06	1.76174e+06
284	6185	9.07_710.68	DAG 41:1; DAG 23:0_18:1;	Lipids and lipid-like molecules	Diradylglycerols	mzrt, in silico MS/MS matching	CSH ESI +	[M+NH4]+	QPQYEJYOQHVWMK-MOHJPFBDSA-N	138246438	CCCCCCCCCCCCCCCCCCCCCCC(=O)OCC(CO)OC(=O)CCCCCCC/C=C\CCCCCCCC	710.676	70.18181:2847 70.20188:3209 71.0864:5701 74.13824:3191 81.07101:5946 83.08658:5215 85.10218:5619 95.06174:2678 95.08655:11513 97.1027:11246 98.88748:2858 109.10233:4735 111.11841:3734 115.83427:3164 121.10265:4491 135.11845:3692 135.26187:2761 201.13702:6892 339.29315:63210 372.5708:3520 411.38928:59711 675.63733:37624	9.07	13878.1	59022	23938.7	24180.1	52488.3	26417.8	4538.35	1673.7	31027.9	5032.67	7993.41	8755.38	1621.27	1687.51	4710.01	4408.93	12122.5	6806.13	27081.4	11361.5	5445.05	60763.8	1709.42	74865.8	32188.9	10493.6	28236.6	20515	12560.8	6882.52	10568.6	5322.42	1743.1	1680.39	1725.14
285	6398_6487	9.34_724.69_9.34_729.65	DAG 42:1; DAG 24:0_18:1;	Lipids and lipid-like molecules	Diradylglycerols	mzrt, in silico MS/MS matching	CSH ESI +	[M+NH4]+_[M+Na]+	CNKNQKFREZNPNM-BWAHOGKJSA-N	138136850	CCCCCCCCCCCCCCCCCCCCCCCC(=O)OCC(CO)OC(=O)CCCCCCC/C=C\CCCCCCCC	724.6915_729.6468	71.08578:4455 71.3977:3070 81.07042:6400 83.08601:4649 85.10152:5118 95.08604:6866 109.10191:6825 153.09064:3418 186.88896:3087 201.23384:15823 275.34152:2881 339.29163:41999 370.43671:3680 425.40179:41795 689.64703:34165 724.63623:4570	9.3415	413075	1.09475e+06	991375	626207	1.04923e+06	1.00304e+06	562101	239613	870350	322033	336370	466489	447303	274199	408653	235799	483237	446844	826193	633571	492264	1.10332e+06	210455	1.40433e+06	760865	334795	795741	519059	549104	643147	394756	424708	93169.5	208680	147855
286	6367_6449	8.75_722.68_8.75_727.63	DAG 42:2; DAG 18:1_24:1;	Lipids and lipid-like molecules	Diradylglycerols	mzrt, in silico MS/MS matching	CSH ESI +	[M+NH4]+_[M+Na]+	BVIZSFASCONFQJ-BJSHFZDTSA-N	138131016	CCCCCCCCCC/C=C\CCCCCCCCCCCC(=O)OC(CO)COC(=O)CCCCCCC/C=C\CCCCCCCC	722.6763_727.6314	79.71112:3601 83.08563:4311 93.07109:3036 95.08586:3811 97.10171:3946 103.32957:2974 115.86483:2840 121.10189:4088 125.71864:3302 161.12801:3289 189.44066:3326 202.70471:3534 304.1561:3403 339.29218:35079 423.38593:27791 498.95834:3158 687.63324:20154	8.749	201453	471188	426933	295706	374727	436811	257450	124721	378144	147919	187670	231017	211682	96998.5	186478	125785	223001	198820	356324	254545	184089	529486	74509.8	612899	306898	170227	369995	273502	238472	249211	189274	202401	29154.1	99655	59359.2
287	6929_7039	9.29_750.71_9.29_755.66	DAG 44:2; DAG 18:1_26:1;	Lipids and lipid-like molecules	Diradylglycerols	mzrt, in silico MS/MS matching	CSH ESI +	[M+NH4]+_[M+Na]+	YNWHCELMQQAARU-OZKSNGOJSA-N	138306694	CCCCCCCCCC/C=C\CCCCCCCCCCCCCC(=O)OC(CO)COC(=O)CCCCCCC/C=C\CCCCCCCC	750.7075_755.6631	71.08665:5456 75.72007:2724 81.07083:13650 83.08654:21152 84.6226:3190 88.11321:153983 90.97766:5829 95.08688:14132 97.10266:15211 109.10267:12599 111.11832:4905 121.10285:3680 128.70955:3186 134.2173:3308 216.92613:13545 304.1644:4089 339.29361:70372 339.33615:4412 413.27258:15695 451.4198:64521 715.66827:46228 750.64685:6089	9.286	34937.8	64518.2	57896.9	44715.5	62337.2	58987.3	31557.4	8015.88	69000.4	21793.1	24372.9	34938.5	24063.2	4825.68	26598.9	10065.3	53203.2	54460.9	68519.9	53526.3	31207	102656	6306.39	108947	81205.8	24517.4	75532.3	72487	36800.6	49380.8	37748.6	31610.3	1614.3	6802.76	1983.8
288	4421	3.74_173.01	Dehydro-(+)-ascorbic acid dimer	Organoheterocyclic compounds	Isosorbides	mz and MS/MS matching	HILIC ESI -	[M-H-C6H6O6]-	MUYNUOXIHSNESP-UHFFFAOYSA-N	4613280	C1C(C2C3(O1)C(C(=O)O2)(OC4(C(=O)OC5C4(O3)OCC5O)O)O)O	173.01	55.01812:2749 59.0134:2426 64.3973:1951 71.01322:72873 83.0136:4924 85.02898:2318 85.49729:2017 89.02396:3021 99.00851:32496 112.98798:3555 115.02077:8161 124.98843:11295 142.99887:57250 173.01059:20760 173.02626:3672	3.741	33044.4	28570.4	30862.7	27448.3	26761	33028.7	30942.1	26050.1	35957.2	42968.8	38221	41738.4	39235.7	26254.8	43369.3	32270.2	35420.2	48060.2	48211.9	53006.8	43528.4	42325.2	33238.5	68502.7	68638.6	83627.3	63095.5	40570.3	56110.9	58321.9	68640.8	71924.9	44432.5	35566	44172.6
289	3163	633423	Dehydroascorbic acid	Organoheterocyclic compounds	Gamma butyrolactones		GC		SBJKKFFYIZUCET-JLAZNSOCSA-N	440667	C([C@@H]([C@@H]1C(=O)C(=O)C(=O)O1)O)O	173		633423	66329.4	33056.8	54233.2	38570.6	37699.9	66457.2	46723.3	37322.7	54277.5	75018.6	64922.3	76356.7	66831.9	67033.5	118185	26309	66452.7	169172	99003.2	93043.1	39665.5	61015.9	28675.2	74912.2	155305	134006	102656	75662.9	161402	127241	178927	96882.3	83932.5	58143.1	76160.3
290	3675	1.80_206.14	Dexpanthenol	Lipids and lipid-like molecules	Fatty amides	mz and MS/MS matching	HILIC ESI +	[M+H]+	SNPLKNRPJHDVJA-UHFFFAOYSA-N	4678	CC(C)(CO)C(C(=O)NCCCO)O	206.139	58.06537:8284 61.39436:1796 62.88499:2071 72.2577:1912 72.89838:1752 74.02343:4770 76.0757:91214 90.99689:1952 102.05505:25434 103.07549:7271 114.88129:1992 170.11758:12454 188.12814:26730 205.77574:2771 206.13861:81982 206.1898:3777	1.8	17464.9	54383.5	43686.6	33857.7	69756.4	59982.9	44479.2	39815.1	15608.9	22900.1	22098.3	50792.1	37048.5	52894.4	24705.7	26305.5	33761.2	22194.8	49973.2	27682.2	61638	50081.6	20781.4	37341.7	55934	49541.7	242467	35208.4	18455.6	34428.1	140556	27368.2	53837.6	32025.7	53446.7
291	1712	2.30_126.94	Dichloroacetic acid	Organic acids and derivatives	Alpha-halocarboxylic acids and derivatives	authentic standard mzrt matching	HILIC ESI -	[M-H]-	JXTHNDFMNIQAHM-UHFFFAOYSA-N	6597	C(C(=O)O)(Cl)Cl	126.936	MS/MS spectrum not acquired	2.3	100	100	2.05359e+06	4472.9	100	100	181891	100	100	121144	140540	150346	8975.46	79296.8	100	100	8119.7	100	100	100	3868.77	7225.08	100	100	100	4911.54	100	100	100	100	100	4645.13	10284.7	100	5009.8
292	744	6.96_106.09	Diethanolamine	Lipids and lipid-like molecules	Fatty amides	mz and MS/MS matching	HILIC ESI +	[M+H]+	ZBCBWPMODOFKDW-UHFFFAOYSA-N	‎8113	C(CO)NCCO	106.086	56.23424:1694 59.35105:2123 61.59943:1684 70.0653:18148 88.0757:28951 106.08639:21931	6.955	221174	384643	210480	252391	202225	167166	289426	237510	507955	188935	201160	1.11057e+06	194219	193196	162180	243983	209868	202369	204938	191928	282739	228052	299880	167061	516899	487280	202802	209352	189998	181241	162314	195404	187882	309225	187665
293	6458	2.50_201.08	Diethyloxalpropionate	Organic acids and derivatives	Gamma-keto acids and derivatives	authentic standard mzrt matching	HILIC ESI -	[M-H]-	NGRAIMFUWGFAEM-UHFFFAOYSA-N	80070	CCOC(=O)CCC(=O)C(=O)OCC	201.078	MS/MS spectrum not acquired	2.499	34932	47760.8	31971.9	41313.9	45372.9	53136.9	53109.7	58218.2	55752.1	22967.5	45182.9	35723.2	24653.7	26043.2	20320.9	26734.8	43056.7	38370.1	40507.7	50330.8	46978.4	48579.6	54791	43573	45524.1	43824.1	54911.2	52056	37654.7	48025.6	36106.5	54902.9	37734.9	56174.1	57827
294	12231	1.11_325.21	Dinorprostaglandin E1	Lipids and lipid-like molecules	Eicosanoids	mz and MS/MS matching	HILIC ESI -	[M-H]-	GTUGBRJEKVKOKQ-LRSAKWJDSA-N	16061101	CCCCC[C@@H](/C=C/[C@H]1[C@@H](CC(=O)[C@@H]1CCCCC(=O)O)O)O	325.205	57.0337:2694 62.22065:2243 62.31026:2053 65.00624:2560 70.15876:2645 71.04952:2056 74.69707:2094 83.04934:9899 86.36996:2244 88.89408:2197 95.05022:3275 97.06522:9790 123.08059:2547 125.09682:2502 135.08063:2579 160.08115:2138 163.11252:2432 171.1039:22628 178.92488:2083 183.01344:8856 185.11868:3235 193.12373:3208 196.69247:12573 196.7159:22192 199.13518:12659 209.11902:8893 211.1349:5333 220.61…	1.113	20590.5	28468.5	23939.3	54843.5	46147.7	14411.3	60560.2	30174.7	16517.9	21308.5	33302.3	13416.8	14054.6	34216.6	13612	79089	30221.3	18070.3	15054.8	27715.7	19341.5	19626.1	478423	19675.8	32032.1	19873.9	343775	36941.1	131733	37231.5	31236.1	35300.3	49075.5	33098	15990.7
295	174	1.57_79.02	DMSO	Others		authentic standard mzrt, MS/MS matching	HILIC ESI +	[M+H]+	IAZDPXIOMUYVGZ-UHFFFAOYSA-N	679	CS(=O)C	79.0212	55.88948:2334 61.0079:2168 61.01075:183575 62.01858:46872 62.99012:23103 63.9978:508489 79.0211:857900	1.57	7.13529e+06	7.56646e+06	1.19286e+07	7.17385e+06	7.25071e+07	7.88955e+07	5.58717e+07	1.11583e+08	344632266	4.12033e+08	4.51547e+08	3.5393e+08	267067881	2.79736e+08	3.37275e+08	1.93628e+08	6.9706e+06	7.00447e+06	5.31503e+06	6.76724e+06	7.26956e+06	7.12291e+06	5.27474e+06	6.01377e+06	7.94042e+07	7.31212e+07	7.86148e+07	1.04402e+08	7.48683e+07	8.91754e+07	1.45778e+08	9.6467e+07	5.51379e+06	8.35032e+06	6.198e+06
296	7965	1.31_229.15	Dodecanedioic acid	Lipids and lipid-like molecules	Fatty acids and conjugates	mz and MS/MS matching	HILIC ESI -	[M-H]-	TVIDDXQYHWJXFK-UHFFFAOYSA-N	12736	C(CCCCCC(=O)O)CCCCC(=O)O	229.147	59.01309:15600 93.63548:1856 134.32805:1998 167.145:50592 185.15579:2169 211.13594:66898 229.14655:189064	1.312	315117	355409	364556	312841	382079	329433	465850	386177	199991	117358	183152	150128	112096	147367	117016	171893	322715	311734	311093	353620	351062	358366	376541	350934	380688	398451	357025	385830	366346	371992	293963	385274	313097	314677	318910
297	12092	507619	Dodecanol	Lipids and lipid-like molecules	Fatty alcohols		GC		LQZZUXJYWNFBMV-UHFFFAOYSA-N	8193	CCCCCCCCCCCCO	243		507619	603.085	635.546	453.512	493.865	698.164	203.962	272.776	593.458	310.985	185.557	241.768	476.838	308.793	530.313	113.696	476.593	479.392	403.741	361.682	344.872	178.544	472.964	280.806	538.206	272.663	200.324	491.395	263.101	202.039	597.782	195.657	488.605	494.604	385.73	396.951
298	2322	6.36_154.09	Dopamine	Benzenoids	Benzenediols	authentic standard mzrt, MS/MS matching	HILIC ESI +	[M+H]+	VYFYYTLLBUKUHU-UHFFFAOYSA-N	681	C1=CC(=C(C=C1CCN)O)O	154.086	91.05416:3132 109.07523:2556 119.0489:7770 120.18426:2243 137.05975:132163 152.84444:2410 154.04475:2409 154.08531:2640 154.09784:2798	6.355	9571.1	7473.95	2427.08	1752.58	2913.35	3502.91	3323.04	1814.19	68066.9	89446.6	35134.2	92046.7	53086.3	50909.4	24155.9	34798.9	1920.12	100	2004.27	100	100	100	100	1963.8	2092.48	1942.69	1810.54	1867.39	1655.88	1538.75	100	100	2202.27	1783.02	2004.04
299	5757	10.18_307.08	Epigallocatechin	Others	Flavans	authentic standard mzrt, MS/MS matching	HILIC ESI +	[M+H]+	XMOCLSLCDHWDHP-IUODEOHRSA-N	72277	C1[C@H]([C@H](OC2=CC(=CC(=C21)O)O)C3=CC(=C(C(=C3)O)O)O)O	307.083	55.29789:1791 75.31081:1952 75.5198:2271 82.81932:2322 84.04474:14690 85.019:2164 89.66225:1844 90.32478:2162 128.27637:2172 130.04988:13941 181.2021:1972 231.04379:3265	10.183	191217	165523	188890	141271	173814	221259	240634	149241	98524.9	76179.4	79328.7	66257.5	70811.7	79469.1	41368.7	16692.1	338286	365594	182569	300872	172780	222928	188719	252376	159731	110313	159265	114811	245380	168627	54151.8	68281.6	159143	217797	162142
300	4197	7.79_230.10	Ergothioneine	Organic acids and derivatives	Amino acids, peptides, and analogues	authentic standard mzrt, MS/MS matching	HILIC ESI +	[M+H]+	SSISHJJTAXXQAX-ZETCQYMHSA-N	57509571	C[N+](C)(C)[C@@H](CC1=CN=C(N1)[S-])C(=O)O	230.096	51.99344:2063 52.63722:2044 58.14267:1743 60.07782:3521 60.08105:78450 69.05712:2755 74.75443:2020 86.00555:2643 106.7476:1908 111.46135:2200 124.08653:2943 127.03262:185450 141.00079:3544 161.39398:2037 186.10634:119644 209.41064:2766 230.09737:57405 230.14026:146897	7.793	37658.1	34027.6	26646.6	18079.9	32896.7	40016.8	27389.4	21893.9	35703.6	32932.1	14019.8	20927.4	45528.8	37437	25966.4	22067.8	78954	121521	86513.1	87765.8	50708.7	80824.3	28253.7	67480.2	118535	74743.8	38455.2	33045	86536.6	79417.6	85617.5	58094.9	28267.7	23456.1	30552
301	92	471922	Erythritol	Organic oxygen compounds	Carbohydrates and carbohydrate conjugates		GC		UNXHWFMMPAWVPI-ZXZARUISSA-N	222285	C([C@H]([C@H](CO)O)O)O	217		471922	1206.14	964.609	1228.22	706.731	1317.38	1249.96	1042.99	808.014	1202.43	1442.83	484.085	1204.98	1208.52	1117.3	1156.97	761.456	97.3041	1544.56	1118.35	1106.02	1267.33	1120.56	592.564	951.673	1227.48	1162.17	1018.78	982.92	1471.66	835.062	1356.35	926.048	1175.28	1300.15	1178.84
302	3187	407495	Erythronic acid lactone	Organoheterocyclic compounds	Gamma butyrolactones		GC		SGMJBNSHAZVGMC-PWNYCUMCSA-N	5325915	C1[C@H]([C@H](C(=O)O1)O)O	247		407495	130.787	105.452	113.713	114.248	150.35	138.976	121.605	159.916	196.678	116.858	115.69	191.148	189.965	180.822	152.09	134.816	148.395	166.378	206.609	189.175	195.961	136.24	121.15	191.554	233.603	216.844	188.325	153.391	243.091	229.827	213.11	199.022	148.564	123.926	154.98
303	5687	4.62_302.31	Erythro-Sphinganine	Organic nitrogen compounds	Amines	mz and MS/MS matching	HILIC ESI +	[M+H]+	OTKJDMGTUTTYMP-ZWKOTPCHSA-N	91486	CCCCCCCCCCCCCCC[C@H]([C@H](CO)N)O	302.306	54.89241:2424 55.05445:3393 60.04449:55234 81.06993:3261 83.08538:4167 95.0853:11636 95.91658:2116 102.09113:13339 109.10123:2734 123.11681:4602 181.11414:2153 254.28331:4554 260.85443:2153 266.28226:3308 284.29471:52049 302.19763:18155 302.30536:56657	4.615	195199	187874	236504	167428	275439	187791	144172	235529	836730	389288	546219	843221	774107	582752	702701	489652	186260	193989	180696	198312	196705	209252	174840	250000	69470.7	308761	342176	347440	280534	361361	345036	341303	202867	222703	186426
304	6934	6.32_382.27	Erythro-Sphinganine-1-phosphate	Lipids and lipid-like molecules	Phosphosphingolipids	mz and MS/MS matching	HILIC ESI +	[M+H]+	YHEDRJPUIRMZMP-ZWKOTPCHSA-N	644260	CCCCCCCCCCCCCCC[C@H]([C@H](COP(=O)(O)O)N)O	382.272	57.74839:2057 60.04468:3744 67.0543:3626 75.25419:2955 81.0698:3011 83.08558:3511 95.08549:2767 95.91703:2155 97.1011:3209 114.0659:2669 159.95361:2337 162.40512:2079 182.08214:2908 266.28415:31797 284.29474:49110 382.27411:9400	6.319	240.772	1249.9	621.578	202.336	682.837	405.471	134.537	70.0474	1452.83	259.089	41.68	353.23	133.114	63.2367	202.606	153.195	98.7047	44.8735	668.568	143.652	100	771.355	39.0777	734.705	373.144	195.588	442.915	2041.46	220.401	356.552	177.414	88.7263	36.897	80.6578	100
305	6902	6.29_380.26	Erythro-Sphingosine-1-phosphate	Lipids and lipid-like molecules	Phosphosphingolipids	mz and MS/MS matching	HILIC ESI +	[M+H]+	DUYSYHSSBDVJSM-KRWOKUGFSA-N	5283560	CCCCCCCCCCCCC/C=C/[C@H]([C@H](COP(=O)(O)O)N)O	380.256	56.04947:2062 57.07:4960 58.76592:2308 61.28924:2024 67.05417:10783 69.06995:3941 71.08544:2448 79.05389:11379 81.06956:9826 82.06507:55642 83.08553:2783 93.06979:23928 95.0853:8885 96.08042:9066 107.08499:5208 109.10123:3129 121.10086:10171 135.11613:3261 149.13176:2895 215.81616:2581 247.2417:9288 262.25278:9876 264.26865:426962	6.29	10744.4	32605.6	24423.3	17185.2	14829	8875.6	8086.46	1979.84	39038.5	16143.5	5343.29	10136.1	2682.71	2456.36	7918.63	2964.36	7402.97	4478.98	13966	8512.61	100	19199.6	100	23497.5	8518.96	2470.66	21989.7	70790.2	6118.12	9541.87	5470.05	2055.33	2678.96	1706.21	2659.24
306	342038	342561	Ethanolamine	Organic nitrogen compounds	Amines		GC		HZAXFHJVJLSVMW-UHFFFAOYSA-N	700	C(CO)N	174		342561	79551.8	58459.8	67264	56636.1	125732	134711	104937	93477.6	39864.9	46474.9	89643	51802.8	64952.1	104772	93281.2	43484.4	56844.7	85277.2	64704.5	47870.9	93167.8	89085.5	44803.3	63870.1	63001.6	111359	60908.4	84371	58572.4	89588.5	75539.6	78309.2	76597.4	75451	119779
307	1519	5.72_134.12	Ethyldiethanolamine	Organic nitrogen compounds	Amines	mz and MS/MS matching	HILIC ESI +	[M+H]+	HXBOYELRKUDYQB-UHFFFAOYSA-N	13418631	CCC(CO)NCCO	134.118	68.75139:2217 72.08077:2360 74.04032:2186 77.56977:1945 90.09137:3027 108.73715:1727 116.10747:2198 134.11757:28028	5.719	267093	179272	231114	161733	184119	182293	189129	246893	264487	172465	154905	190143	353928	437987	99792.1	557120	251921	205106	165360	253305	222530	313394	311959	243654	327688	302714	235015	223092	138753	292782	236449	150600	260397	241437	277468
308	1969	2.43_131.04	Ethylmalonic acid	Lipids and lipid-like molecules	Fatty acids and conjugates	authentic standard mzrt matching	HILIC ESI -	[M-H]-	UKFXDFUAPNAMPJ-UHFFFAOYSA-N	11756	CCC(C(=O)O)C(=O)O	131.035	61.98766:10163 78.19395:2273 105.33055:1813	2.43	36190.2	31048.2	32932.2	27445.5	67287.4	38683.8	44045.7	36911	41053.1	34906.4	26581.4	30151.2	35963.4	34310.7	40302.4	29787.3	27917.1	37012.9	26669.9	32336.4	47048.7	30148.2	23943.4	37619.1	38626.4	35868.2	34555.6	33874	36591	37532.4	42377.7	35194	34922.8	42341.2	36350.5
309	411	0.68_171.14	FA 10:0; (capric acid)	Lipids and lipid-like molecules	Fatty acids and conjugates	mzrt, in silico MS/MS matching	CSH ESI -	[M-H]-	GHVNFZFCNZKVNT-UHFFFAOYSA-N	2969	[H+].CCCCCCCCCC(=O)[O-]	171.138	83.03661:1927 89.02277:8916 91.14925:2143 92.98508:2052 127.07568:3181 127.11169:4229 144.01898:4763 144.05595:3418 160.87082:2213 166.71922:2023 169.03529:2130 171.01842:10721 171.05032:4387 171.06685:163515 171.1021:47560 171.13811:464012	0.682	2.33502e+06	2.59913e+06	2.68436e+06	2.4643e+06	1.64109e+06	1.77305e+06	1.98341e+06	1.8021e+06	745409	700096	621713	692610	596008	630999	691180	547740	2.76542e+06	2.22998e+06	1.7615e+06	2.32276e+06	1.48473e+06	1.81643e+06	891442	1.30247e+06	1.70444e+06	1.97146e+06	1.83136e+06	1.39947e+06	1.8857e+06	1.85823e+06	1.35552e+06	1.58971e+06	2.23961e+06	2.07489e+06	2.27316e+06
310	602	0.78_185.15	FA 11:0;	Lipids and lipid-like molecules	Fatty acids and conjugates	mz and in silico MS/MS matching	CSH ESI -	[M-H]-	ZDPHROOEEOARMN-UHFFFAOYSA-N	8180	CCCCCCCCCCC(=O)O	185.154	71.08032:1973 87.00758:4257 97.06459:2456 126.53113:1905 141.09137:3742 158.0356:3141 158.07184:2707 185.04478:9902 185.08173:7884 185.11586:21467 185.15407:388157	0.775	369585	432243	442525	374612	360134	457223	431336	390605	234708	165965	164977	177015	141790	162905	174413	156675	439465	463179	387173	498590	385227	383664	355373	355647	381861	406835	428633	330573	373316	456040	330613	343119	393984	381492	409506
311	1087	0.98_199.17	FA 12:0; (lauric acid)	Lipids and lipid-like molecules	Fatty acids and conjugates	mzrt, in silico MS/MS matching	CSH ESI -	[M-H]-	POULHZVOKOAJMA-UHFFFAOYSA-N	3893	CCCCCCCCCCCC(=O)O	199.17	96.65557:3863 105.78523:3779 115.59087:3763 120.59042:4048 142.47281:4031 199.16974:2137610	0.98	2.48815e+07	2.39342e+07	2.96117e+07	2.45821e+07	2.04558e+07	2.24322e+07	2.80743e+07	2.54616e+07	7.97142e+06	1.60842e+06	1.82312e+06	1.76552e+06	1.98737e+06	1.61003e+06	1.36162e+06	2.03427e+06	3.02669e+07	2.64786e+07	2.54521e+07	2.73801e+07	2.52182e+07	2.90603e+07	2.89939e+07	2.2678e+07	2.18674e+07	2.66865e+07	2.5809e+07	2.04177e+07	2.53432e+07	3.04681e+07	1.59318e+07	2.4069e+07	2.24418e+07	2.39391e+07	2.6621e+07
312	1440	1.06_213.19	FA 13:0;	Lipids and lipid-like molecules	Fatty acids and conjugates	mz and in silico MS/MS matching	CSH ESI -	[M-H]-	SZHOJFHSIKHZHA-UHFFFAOYSA-N	12530	CCCCCCCCCCCCC(=O)O	213.185	92.04934:94496 93.05264:112078 100.28381:6994 120.15086:8237 134.02701:15316 135.02968:10238 136.04251:70919 137.04613:62498 141.00053:91972 142.0038:110648 146.09685:31785 147.10008:274172 148.11215:65578 149.1156:597373 156.0116:46434 157.01482:72628 203.92715:15485 213.07771:5739868 213.18509:312762	1.065	338381	377209	336785	380264	264714	306338	138121	312341	210054	134304	220897	145581	129701	132700	290973	165361	308476	331732	537311	352308	312689	303774	326745	272474	1.22177e+06	304389	324876	233217	321886	286142	218520	265038	317919	302714	295055
313	1701	1.13_225.19	FA 14:1; (physeteric acid)	Lipids and lipid-like molecules	Fatty acids and conjugates	mzrt, in silico MS/MS matching	CSH ESI -	[M-H]-	AFGUVBVUFZMJMX-KTKRTIGZSA-N	5312400	CCCCCCCC/C=C\CCCC(=O)O	225.186	78.94749:1910 106.15034:1881 132.9816:2180 157.05101:2880 204.34673:3743 225.08885:2719 225.1857:229847	1.129	80094.5	100810	132122	75922.3	73208.2	106525	115928	76296	55981.7	49512.1	124320	63646.3	77078	63685.9	62941.7	34870.3	100196	129271	135063	233234	70504.4	103482	66541.9	84937.5	66491.2	59693.3	80879.4	57760.4	78689.9	84297.3	81944.2	79640.8	107336	107954	152225
314	2041	1.79_241.22	FA 15:0;	Lipids and lipid-like molecules	Fatty acids and conjugates	mz and in silico MS/MS matching	CSH ESI -	[M-H]-	WQEPLUUGTLDZJY-UHFFFAOYSA-N	13849	CCCCCCCCCCCCCCC(=O)O	241.217	131.90321:1963 132.98117:9206 195.18228:2130 203.93286:3816 240.87082:5055 241.21718:512961	1.792	497408	604852	637966	502819	626772	522720	559592	527872	287579	181004	264570	209871	209547	201501	180111	162982	615923	698655	575998	894099	504700	640414	668180	501617	563868	551356	557760	375231	457321	621277	460665	506272	533038	544817	803730
315	2045	1.91_241.22	FA 15:0; (pentadecylic acid)	Lipids and lipid-like molecules	Fatty acids and conjugates	mzrt, in silico MS/MS matching	CSH ESI -	[M-H]-	WQEPLUUGTLDZJY-UHFFFAOYSA-N	13849	CCCCCCCCCCCCCCC(=O)O	241.217	87.96179:2089 111.96379:2298 132.98094:10666 180.86119:2131 183.62161:2282 200.3813:10488 200.40369:4087 209.22821:2481 216.56082:2196 240.86975:14098 241.21713:1857627	1.906	2.36401e+06	2.26506e+06	2.636e+06	2.20593e+06	2.27648e+06	2.24387e+06	2.3043e+06	2.27509e+06	1.15357e+06	822103	915210	996568	1.07861e+06	895488	735394	696632	2.43112e+06	2.30744e+06	2.5231e+06	2.97328e+06	2.1531e+06	2.19244e+06	2.51121e+06	2.13823e+06	1.90321e+06	2.00166e+06	2.19072e+06	1.61547e+06	1.69994e+06	2.23622e+06	1.64171e+06	1.98937e+06	2.62873e+06	2.50074e+06	2.85656e+06
316	2005	1.41_239.20	FA 15:1;	Lipids and lipid-like molecules	Fatty acids and conjugates	mzrt, in silico MS/MS matching	CSH ESI -	[M-H]-	DJCQJZKZUCHHAL-VOTSOKGWSA-N	6365140	CCCCC/C=C/CCCCCCCC(=O)O	239.202	71.27462:1931 115.91959:2139 153.17502:2376 198.48082:19515 223.02725:4805 238.86931:7703 238.89227:12765 239.06648:4949 239.20145:201617	1.411	48381.9	65118.3	71476.2	51402.6	43947.9	55014.4	59222	46994.2	26247.8	26187.2	50699.2	22961.1	44918.8	25205.5	19144.2	16123.9	72744	68147.4	95020.4	192866	45297.6	60810.4	49402.3	39781.8	28147.8	27450.5	51466.4	30271.9	43678.2	45407.1	58184.4	51202.3	88129.8	89660	128682
317	9332	1.02_255.23	FA 16:0 (Palmitic acid)	Lipids and lipid-like molecules	Fatty acids and conjugates	authentic standard mzrt, MS/MS matching	HILIC ESI -	[M-H]-	IPCSVZSSVZVIGE-UHFFFAOYSA-N	985	CCCCCCCCCCCCCCCC(=O)O	255.235	63.56549:2094 64.61042:1940 76.93271:2330 101.06068:4445 203.26271:3913 215.09311:2733 219.84726:84020 255.23541:1488360	1.017	22957.2	35344.8	43265.3	55522.8	93197.6	107244	39545.1	41332.2	45554.9	37759.2	70268.4	86018.6	40056	72260.4	54332.9	125893	73332.8	120161	59604.6	56994	46528.1	42646	1.26756e+06	96635.4	42009.9	53637.1	637368	42115.8	248717	47251	74462.2	50586.4	125190	34583	53164.9
318	2236	1.71_253.22	FA 16:1; (palmitoleic acid)	Lipids and lipid-like molecules	Fatty acids and conjugates	mzrt, in silico MS/MS matching	CSH ESI -	[M-H]-	SECPZKHBENQXJG-FPLPWBNLSA-N	445638	CCCCCC/C=C\CCCCCCCC(=O)O	253.217	71.30565:4698 73.26241:5115 78.55669:4150 124.62858:4623 127.7928:6202 134.63885:5523 142.76688:5070 150.39206:6033 160.18813:5020 201.45888:26063 253.21727:2404514	1.711	2.42913e+06	2.33394e+06	2.79932e+06	1.67855e+06	2.68514e+06	3.4164e+06	2.97021e+06	2.5537e+06	1.36404e+06	1.43135e+06	1.78877e+06	1.5051e+06	2.27453e+06	1.62304e+06	1.46741e+06	1.18783e+06	1.90992e+06	2.25805e+06	2.10317e+06	2.96658e+06	1.914e+06	2.32715e+06	1.08649e+06	2.33519e+06	1.94006e+06	1.45688e+06	1.69499e+06	1.08841e+06	1.61386e+06	1.69183e+06	2.06183e+06	1.52423e+06	1.83085e+06	2.08211e+06	2.63162e+06
319	2218	1.31_251.20	FA 16:2;	Lipids and lipid-like molecules	Fatty acids and conjugates	mz and in silico MS/MS matching	CSH ESI -	[M-H]-	RVEKLXYYCHAMDF-UTOQUPLUSA-N	5312427	CCC/C=C\C/C=C\CCCCCCCC(=O)O	251.202	72.57191:2266 87.67301:1935 123.48997:2121 137.92604:1978 192.88519:2121 203.84814:3541 251.20171:237882	1.309	15237.9	19100.3	18140.3	8737.55	18284.8	20509.4	14976.3	16206.2	3679.95	5177.2	4708.12	8377.81	12780.2	8166.63	6079.82	5583.31	21371.2	25535.5	20028.1	29600.5	18558.8	20833.4	11772.3	15971.9	20253.7	15725.9	16082.8	14663.2	19251.3	15807.6	20879.6	10833.2	15838.5	15914.2	17819.6
320	2202	1.01_249.19	FA 16:3;	Lipids and lipid-like molecules	Fatty acids and conjugates	mz and in silico MS/MS matching	CSH ESI -	[M-H]-	KBGYPXOSNDMZRV-PDBXOOCHSA-N	5312428	CC/C=C\C/C=C\C/C=C\CCCCCC(=O)O	249.186	116.33395:1959 141.06792:2091 148.05171:2359 151.72394:2316 166.83057:2151 171.46603:1913 199.41591:4916 199.43805:10587 205.19591:4615 220.18739:2323 231.17601:2134 248.9733:131907 249.15535:5089 249.1859:107770 249.48718:2396	1.015	37556.1	27914.2	40547.3	19244.7	34580.8	47051.7	40055.8	29012	12300.3	26752.5	23448.1	29345.5	28059.7	28288.4	32401	22458.6	55787.5	126126	77628	64925.2	76694.3	85125.5	48401.8	60745.7	55328.3	66928.8	64828.9	31186.6	65846.9	69894.4	97173.4	53276.3	25850.7	36227	45280.1
321	2180	1.09_247.17	FA 16:4;	Lipids and lipid-like molecules	Fatty acids and conjugates	mz and in silico MS/MS matching	CSH ESI -	[M-H]-	IVTCJQZAGWTMBZ-LTKCOYKYSA-N	5312433	CC/C=C\C/C=C\C/C=C\C/C=C\CCC(=O)O	247.17	70.57436:2147 88.67672:2070 141.01649:8291 158.83286:2226 176.78227:2305 203.92436:4072 247.17036:527397	1.087	260879	254093	254538	208782	30834.7	42927	24655.6	15208.8	7881.07	3414.8	23678.7	52328.1	45713.3	29155.9	5640.7	33687.8	30741	44421.8	46787.1	55048.9	32300.6	45952.3	8753.05	8313.62	44422.9	29396.1	28096.9	28416.2	31301.2	34066.3	23113.1	66629.4	51624.4	43920.9	51875.2
322	2566	2.85_269.25	FA 17:0; (margaric acid)	Lipids and lipid-like molecules	Fatty acids and conjugates	mzrt, in silico MS/MS matching	CSH ESI -	[M-H]-	KEMQGTRYUADPNZ-UHFFFAOYSA-N	10465	CCCCCCCCCCCCCCCCC(=O)O	269.249	83.08649:3544 119.51524:3103 132.65446:3632 163.99292:3700 187.9176:3794 200.40793:24096 269.24841:1603950	2.849	3.94965e+06	3.4073e+06	4.05915e+06	3.02745e+06	3.52811e+06	3.36438e+06	2.93308e+06	2.81208e+06	2.19279e+06	1.60507e+06	1.7117e+06	1.93676e+06	1.99509e+06	1.6739e+06	1.61988e+06	1.4713e+06	3.33532e+06	3.85611e+06	3.15576e+06	3.29633e+06	3.46554e+06	3.47132e+06	3.01261e+06	3.30445e+06	3.57538e+06	3.20372e+06	3.51093e+06	2.16845e+06	2.63552e+06	3.30914e+06	2.66678e+06	3.44241e+06	2.71272e+06	3.07401e+06	3.31871e+06
323	2524	2.11_267.23	FA 17:1;	Lipids and lipid-like molecules	Fatty acids and conjugates	mz and in silico MS/MS matching	CSH ESI -	[M-H]-	QSBYPNXLFMSGKH-HJWRWDBZSA-N	5282748	CCCCCCC/C=C\CCCCCCCC(=O)O	267.233	72.25669:2244 84.24734:2056 116.80716:2127 146.52094:2176 204.30009:3568 267.23294:522573	2.113	533557	648599	678013	468776	666966	640517	432479	430574	510041	235139	304527	276805	335922	211840	250881	237594	486922	559957	559037	534764	462261	591344	313334	567441	498994	368674	562269	343591	323704	406151	495379	375635	381871	473293	556037
324	2829	3.21_283.26	FA 18:0; (stearic acid)	Lipids and lipid-like molecules	Fatty acids and conjugates	mzrt, in silico MS/MS matching	CSH ESI -	[M-H]-	QIQXTHQIDYTFRH-UHFFFAOYSA-N	5281	CCCCCCCCCCCCCCCCCC(=O)O	283.264	85.11605:409387 102.74574:430196 115.38813:475043 127.50836:454706 132.29794:450745 132.4052:449513 135.7914:417616 199.71538:3172690 218.56436:443924 229.93074:458421 283.26419:424464384	3.208	2.7434e+08	2.59193e+08	2.84991e+08	2.39227e+08	301608148	325551934	2.81379e+08	2.56283e+08	2.07248e+08	183423686	1.85245e+08	2.46383e+08	2.53388e+08	2.42331e+08	1.93331e+08	1.68767e+08	3.44716e+08	2.82305e+08	2.84133e+08	3.13699e+08	2.65771e+08	2.72304e+08	2.74416e+08	2.64594e+08	291567324	2.20976e+08	2.79041e+08	1.59314e+08	2.17452e+08	261261318	2.35375e+08	3.30681e+08	2.63107e+08	2.78445e+08	2.51024e+08
325	2740	2.06_279.23	FA 18:2;	Lipids and lipid-like molecules	Lineolic acids and derivatives	mz and in silico MS/MS matching	CSH ESI -	[M-H]-	OYHQOLUKZRVURQ-HZJYTTRNSA-N	5280450	CCCCC/C=C\C/C=C\CCCCCCCC(=O)O	279.233	75.88521:7426 86.853:6826 101.19884:6118 174.07074:7727 199.75612:39433 261.22195:15697 279.23285:4179774	2.059	138895	13091.4	160812	9183.01	199095	212869	173151	135449	3101.75	98662.4	2902.19	3392.9	165243	99985.3	109399	75261.5	225954	371782	13144	17220.7	6736.81	330222	4731.95	272524	49232.8	4177.37	168697	6963.31	214036	20333.7	247011	6900.09	11473.2	12732.6	13053.4
326	2737_3663	1.94_279.23_1.94_315.21	FA 18:2; (linoleic acid)	Lipids and lipid-like molecules	Lineolic acids and derivatives	mzrt, in silico MS/MS matching	CSH ESI -	[M-H]-_[M+Cl]-	JBYXPOFIGCOSSB-XBLVEGMJSA-N	5282796	CCCCCC/C=C/C=C/CCCCCCCC(=O)O	279.2329_315.2101	87.52663:4084 92.01089:3916 93.01284:3775 102.59248:4278 102.6396:3437 117.9372:3864 200.31433:26096 279.23297:1957448	1.9395	3.57393e+06	3.66055e+06	3.77638e+06	2.51291e+06	3.45604e+06	4.36686e+06	4.05274e+06	3.79063e+06	2.74938e+06	2.62909e+06	3.27975e+06	2.79059e+06	4.31162e+06	2.78851e+06	2.76894e+06	1.84695e+06	4.94416e+06	4.48335e+06	4.83344e+06	3.90317e+06	4.27867e+06	5.02767e+06	3.09201e+06	4.49861e+06	7.86795e+06	4.52899e+06	4.28529e+06	2.60512e+06	5.17505e+06	6.06948e+06	4.97179e+06	4.93497e+06	2.19077e+06	3.21911e+06	3.48233e+06
327	2715	1.52_277.22	FA 18:3; (linolenic acid)	Lipids and lipid-like molecules	Lineolic acids and derivatives	mzrt, in silico MS/MS matching	CSH ESI -	[M-H]-	DTOSIQBPPRVQHS-PDBXOOCHSA-N	5280934	CC/C=C\C/C=C\C/C=C\CCCCCCCC(=O)O	277.217	116.45456:7221 116.92808:7989 124.59137:6267 136.05508:6529 158.35016:6588 194.93799:50784 201.40805:35015 205.37885:8698 233.23035:9492 259.2084:10645 275.2023:9460 277.21738:2022973	1.521	198535	263782	85591.8	19127	27203.2	35390.2	56806.9	256810	15766.7	17967.1	29316.1	19333.4	388562	21470.3	20661.8	13970.3	51129.6	30556.8	53864.3	86114.7	23704.6	36933.5	18099.9	23752.5	112859	288468	361801	19898.3	57152.8	110172	53317.2	86907.8	33281.4	613309	302021
328	2647	0.78_273.19	FA 18:5;	Lipids and lipid-like molecules	Lineolic acids and derivatives	mz and in silico MS/MS matching	CSH ESI -	[M-H]-	LYJOUWBWJDKKEF-JLNKQSITSA-N	5312511	CC/C=C\C/C=C\C/C=C\C/C=C\C/C=C\CC(=O)O	273.186	96.31756:2403 119.2197:2055 175.14925:3088 246.85202:1979 273.18521:2595	0.778	388059	145884	317983	131862	156567	155397	97122.6	99475.7	155369	55974.1	117175	79049.7	56980.6	52005	54762.2	51474	233522	433536	152287	138656	169641	146937	134246	123137	313866	348431	314305	147594	173532	231315	359659	178839	205709	272006	309534
329	3196	3.48_297.28	FA 19:0;	Lipids and lipid-like molecules	Fatty acids and conjugates	mz and in silico MS/MS matching	CSH ESI -	[M-H]-	ISYWECDDZWTKFF-UHFFFAOYSA-N	12591	CCCCCCCCCCCCCCCCCCC(=O)O	297.28	85.44348:2193 89.38149:2757 92.92668:4433 203.86617:2911 297.24429:66990 297.27957:770555	3.484	334861	325445	390691	330732	351331	343822	346985	305842	196462	101958	122126	144167	171366	134388	129977	101894	325198	324538	353344	353996	311256	349326	290595	347382	358569	274524	332518	264186	281469	353445	273892	314197	267243	291724	284124
330	3145	3.00_295.26	FA 19:1;	Lipids and lipid-like molecules	Fatty acids and conjugates	mz and in silico MS/MS matching	CSH ESI -	[M-H]-	YOKHLRHWEXTWJR-KHPPLWFESA-N	14275216	CCCCCCCCC/C=C\CCCCCCCC(=O)O	295.264	125.21667:2166 204.32622:4435 236.83617:2149 275.28882:1935 295.26401:690412	2.999	178624	204775	211218	162198	311038	238636	178290	161004	139860	103301	98406.7	95424.2	126874	75493.8	77223.4	70171.4	169930	189355	177492	161796	201052	245292	105821	262141	196692	113055	154456	126667	117935	132642	160228	134203	93214.3	140613	152198
331	3591	3.77_311.30	FA 20:0; (arachidic acid)	Lipids and lipid-like molecules	Fatty acids and conjugates	mzrt, in silico MS/MS matching	CSH ESI -	[M-H]-	VKOBVWXKNCXXDE-UHFFFAOYSA-N	10467	CCCCCCCCCCCCCCCCCCCC(=O)O	311.296	70.72984:2549 77.98131:2588 78.30891:2406 91.61868:2183 121.90047:2512 197.2926:23422 197.31541:5258 216.87558:2859 243.28209:2327 256.32413:2219 265.2804:2533 311.16956:31301 311.29553:1846595	3.773	3.04823e+06	3396929	3.4877e+06	2.48741e+06	3.66794e+06	3.66429e+06	3.02205e+06	2.69487e+06	2.2565e+06	1.2633e+06	1.3845e+06	1.90759e+06	2.50826e+06	1.62401e+06	1.41374e+06	1.14138e+06	3.00568e+06	2.58412e+06	3.10314e+06	2.79639e+06	2.53135e+06	3.21949e+06	2.47609e+06	3.04421e+06	3.00011e+06	2.03527e+06	2.77794e+06	1.93176e+06	2.00645e+06	2.80629e+06	2.04304e+06	3.2118e+06	2.00387e+06	2.70121e+06	2.48976e+06
332	3543_4304	3.29_309.28_3.29_345.26	FA 20:1; (eicosenoic acid)	Lipids and lipid-like molecules	Fatty acids and conjugates	mzrt, in silico MS/MS matching	CSH ESI -	[M-H]-_[M+Cl]-	BITHHVVYSMSWAG-KTKRTIGZSA-N	5282768	CCCCCCCC/C=C\CCCCCCCCCC(=O)O	309.2800_345.2569	77.59731:2485 84.22448:2456 201.66258:6977 219.38574:3233 309.28003:2744683	3.2885	4.33141e+06	4.95846e+06	4.96909e+06	2.85819e+06	7.31056e+06	7.1636e+06	4.55271e+06	4.2418e+06	3.12227e+06	2.15601e+06	2.28478e+06	2.10254e+06	3.01061e+06	1.62991e+06	1.82825e+06	1.86973e+06	4.35118e+06	4.08585e+06	4.09206e+06	3.04855e+06	4.74171e+06	6.69388e+06	2.01205e+06	6.66928e+06	4.47164e+06	2.4168e+06	3.20144e+06	2.46843e+06	2.68349e+06	3.10224e+06	3.37931e+06	2.319e+06	1.4296e+06	3.07202e+06	2.67081e+06
333	3509	2.81_307.26	FA 20:2;	Lipids and lipid-like molecules	Fatty acids and conjugates	mz and in silico MS/MS matching	CSH ESI -	[M-H]-	XSXIVVZCUAHUJO-HZJYTTRNSA-N	6439848	CCCCC/C=C\C/C=C\CCCCCCCCCC(=O)O	307.264	86.27925:2045 195.05518:2437 203.99176:4502 230.44153:2266 269.95798:2264 307.26398:282754	2.806	1.25559e+06	972970	1.14745e+06	586432	1.55996e+06	1.80042e+06	1.31356e+06	1.08354e+06	620740	709794	431614	522074	810164	653661	592631	435231	1.44728e+06	1.73162e+06	1.23751e+06	984429	1.74105e+06	2.25792e+06	714370	1.8722e+06	1.51771e+06	1.04095e+06	936082	652706	1.0992e+06	1.18289e+06	1.38449e+06	935305	601391	1.09587e+06	1.12389e+06
334	3491	2.38_305.25	FA 20:3; (eicosatrienoic acid)	Lipids and lipid-like molecules	Fatty acids and conjugates	mzrt, in silico MS/MS matching	CSH ESI -	[M-H]-	AHANXAKGNAKFSK-PDBXOOCHSA-N	5312529	CC/C=C\C/C=C\C/C=C\CCCCCCCCCC(=O)O	305.249	80.15064:1959 83.04872:2868 91.07342:1842 95.46133:2293 96.3513:1930 116.97115:3708 118.49448:2330 120.24573:2219 133.03423:2088 141.01585:13626 203.79372:6786 222.93668:2929 233.22752:2824 261.25922:13040 305.24863:509920	2.376	609668	664636	724723	427544	740752	898671	705793	562981	259038	285272	475546	306967	443885	406829	289799	219961	279478	307535	402400	235957	316952	411624	162345	432401	299535	204307	341367	195690	235729	362016	212073	144226	496929	521522	419563
335	3490	2.23_305.25	FA 20:3; (homo-gamma-linolenic acid)	Lipids and lipid-like molecules	Fatty acids and conjugates	mzrt, in silico MS/MS matching	CSH ESI -	[M-H]-	HOBAELRKJCKHQD-QNEBEIHSSA-N	5280581	CCCCC/C=C\C/C=C\C/C=C\CCCCCCC(=O)O	305.249	76.0716:3768 126.27414:4511 141.01584:18645 200.28047:10073 200.30193:14024 261.26047:4992 282.00684:5493 287.23703:7377 305.24863:1306616	2.232	2.07574e+06	2.10227e+06	2.20143e+06	1.3579e+06	3.14608e+06	3.30712e+06	2.31199e+06	1.85066e+06	1.49527e+06	1.24211e+06	1.22336e+06	1.15604e+06	2.01031e+06	1.15392e+06	1.12428e+06	1.05273e+06	2.14271e+06	2.29393e+06	2.05102e+06	1.46863e+06	2.52038e+06	3.3913e+06	975170	3.45099e+06	2.15051e+06	1.30541e+06	1.63173e+06	1.07099e+06	1.76376e+06	1.7581e+06	1.83796e+06	1.35199e+06	1.2482e+06	1.6666e+06	1.55568e+06
336	3390_4139	1.81_303.23_1.81_339.21	FA 20:4; (arachidonic acid)	Lipids and lipid-like molecules	Fatty acids and conjugates	mzrt, in silico MS/MS matching	CSH ESI -	[M-H]-_[M+Cl]-	YZXBAPSDXZZRGB-DOFZRALJSA-N	444899	CCCCC/C=C\C/C=C\C/C=C\C/C=C\CCCC(=O)O	303.2330_339.2097	71.01246:80836 71.68649:61872 83.04903:327162 87.79193:61384 163.0761:93113 163.14859:81028 177.16493:79724 201.64493:64730 201.66444:271820 205.19553:1008462 231.21149:396449 238.93628:65729 259.2431:4074634 285.22195:408253 292.03854:61040 301.21704:126055 303.23303:37550780	1.814	9.95535e+07	7.33562e+07	102154648	5.76938e+07	1.0682e+08	1.31786e+08	1.1602e+08	8.72175e+07	7.78571e+07	8.75789e+07	8.72078e+07	9.36335e+07	101992589	9.14952e+07	8.81044e+07	6.17894e+07	9.33281e+07	1.12324e+08	7.89217e+07	7.39108e+07	7.25707e+07	1.17241e+08	4.93117e+07	1.1046e+08	1.0088e+08	6.59246e+07	8.8442e+07	5.71137e+07	9.30847e+07	9.97889e+07	8.45337e+07	6.3903e+07	8.80094e+07	9.92483e+07	1.19068e+08
337	3338	1.40_301.22	FA 20:5; (eicosapentaenoic acid)	Lipids and lipid-like molecules	Fatty acids and conjugates	mzrt, in silico MS/MS matching	CSH ESI -	[M-H]-	JAZBEHYOTPTENJ-JLNKQSITSA-N	446284	CC/C=C\C/C=C\C/C=C\C/C=C\C/C=C\CCCC(=O)O	301.217	106.26218:2345 111.76626:2520 119.19221:2209 162.77161:2198 201.51076:9137 257.22662:22832 301.15933:9448 301.21735:69577	1.402	184000	208917	179648	152435	164769	140278	196925	186359	201181	131379	163668	137949	242946	111693	141244	141300	458537	431459	443006	201938	150820	376471	224053	465118	445347	220418	386981	390323	251970	421107	272230	220646	114279	115886	138254
338	3858	4.08_325.31	FA 21:0;	Lipids and lipid-like molecules	Fatty acids and conjugates	mz and in silico MS/MS matching	CSH ESI -	[M-H]-	CKDDRHZIAZRDBW-UHFFFAOYSA-N	16898	CCCCCCCCCCCCCCCCCCCCC(=O)O	325.311	72.18874:2342 98.91467:2105 158.58113:2343 203.83409:2516 209.15451:3901 325.1843:32731 325.31116:1351091	4.08	216519	232267	226156	164032	262108	249774	225414	217366	137672	75050.3	78577.7	73070.5	104017	80573.5	69823.5	51816.6	176251	185135	202791	198331	169264	215321	164966	204740	184390	163109	164722	153253	153026	180008	127322	153776	149551	196562	204853
339	3811	3.55_323.30	FA 21:1;	Lipids and lipid-like molecules	Fatty acids and conjugates	mz and in silico MS/MS matching	CSH ESI -	[M-H]-	RHFTWTKMOXRXEI-OUKQBFOZSA-N	87993978	CCCCCCCCCCC/C=C/CCCCCCCC(=O)O	323.296	84.42854:2228 118.96853:2619 123.51139:2106 132.98088:14888 136.13336:2250 145.77806:2363 175.55397:2073 191.05579:3141 203.78404:3040 240.96469:5126 323.15424:5444 323.29553:350182	3.546	56649.5	64212.9	70510.5	49809.1	71204.8	72176.7	59057.5	57903.8	33009.4	8504.45	3571.94	6126.1	21099.7	6699.66	10055.4	7353.99	63032.2	52580.9	55142.1	57818.1	52475.1	63155.5	37827	53435.5	50138.7	44947.2	42764.7	35436.3	47348.8	47697.8	39600.4	36357.6	36942.9	62428.3	46015.2
340	4160	4.41_339.33	FA 22:0; (behenic acid)	Lipids and lipid-like molecules	Fatty acids and conjugates	mzrt, in silico MS/MS matching	CSH ESI -	[M-H]-	UKMSUNONTOPOIO-UHFFFAOYSA-N	8215	CCCCCCCCCCCCCCCCCCCCCC(=O)O	339.327	70.15205:2177 71.2467:2419 83.48064:2135 90.86485:2139 92.82375:2078 96.32178:2300 120.79659:2254 127.31897:3047 147.30878:2106 160.22807:2278 165.479:2759 174.99199:15641 188.93716:2667 201.58449:11203 206.5408:2405 289.85553:2545 339.32669:562965	4.409	2.19503e+06	2.32398e+06	2.4164e+06	1.85469e+06	2.94692e+06	2.66682e+06	2.22429e+06	2.02683e+06	1.51384e+06	970089	1.17253e+06	1.07756e+06	1.427e+06	1.04785e+06	962016	823372	1.31217e+06	1.21868e+06	1.47968e+06	1.25217e+06	1.27984e+06	1.71038e+06	911332	1.77646e+06	1.24375e+06	987324	1.16472e+06	769780	976792	1.18015e+06	927646	1.04837e+06	1.15407e+06	2.12135e+06	2.09525e+06
341	4097	3.82_337.31	FA 22:1; (erucic acid)	Lipids and lipid-like molecules	Fatty acids and conjugates	mzrt, in silico MS/MS matching	CSH ESI -	[M-H]-	DPUOLQHDNGRHBS-KTKRTIGZSA-N	5281116	CCCCCCCC/C=C\CCCCCCCCCCCC(=O)O	337.311	72.29165:2226 82.99368:2734 128.23402:2625 173.55511:2813 203.91846:9102 255.23114:17357 337.31122:1241387	3.822	1.45754e+06	1.90257e+06	1.86668e+06	1.17491e+06	2.28924e+06	1.84647e+06	1.28194e+06	1.30532e+06	1.02698e+06	572769	682777	748917	1.0372e+06	538067	560524	619145	948053	865681	1.12713e+06	891695	1.11998e+06	1.57621e+06	773942	1.66105e+06	1.19571e+06	941317	1.09725e+06	1.03846e+06	938243	1.11187e+06	1.0258e+06	882203	610062	1.22026e+06	982671
342	4063	3.42_335.30	FA 22:2; (docosadienoic acid)	Lipids and lipid-like molecules	Fatty acids and conjugates	mzrt, in silico MS/MS matching	CSH ESI -	[M-H]-	HVGRZDASOHMCSK-AVQMFFATSA-N	5282807	CCCCC/C=C/C/C=C/CCCCCCCCCCCC(=O)O	335.296	114.59266:2208 134.97662:3573 152.62186:2105 166.01082:2269 176.98753:18634 204.02528:4986 214.7932:2182 233.82549:3002 252.90048:3045 290.99078:2359 324.94885:2507 334.97794:2982 335.29578:416701	3.416	105800	153162	135870	85753.8	234523	193360	110013	105101	79447.3	41497.1	33281	40972.2	59338.2	29564.5	40935.7	33094.6	83213.6	82282.2	112251	67327.4	130741	174771	51907.2	172672	90549.7	45323.5	69371.6	82597.2	70110.3	72057.9	83546.2	63157.6	41976	90032	72789.1
343	4025	3.11_333.28	FA 22:3;	Lipids and lipid-like molecules	Fatty acids and conjugates	mz and in silico MS/MS matching	CSH ESI -	[M-H]-	RILVNGKQIULBOQ-QNEBEIHSSA-N	86289995	CCCCC/C=C\C/C=C\C/C=C\CCCCCCCCC(=O)O	333.28	84.77929:2793 100.08846:2379 174.99184:2793 203.93452:3742 289.29266:2956 304.71429:2320 315.26636:4032 333.28012:454901	3.111	100312	116559	115004	67948.4	161476	211632	109545	123654	33413.9	24543.6	52616.3	36989.4	74120.9	47413.1	16604.1	24679.6	75265.7	73143.3	83670.1	54888.5	112388	97503.2	23942.5	110604	52746.1	50127.8	65578.8	43221	60428.7	86429.3	64649.1	56309.1	58988.6	79871.8	50091.1
344	3966	2.55_331.26	FA 22:4;	Lipids and lipid-like molecules	Fatty acids and conjugates	mz and in silico MS/MS matching	CSH ESI -	[M-H]-	IGFLWIHPPADNDL-GFRMADBLSA-N	101924176	CC/C=C/C/C=C/C/C=C/C/C=C/CCCCCCCCC(=O)O	331.264	83.04916:15058 106.84428:9881 111.99722:10646 197.17711:11452 204.22688:24391 221.86783:11574 233.22746:24639 259.2424:14370 287.27567:165277 313.25504:42810 329.24734:18085 331.26453:5016058	2.553	5.19528e+06	4.47257e+06	5.23472e+06	2.94083e+06	7.00358e+06	8.56789e+06	6.163e+06	6.01463e+06	2.46165e+06	2.38579e+06	3.02404e+06	2.38433e+06	3.87272e+06	2.52734e+06	2.29988e+06	2.31102e+06	3.89992e+06	4.45454e+06	3.72074e+06	2.69295e+06	6.11233e+06	6.25702e+06	1.99436e+06	6.40371e+06	4.10393e+06	2.51507e+06	3.33448e+06	2.19632e+06	3.434e+06	4.15587e+06	3.7039e+06	2.74527e+06	2.67886e+06	3.87946e+06	4.24532e+06
345	3931	2.03_329.25	FA 22:5;	Lipids and lipid-like molecules	Fatty acids and conjugates	mz and in silico MS/MS matching	CSH ESI -	[M-H]-	YUFFSWGQGVEMMI-JLNKQSITSA-N	5497182	CC/C=C\C/C=C\C/C=C\C/C=C\C/C=C\CCCCCC(=O)O	329.249	73.57304:2032 81.09869:2241 141.01578:11964 203.94742:2724 204.97014:2689 231.21161:3034 246.89822:2649 246.9807:11861 249.30824:2481 285.25821:25968 294.61542:2513 329.2486:309160	2.033	935773	611354	888409	507413	898664	1.31547e+06	977614	1.04028e+06	433836	611210	804456	898385	736537	781858	581722	488742	669730	786800	641843	577824	732345	800937	400864	907862	719729	535434	815527	497854	693648	777330	701127	469956	674606	756607	848634
346	3882_4643	1.61_327.23_1.61_363.21	FA 22:6; (docosahexaenoic acid)	Lipids and lipid-like molecules	Fatty acids and conjugates	mzrt, in silico MS/MS matching	CSH ESI -	[M-H]-_[M+Cl]-	MBMBGCFOFBJSGT-KUBAVDMBSA-N	445580	CC/C=C\C/C=C\C/C=C\C/C=C\C/C=C\C/C=C\CCC(=O)O	327.2329_363.2097	116.56883:4741 129.94858:6444 201.41307:9567 201.43059:6857 229.19568:20150 264.94235:5222 278.83994:4600 283.24326:115170 284.09241:4970 303.57611:4831 327.23267:161036	1.613	3.12591e+07	1.8846e+07	3.02739e+07	1.73796e+07	2.47119e+07	3.58001e+07	2.96605e+07	2.80487e+07	1.79343e+07	2.35813e+07	1.54233e+07	1.9931e+07	2.32591e+07	1.67136e+07	1.72596e+07	1.67016e+07	3.48613e+07	4.12271e+07	2.55585e+07	2.93408e+07	3.66292e+07	3.89685e+07	1.76819e+07	4.08539e+07	3.75312e+07	2.61194e+07	2.67454e+07	1.81534e+07	2.71042e+07	2.69484e+07	3.77685e+07	2.21708e+07	1.83804e+07	2.4282e+07	3.21691e+07
347	4458	4.755_353.34	FA 23:0;	Lipids and lipid-like molecules	Fatty acids and conjugates	mz and in silico MS/MS matching	CSH ESI -	[M-H]-	XEZVDURJDFGERA-UHFFFAOYSA-N	17085	CCCCCCCCCCCCCCCCCCCCCCC(=O)O	353.343	75.33968:2450 111.05363:2474 155.52974:2306 201.22473:2545 204.29951:4896 204.32201:2088 300.20145:2300 312.52707:2281 344.2908:2432 353.34253:762803	4.755	595478	677956	741391	418014	854712	820947	581118	467735	391914	246601	307373	297584	344213	228471	213000	195614	400551	380979	423398	365714	326734	545306	286637	500959	392773	291718	346579	292589	286198	351536	293512	330103	276505	502767	467496
348	4792_5744	5.11_367.36_5.12_403.33	FA 24:0;	Lipids and lipid-like molecules	Fatty acids and conjugates	mz and in silico MS/MS matching	CSH ESI -	[M-H]-_[M+Cl]-	QZZGJDVWLFXDLK-UHFFFAOYSA-N	11197	CCCCCCCCCCCCCCCCCCCCCCCC(=O)O	367.3581_403.3349	84.69262:2981 154.49988:2837 367.35812:1398749	5.114	5.09587e+06	6.24871e+06	6.62955e+06	3.99464e+06	8.25608e+06	7.32856e+06	5.53776e+06	5.14033e+06	3.77938e+06	2.80864e+06	2.98622e+06	3.06306e+06	3.58267e+06	3.39926e+06	2.77571e+06	2.47989e+06	2.64275e+06	2.45501e+06	3.69833e+06	325748	2.87161e+06	4.66152e+06	2.17381e+06	4.78504e+06	2.90665e+06	2.17638e+06	2.54334e+06	1.76094e+06	2.43562e+06	2.46384e+06	2.63495e+06	2.67112e+06	2.44996e+06	5.37487e+06	5.28568e+06
349	4695_5698	4.43_365.34_4.43_401.32	FA 24:1; (nervonic acid)	Lipids and lipid-like molecules	Fatty acids and conjugates	mzrt, in silico MS/MS matching	CSH ESI -	[M-H]-_[M+Cl]-	GWHCXVQVJPWHRF-KTKRTIGZSA-N	5281120	CCCCCCCC/C=C\CCCCCCCCCCCCCC(=O)O	365.3424_401.3191	88.57193:3324 104.75164:2805 111.56927:2637 126.84164:2858 176.56999:3592 202.49944:2890 267.94101:2786 365.34235:2582757	4.4315	1.30158e+06	1.94873e+06	1.82998e+06	1.2196e+06	2.56949e+06	1.89648e+06	1.31556e+06	1.25779e+06	1.09813e+06	654787	727762	645429	999894	537108	577590	623184	805532	551268	1.04776e+06	539156	879733	1.64254e+06	364823	1.73506e+06	682186	418762	662738	570807	434290	496463	517257	455159	334858	921559	745018
350	4655	3.94_363.33	FA 24:2;	Lipids and lipid-like molecules	Fatty acids and conjugates	mz and in silico MS/MS matching	CSH ESI -	[M-H]-	OVQSZVCJOZKJGA-LMOVRVBNSA-N	5312566	CCCCCCCCCCCCCC/C=C/CC/C=C/CCCC(=O)O	363.327	116.97115:3353 166.34151:3098 194.40976:2314 203.83324:2387 203.85162:3205 281.24939:5312 281.70312:2705 350.37701:2507 363.32687:907090	3.937	71337.4	81319.1	81959	52910.5	117023	103909	71220.5	53122.1	38192.8	18066.8	26790.5	15582	38814	17516.8	18982.7	22645.2	52021.4	47830.9	56388.7	47301.7	68704.5	96506.3	26483.6	111619	52772.1	34097	29210.2	27490.1	31540.6	38906.6	44072.7	28975.8	9800.19	55901.5	52511.8
351	4594	3.22_359.30	FA 24:4;	Lipids and lipid-like molecules	Fatty acids and conjugates	mz and in silico MS/MS matching	CSH ESI -	[M-H]-	RZHACVKGHNMWOP-ZWZRQGCWSA-N	6440264	CCCCCCCCCCCCCCC/C=C/C=C/C=C/C=C/C(=O)O	359.296	70.81097:2684 71.74654:2417 86.61443:2773 127.07571:3503 184.04253:13642 185.04381:5100 203.90448:5072 209.15373:4064 221.35239:2901 249.23222:2803 299.13101:9900 308.08252:2565 315.3064:13900 341.28632:5182 359.29581:1415959	3.217	642251	495531	586771	304447	776081	1.10279e+06	814434	694889	220828	252131	263641	186641	355349	281508	184568	239780	654360	541276	486610	348777	725012	731769	268001	723417	491888	297940	319679	153716	411366	420738	474190	311374	359380	424773	407746
352	4513	2.88_357.28	FA 24:5;	Lipids and lipid-like molecules	Fatty acids and conjugates	mz and in silico MS/MS matching	CSH ESI -	[M-H]-	NPTIBOCVSPURCS-JLNKQSITSA-N	52921801	CC/C=C\C/C=C\C/C=C\C/C=C\C/C=C\CCCCCCCC(=O)O	357.28	71.31001:2077 101.2188:2466 150.94762:2455 192.95781:24067 194.70645:2342 203.89185:4850 217.00284:3266 233.47565:2378 357.2803:164082	2.881	134479	159608	153535	72077.1	181122	226698	174502	206465	56999.5	49760.1	76550.5	60617.4	101008	87975	61364.8	56913.8	79738.1	108012	79675.4	68531.3	122668	105109	57891	109533	86403.1	64199.9	77303.4	37456.5	90526.6	106660	93491.3	74787.9	174663	144888	147583
353	4480	2.33_355.26	FA 24:6;	Lipids and lipid-like molecules	Fatty acids and conjugates	mz and in silico MS/MS matching	CSH ESI -	[M-H]-	YHGJECVSSKXFCJ-KUBAVDMBSA-N	11792612	CC/C=C\C/C=C\C/C=C\C/C=C\C/C=C\C/C=C\CCCCC(=O)O	355.264	98.97066:2485 124.34685:2285 133.43558:2157 204.2298:4304 255.23352:3785 256.23587:2389 257.22693:2944 311.27469:30097 355.2644:167305	2.334	172671	107013	162619	94996.7	160012	188637	142430	157469	62385.3	68457.3	64472.5	60793.9	86124.1	71175.3	69485	47848.4	313127	285605	229387	230608	265909	295559	163366	307682	293729	211996	222739	136959	201381	218808	216831	153337	118418	155453	160758
354	5209	5.49_381.37	FA 25:0;	Lipids and lipid-like molecules	Fatty acids and conjugates	mz and in silico MS/MS matching	CSH ESI -	[M-H]-	MWMPEAHGUXCSMY-UHFFFAOYSA-N	10468	CCCCCCCCCCCCCCCCCCCCCCCCC(=O)O	381.374	111.29247:2184 238.61888:2242 254.58328:2852 271.49829:2213 315.66415:2917 381.3739:752828	5.489	256434	313605	321373	249476	420298	363685	288305	278221	187097	137714	198079	164604	202265	161704	151046	87358.7	229710	218145	349643	287949	237283	318938	315650	308722	239147	179823	257073	194155	208358	259039	201139	265536	219833	275976	306795
355	5603	5.88_395.39	FA 26:0; (cerotic acid)	Lipids and lipid-like molecules	Fatty acids and conjugates	mzrt, in silico MS/MS matching	CSH ESI -	[M-H]-	XMHIUKTWLZUKEX-UHFFFAOYSA-N	10469	CCCCCCCCCCCCCCCCCCCCCCCCCC(=O)O	395.389	79.92968:2242 94.71448:2550 136.02786:2363 203.93071:5103 225.65686:2443 375.14011:2961 395.38892:664962	5.877	827046	824983	802591	684023	704612	705896	842950	741784	558669	522145	493136	471321	577658	585106	448636	369075	813469	726175	1.00159e+06	989988	652851	1.04203e+06	662136	901945	628186	560623	700941	587365	612018	640548	630196	702748	648863	818677	869543
356	5547	5.12_393.37	FA 26:1;	Lipids and lipid-like molecules	Fatty acids and conjugates	mz and in silico MS/MS matching	CSH ESI -	[M-H]-	ALQCJXNGZHBRNR-QXMHVHEDSA-N	139653024	CCCCCCCCCC/C=C\CCCCCCCCCCCCCC(=O)O	393.374	78.58208:2495 165.95621:2486 203.91127:3512 220.02151:2730 249.20822:3528 333.26639:5162 393.37375:2253174	5.116	521865	629887	598490	390769	845878	684976	487250	458881	408354	204716	337084	257355	283060	180980	229976	233648	449883	317929	482546	269284	383444	728770	138468	725175	358427	195754	253215	263374	179227	198828	267722	238126	115498	414135	316295
357	6282	6.65_423.42	FA 28:0; (montanic acid)	Lipids and lipid-like molecules	Fatty acids and conjugates	mzrt, in silico MS/MS matching	CSH ESI -	[M-H]-	UTOPWMOLSKOLTQ-UHFFFAOYSA-N	10470	CCCCCCCCCCCCCCCCCCCCCCCCCCCC(=O)O	423.421	110.12299:2617 117.79837:2547 151.69345:2210 153.85452:2227 154.24559:2755 203.88017:2750 203.8983:4174 333.07428:5283 334.52838:2557 363.51468:2676 423.42102:1269647	6.65	220386	262262	232725	190713	240735	217048	244405	202154	121416	144919	149357	140365	148573	163602	116603	115771	223297	256293	300392	342558	188992	212072	238046	219857	178912	184729	253891	200401	233923	251784	175162	229991	226737	231314	264130
358	6561	3.87_435.33	FA 30:8;	Lipids and lipid-like molecules	Fatty acids and conjugates	mz and in silico MS/MS matching	CSH ESI -	[M-H]-	YHUDZOHNUAQBPE-QNEHAWMZSA-N			435.327	87.66253:2259 92.46779:2379 127.78704:2990 176.35408:2557 183.33897:2676 203.87538:4613 203.8956:2446 284.70636:2584 337.30887:2992 378.25668:4719 420.30493:4075 435.32657:909909	3.869	34997.2	80956.6	25112.3	26801.8	54179.3	53315.2	133024	29294	405382	429762	272576	603561	461247	933602	913100	877066	20839.7	30185.3	47401.4	61996	73561.9	15023.7	236120	151738	34400.1	72044	38508.1	63712.8	68262.1	34407.1	57402.5	9937.38	49580.2	40688.7	25147.9
359	7777	4.88_489.38	FA 34:9;	Lipids and lipid-like molecules	Fatty acids and conjugates	mz and in silico MS/MS matching	CSH ESI -	[M-H]-	GNCLAHUWQQNTOZ-AADSIDNNSA-N			489.376	74.49778:2302 75.45139:2192 171.12627:2527 195.44847:2392 304.19345:3555 367.40201:2883 391.53799:2887 489.35889:5101	4.875	790063	841160	835459	664671	841201	772019	663227	675120	789228	628558	829595	885469	723747	619461	592296	510861	479932	597251	652334	568776	494726	714306	174266	700767	663777	453751	588950	454735	548385	557479	377027	435903	716912	764107	912671
360	8698	9.12_535.55	FA 36:0;	Lipids and lipid-like molecules	Fatty acids and conjugates	mz and in silico MS/MS matching	CSH ESI -	[M-H]-	LRKATBAZQAWAGV-UHFFFAOYSA-N	5282596	CCCCCCCCCCCCCCCCCCCCCCCCCCCCCCCCCCCC(=O)O	535.546	76.38657:2728 133.53473:2317 135.92581:2345 159.4794:2390 204.00977:4968 204.02888:2980 217.0022:2981 236.68709:2511 277.48352:2746 496.72693:2959 535.5459:123315	9.122	84026.4	70072.1	70638.9	85949.3	75682	78964.9	108574	95872	100	100	100	100	100	100	100	100	101916	90777.4	79772.2	106105	115012	89309.4	114866	71831.9	81415.3	116089	85011	71194.2	92494.5	102827	65476.1	89916.6	89627	76286.3	80287.7
361	8541	6.92_527.48	FA 36:4;	Lipids and lipid-like molecules	Fatty acids and conjugates	mz and in silico MS/MS matching	CSH ESI -	[M-H]-	PEMVOZOAPAFWKW-DOFZRALJSA-N	52921805	CCCCC/C=C\C/C=C\C/C=C\C/C=C\CCCCCCCCCCCCCCCCCCCC(=O)O	527.483	92.12756:2345 93.50916:2399 169.12279:2356 196.04922:2867 232.85692:2499 248.62296:2441 333.80771:2956 393.24124:2868 481.29398:2587 527.48621:103681	6.921	55458.5	38532.9	44162.7	33640.9	42502.6	80394.9	66587.9	58573.8	36189.3	51941.1	46725.7	37369.9	38192.5	18268.5	37385	30811.6	47279.7	55500.6	44274.5	35613.3	41153.2	49770.5	12610.6	41135.9	51278.4	30120.7	40986.3	16334.1	33769.3	34482.6	41300.8	29836.3	30986	32700.2	37419
362	8925	6.53_551.48	FA 38:6;	Lipids and lipid-like molecules	Fatty acids and conjugates	mz and in silico MS/MS matching	CSH ESI -	[M-H]-	FOBIQODNODEPKT-KUBAVDMBSA-N	52921819	CC/C=C\C/C=C\C/C=C\C/C=C\C/C=C\C/C=C\CCCCCCCCCCCCCCCCCCC(=O)O	551.484	94.0162:2377 104.02077:2500 155.87506:2634 203.99567:6067 218.67084:2361 250.05745:2776 302.4422:2500 360.1348:2995 401.15149:2913 449.37253:2551 551.48309:61133	6.533	68130	17910.5	48520.7	26513	36422.1	70253.6	56707.8	52190.8	25499.7	44861	22135	20952.2	36855.9	24115.6	24306.6	22675.1	86664.7	106113	89938.9	75686.8	61300	105251	27397.3	75107.6	104675	62607.3	72036.6	29704	74053.9	77827.2	78342.2	62513.5	36182.8	44176.6	54041.5
363	10294	6.88_627.52	FA 44:10;	Lipids and lipid-like molecules	Fatty acids and conjugates	mz and in silico MS/MS matching	CSH ESI -	[M-H]-	IUNFMFPPGVQADN-QEXHNFCLSA-N			627.521	77.61884:2859 85.98156:2344 87.38947:3325 149.98199:2743 174.85492:2728 176.32362:2546 182.75354:2457 204.1076:5346 316.35059:2809 627.52039:71121	6.876	427993	362425	337487	240917	305424	307416	327748	344106	267182	460331	340453	303894	303462	333584	304982	287663	335475	522655	378640	326344	295623	411071	195580	298825	523657	305204	404234	221347	356069	406366	318708	292729	345623	360599	299442
364	117	0.60_157.12	FA 9:0;	Lipids and lipid-like molecules	Fatty acids and conjugates	mz and in silico MS/MS matching	CSH ESI -	[M-H]-	FBUKVWPVBMHYJY-UHFFFAOYSA-N	8158	CCCCCCCCC(=O)O	157.123	98.9377:9569 101.3488:7943 113.92496:35982 129.94884:8974 139.11208:36581 157.05124:260373 157.12244:13266043	0.596	5.06092e+06	5.79764e+06	6.8745e+06	4.80702e+06	2.08819e+06	2.458e+06	2.25744e+06	1.74171e+06	832131	870911	1.04903e+06	1.0587e+06	915684	860012	941469	735360	2.3523e+06	2.60355e+06	1.90998e+06	2.73561e+06	1.72444e+06	2.36798e+06	1.08481e+06	1.75058e+06	2.37261e+06	1.82184e+06	2.20314e+06	1.88951e+06	2.15946e+06	2.09974e+06	2.23912e+06	1.77224e+06	2.39836e+06	2.98474e+06	3.21407e+06
365	3633	1.16_313.24	FAHFA 18:0; FAHFA 16:0/2:0;	Lipids and lipid-like molecules	Fatty acid esters	mz and in silico MS/MS matching	CSH ESI -	[M-H]-	WWGCHMDPOCCGQG-UHFFFAOYSA-N	96877	CCCCCCCCCCCCCCCC(=O)OCC(=O)O	313.239	75.00745:134548 90.05447:1808 97.98222:2280 99.9717:2132 154.94002:2874 173.62752:2412 203.94507:4821 255.23296:50347 291.49316:2032 313.23859:8020	1.158	3398.54	3311.97	4904.17	8674.84	3506.28	1711.25	7468.26	5639.96	2558.05	5078.34	1686.61	1642.43	1424.57	2023.31	100	5399.92	7047.29	8777.23	9462.67	7349.84	2769.42	6978.11	18931.5	12386.6	9146	9395.61	9526.17	10150	9825.23	11892.9	2280.84	16572.2	5726.78	1434.72	4140.56
366	3632	0.67_313.24	FAHFA 18:0; FAHFA 9:0/9:0;	Lipids and lipid-like molecules	Fatty acid esters	mz and in silico MS/MS matching	CSH ESI -	[M-H]-	KODIRBZYSLIZPC-UHFFFAOYSA-N	138195754	CCCCCCCCC(=O)OC(CCCC)CCCC(=O)O	313.239	87.13861:2053 117.64972:2504 128.65947:2369 155.1059:7834 157.12251:114885 160.589:2462 173.11761:99014 174.07938:2350 200.41689:10975 213.0668:2329 263.24625:2455 313.16962:51013 313.23538:17547	0.674	2089.6	2512.97	2675.46	2230.88	1977.3	1230.7	1907.06	1365.85	1208.76	3181.15	4521.3	645.659	100	881.997	1916	947.37	2054.96	869.156	1564.05	951.234	3876.64	1600.16	3013.53	2439.08	4705.53	620.324	1129.5	3309.48	558.802	5828.22	6944.74	1943.01	1612.82	1675.88	1030.94
367	4209	1.75_341.27	FAHFA 20:0; FAHFA 18:0/2:0;	Lipids and lipid-like molecules	Fatty acid esters	mz and in silico MS/MS matching	CSH ESI -	[M-H]-	HWLBIEAKJSRKOD-UHFFFAOYSA-N	79834	CCCCCCCCCCCCCCCCCC(=O)OCC(=O)O	341.27	75.00746:181748 99.06391:2393 124.2368:2260 134.04181:1954 162.12628:2034 176.98775:14338 203.96289:3901 283.2641:69859 341.26987:11377	1.753	18414	1398.8	4148.54	2911.57	2166.5	3397.99	8998.66	4966.54	1301.43	1669.21	1188.1	2318.1	949.188	3618.67	100	57516.2	2957.03	3246.6	1574.72	7928.74	3193.65	1689.5	7296.03	1692.48	3781.43	3286.87	3584.18	3268.12	5293.21	3070.98	659.95	7271.66	8288.28	2522.06	7884.05
368	5843	1.35_193.05	Ferulic acid	Others	Hydroxycinnamic acids and derivatives	authentic standard mzrt matching	HILIC ESI -	[M-H]-	KSEBMYQBYZTDHS-HWKANZROSA-N	445858	COC1=C(C=CC(=C1)/C=C/C(=O)O)O	193.052	MS/MS spectrum not acquired	1.355	64235.1	30492.5	72377.5	73553.1	28617.6	28135.3	59442	63430.8	67962.3	7758.22	4550.45	8861.39	5327.23	5316.64	15340.9	8438.31	23435.6	17038.5	102869	24179.9	26458.2	57120.4	37065.5	20625.4	29395.3	29127.2	27387.5	23401.5	22919.8	25206.9	13569.8	56762.8	30987.7	59892.2	21751.2
369	21	639442	Fructose	Organic oxygen compounds	Carbohydrates and carbohydrate conjugates		GC		RFSUNEUAIZKAJO-ARQDHWQXSA-N	439709	C([C@@H]1[C@H]([C@@H]([C@](O1)(CO)O)O)O)O	307		639442	427.899	484.858	592.625	317.344	715.964	447.537	327.095	457.929	977.438	963.379	589.906	1412.59	515.961	193.544	1868.83	440.616	995.038	1245.62	870.166	731.71	786.779	695.096	266.965	804.541	1054.49	973.538	762.296	633.033	874.81	901.971	741.836	515.031	567.538	376.2	382.971
370	110203	939046	Fructose-1,6-bisphosphate	Organic oxygen compounds	Carbohydrates and carbohydrate conjugates		GC		RNBGYGVWRKECFJ-ARQDHWQXSA-N	10267	C([C@@H]1[C@H]([C@@H]([C@](O1)(COP(=O)(O)O)O)O)O)OP(=O)(O)O	315		939046	209.964	226.661	358.369	116.18	286.077	399.782	193.276	215.512	371.634	344.194	138.385	199.086	229.476	200.769	316.356	331.121	338.883	226.933	286.786	171.451	149.508	588.422	83.7012	328	155.549	121.349	239.57	134.161	214.396	155.992	245.185	159.588	224.265	180.874	180.931
371	87944	803180	Fructose-1-phosphate	Organic oxygen compounds	Carbohydrates and carbohydrate conjugates		GC		RHKKZBWRNHGJEZ-VRPWFDPXSA-N	439394	C([C@@H]1[C@H]([C@@H](C(O1)(COP(=O)(O)O)O)O)O)O	387		803180	210.906	186.298	49.4891	102.996	811.57	530.297	243.929	366.452	208.865	147.932	183.054	208.526	274.775	99.5941	181.655	130.998	239.573	386.51	623.508	197.596	590.131	507.764	273.953	335.011	269.257	142.628	226.696	314.571	257.525	247.12	315.063	159.463	177.37	201.962	170.427
372	6431	804279	Fructose-6-phosphate	Organic oxygen compounds	Carbohydrates and carbohydrate conjugates		GC		BGWGXPAPYGQALX-ARQDHWQXSA-N	440641	C([C@@H]1[C@H]([C@@H]([C@](O1)(CO)O)O)O)OP(=O)(O)O	315		804279	1011.28	1494.01	1613.76	511.276	1142.28	282.141	311.898	1438.46	565.054	342.385	316.282	446.444	512.86	348.399	354.14	330.304	2352.55	775.388	2422.06	1071.76	692.556	1729.78	645.03	2259.75	862.592	532.826	673.723	1128.6	627.866	724.069	698.267	568.849	268.392	575.967	615.363
373	3009	578299	Fucose	Organic oxygen compounds	Carbohydrates and carbohydrate conjugates		GC		SHZGCJCMOBCMKK-FPRJBGLDSA-N	439650	C[C@@H]1[C@@H]([C@@H]([C@H]([C@@H](O1)O)O)O)O	160		578299	294.432	182.227	276.632	248.455	349.204	315.739	159.822	203.576	211.121	419.076	148.259	379.358	284.204	349.65	226.229	159.566	130.082	270.112	287.963	152.297	118.276	198.957	140.816	201.424	283.094	290.513	210.625	147.863	401.681	245.974	307.317	266.845	301.491	195.422	354.613
374	64523	392338	Fumaric acid	Organic acids and derivatives	Dicarboxylic acids and derivatives		GC		VZCYOOQTPOCHFL-OWOJBTEDSA-N	444972	C(=C/C(=O)O)\C(=O)O	245		392338	34680.1	14931.1	22609.9	15753.3	22737.6	40397.8	20927.7	20860.7	29875	33645.1	26318	26975.6	28274.7	19177.9	33806.6	11639.4	24066.1	45620.6	27902	23740.3	14915.7	22161.3	12606.7	21856.8	38817	28912.7	22727.2	27237.2	42557.3	26798.5	41378.1	18853.8	30064.3	24743.7	25318.9
375	84204	828102	Galactose-6-phosphate	Organic oxygen compounds	Carbohydrates and carbohydrate conjugates		GC		NBSCHQHZLSJFNQ-SVZMEOIVSA-N	439404	C([C@@H]1[C@@H]([C@@H]([C@H](C(O1)O)O)O)O)OP(=O)(O)O	387		828102	69.7362	69.4575	36.4572	25.3625	41.6277	30.2307	57.3815	51.0011	32.4879	70.6365	51.101	40.0862	51.1545	27.9987	33.0999	42.6079	43.4296	51.1396	60.6372	32.1436	85.5842	61.2544	65.3594	59.4654	100.694	66.7055	51.9455	62.6282	48.5857	30.672	39.5719	29.5877	42.1975	60.7898	27.5135
376	630_289	7.65_104.07_7.65_86.04	gamma-Aminobutyric Acid (GABA)	Organic acids and derivatives	Amino acids, peptides, and analogues	authentic standard mzrt, MS/MS matching	HILIC ESI +	[M+H]+_[M+H-H2O]+	BTCSSZJGUNDROE-UHFFFAOYSA-N	119	C(CC(=O)O)CN	104.0706_87.0441	58.06538:21252 61.65625:17603 68.0496:83286 69.03358:539224 86.06012:529525 87.04413:2153708 95.54725:18536 104.07048:115491	7.647	1.9586e+07	7.60314e+06	1.05795e+07	9.15736e+06	1.45058e+07	1.70881e+07	1.90081e+07	1.40455e+07	2.02627e+07	1.63102e+07	1.97997e+07	2.33556e+07	2.43611e+07	1.41634e+07	2.07886e+07	1.64696e+07	1.02089e+07	1.42459e+07	9.36237e+06	9.39811e+06	1.52731e+07	1.06953e+07	2.61692e+06	1.04614e+07	1.91256e+07	8.29054e+06	1.12646e+07	16707221	1.56925e+07	1.11674e+07	1.91149e+07	9.72484e+06	1.48194e+07	1.16364e+07	1.34802e+07
377	10166	9.54_274.11	gamma-Glutamylglutamine isomer A	Organic acids and derivatives	Amino acids, peptides, and analogues	authentic standard mzrt, MS/MS matching	HILIC ESI -	[M-H]-	JBFYFLXEJFQWMU-WDSKDSINSA-N	150914	C(CC(=O)N[C@@H](CCC(=O)N)C(=O)O)[C@@H](C(=O)O)N	274.108	71.96664:2434 75.02341:2487 84.04524:2508 88.37929:2361 92.07246:2188 109.04098:2379 110.98531:2491 127.05138:26100 128.03549:121787 130.05171:2917 145.06235:121434 194.09457:14269 201.72076:3876 212.10506:4360 238.08543:29153 238.56099:2028 256.0965:36494 274.04547:11417 274.10767:23638	9.545	2.37793e+06	1.83755e+06	2.23881e+06	2.12681e+06	1.80849e+06	1.06552e+06	3.47561e+06	1.578e+06	7.71582e+06	7.34963e+06	5.28418e+06	1.10153e+07	7.3359e+06	5.51149e+06	8.11422e+06	5.39068e+06	4.87836e+06	6.4652e+06	8.49606e+06	6.49684e+06	3.37081e+06	3.17415e+06	3.02474e+06	4.77323e+06	1.33195e+07	9.84431e+06	8.03125e+06	8.86068e+06	8.51551e+06	8.65189e+06	1.10991e+07	9.96e+06	2.30917e+06	1.73739e+06	2.02545e+06
378	5194	9.18_276.12	gamma-Glutamylglutamine isomer B	Organic acids and derivatives	Amino acids, peptides, and analogues	mz and MS/MS matching	HILIC ESI +	[M+H]+	JBFYFLXEJFQWMU-WDSKDSINSA-N	150914	C(CC(=O)N[C@@H](CCC(=O)N)C(=O)O)[C@@H](C(=O)O)N	276.119	61.89078:1857 62.76994:1797 64.9525:2531 65.36848:2194 71.20484:1974 83.06045:21842 83.11507:2074 84.04446:58994 84.05:2256 88.39474:2098 90.83758:1858 101.07068:2217 112.96095:2165 129.06601:2888 130.04979:24631 145.39531:2699 147.07637:2953 148.05986:15532 212.10211:2744 213.08369:2844 223.07091:2794 241.08124:25357 258.10846:54690 259.09268:26578 276.11761:3102	9.184	72990.5	30915.8	46887.6	24028.3	87096.7	93160	50558.7	31230.1	72759.5	68773.5	82887.9	110398	66729.4	80486.5	118301	79754	83366.5	84173	51981	68093.4	121175	77617.8	31184.4	54779.7	129858	70438.5	89992	31057.6	140964	128283	51826.1	70592.4	70388.6	78424.9	69586.8
379	4849	7.95_261.14	gamma-Glutamylleucine	Organic acids and derivatives	Amino acids, peptides, and analogues	authentic standard mzrt matching	HILIC ESI +	[M+H]+	MYFMARDICOWMQP-YUMQZZPRSA-N	151023	CC(C)C[C@@H](C(=O)O)NC(=O)CC[C@@H](C(=O)O)N	261.144	53.33628:2475 82.28197:2299 91.81396:2045 100.36481:2340 104.07166:2057 116.56403:2336 124.98647:2552 135.8183:1937 190.52782:2133 193.42476:1871 215.13892:64980 261.14456:395791	7.95	625333	730250	564973	486880	641743	620456	672506	460831	790033	661525	567341	853906	796577	612268	598389	581596	1.68422e+06	2.12279e+06	1.73069e+06	1.82709e+06	1.28238e+06	1.54905e+06	814187	1.78353e+06	2.85079e+06	1.79965e+06	1.67919e+06	1.91763e+06	2.0146e+06	1.7932e+06	3.14702e+06	1.81952e+06	459277	480320	526663
380	11621	8.35_309.11	gamma-Glutamyltyrosine	Organic acids and derivatives	Amino acids, peptides, and analogues	authentic standard mzrt matching	HILIC ESI -	[M-H]-	VVLXCWVSSLFQDS-QWRGUYRKSA-N	94340	C1=CC(=CC=C1C[C@@H](C(=O)O)NC(=O)CC[C@@H](C(=O)O)N)O	309.113	MS/MS spectrum not acquired	8.345	9210.13	11112.8	2232.42	2747.7	3432.77	7178.91	4232.24	1507.73	870.301	5384.02	6295.43	3998.57	3510.38	1420.66	2842.42	1633.93	1432.24	3155.38	1524.22	2147.62	673.26	3375.85	100	1994.22	2553.79	100	1644.79	100	870.194	1129.64	1509.29	1255.62	6588.45	8833.11	6258.33
381	12138_13658_13043	4.86_714.55_4.86_774.58_4.87_750.53	GlcCer d34:2; GlcCer (d14:1(4E)/20:0(2OH))	Lipids and lipid-like molecules	Fatty acyl glycosides	mzrt matching	CSH ESI -	[M-H]-_[M+Hac-H]-_[M+Cl]-	YYILQTLJZBSOCA-IMJQGFQJSA-N	70699246	CCCCCCCCCCCCCCCCCCC(C(=O)N[C@@H](CO[C@H]1C(C([C@@H]([C@H](O1)CO)O)O)O)[C@@H](/C=C/CCCCCCCCC)O)O	714.5518_774.5754_750.5344	MS/MS spectrum not acquired	4.866	1.83933e+06	4.61316e+06	2.89434e+06	2.01243e+06	3.06248e+06	2.60254e+06	1.94333e+06	2.58512e+06	3.39241e+06	2.0548e+06	1.97628e+06	2.75128e+06	3.48665e+06	2.14713e+06	1.7283e+06	1.40379e+06	607301	642742	1.2205e+06	818128	752141	1.46946e+06	891573	1.97475e+06	1.15788e+06	1.23705e+06	2.03861e+06	2.92654e+06	1.22585e+06	2.12427e+06	1.9476e+06	1.65313e+06	1.13457e+06	1.60975e+06	1.27025e+06
382	14867_14117	6.34_814.64_6.34_790.60	GlcCer d38:1;	Lipids and lipid-like molecules	Glycosphingolipids	mzrt matching	CSH ESI -	[M+Hac-H]-_[M-H]-	DFELABABMXOKTD-IYFIADHGSA-N	20057356	CCCCCCCCCCCCCCCCCCCC(=O)N[C@@H](CO[C@H]1[C@@H]([C@H]([C@@H]([C@H](O1)CO)O)O)O)[C@@H](/C=C/CCCCCCCCCCCCC)O	814.6428_790.5982	71.01256:6211 73.10407:3196 75.61556:2839 77.53426:2905 89.0233:5474 101.02332:6239 106.93425:3079 116.08768:3011 204.00523:4608 283.26349:6252 518.59717:4037 669.013:3670 700.55994:18665 703.5249:4029 754.62115:39523 790.59821:100561	6.3405	939475	1.79626e+06	1.1814e+06	947252	1.2918e+06	1.1159e+06	885832	617245	1.64361e+06	613608	678740	1.06512e+06	970251	626590	965300	538019	1.21806e+06	1.05594e+06	1.61081e+06	1.345e+06	593299	2.02061e+06	502474	2.23101e+06	1.52247e+06	805538	1.89784e+06	2.09214e+06	1.53145e+06	1.57123e+06	1.02182e+06	935373	505130	875048	717868
383	15886_15018	7.00_842.67_7.01_818.63	GlcCer d40:1;	Lipids and lipid-like molecules	Glycosphingolipids	mzrt matching	CSH ESI -	[M+Hac-H]-_[M+Cl]-	YIGARKIIFOHVPF-YAEABVQUSA-N	6321359	CCCCCCCCCCCCCCCCCCCCCC(=O)N[C@@H](CO[C@H]1C(C([C@@H]([C@H](O1)CO)O)O)O)[C@@H](/C=C/CCCCCCCCCCCCC)O	842.67_818.63	71.01281:3771 76.93825:3135 79.07748:3753 80.35586:3183 84.00156:3008 86.62921:3557 89.02331:5093 91.12022:3519 101.02368:5000 203.91708:5009 255.23328:4182 281.25006:5876 511.02533:3645 532.81464:3364 632.61011:3632 782.64972:29893 818.62769:70934	7.006	5.36023e+06	1.47247e+07	1.07898e+07	5.77021e+06	1.3202e+07	1.01855e+07	5.97624e+06	4.12602e+06	1.18232e+07	3.55829e+06	3.64443e+06	6.3234e+06	7.70316e+06	3.03792e+06	5.57368e+06	2.48183e+06	4.6622e+06	3.47413e+06	8.29183e+06	5.43829e+06	3.11935e+06	1.14502e+07	1.35e+06	1.27626e+07	7.29725e+06	2.59053e+06	1.10143e+07	1.13955e+07	5.79761e+06	6.92651e+06	4.08937e+06	3.80854e+06	1.35608e+06	3.45338e+06	2.36014e+06
384	16383	7.20_856.69	GlcCer d41:1;	Lipids and lipid-like molecules	Glycosphingolipids	mzrt matching	CSH ESI -	[M+CH3COO]-	SJGWLQDELUWRDA-MUYAOIFFSA-N	52931253	CCCCCCCCCCCCCCCCCCCCCCC(=O)N[C@@H](CO[C@H]1C(C([C@@H]([C@H](O1)CO)O)O)O)[C@@H](/C=C/CCCCCCCCCCCCC)O	856.689	71.01245:276868 72.99169:7394 73.02814:17705 83.01228:15841 85.02805:38415 87.0075:19398 89.02306:276842 95.01268:23674 101.02308:257994 113.02309:121415 119.03378:91361 131.03427:13650 143.03409:33546 149.04437:4961 161.04474:45063 179.05519:50762 195.71011:3569 239.23708:7079 284.37341:3986 304.17682:3655 335.29636:22274 336.29984:19203 347.33215:4003 365.34122:26873 390.37488:44344 406.36865:4…	7.203	1.00918e+06	3.86134e+06	1.94988e+06	1.15664e+06	3.06564e+06	2.42098e+06	984032	621199	4.18629e+06	633699	680637	1.45671e+06	1.62583e+06	373922	1.17837e+06	492956	1.0311e+06	769411	2.06666e+06	995547	720348	4.65749e+06	100267	6.09755e+06	2.13926e+06	634999	4.69339e+06	8882132	1.22445e+06	1.59727e+06	1.60591e+06	910588	36119.8	512880	119211
385	9162_7970	7.62_834.69_7.62_794.70	GlcCer d42:1;	Lipids and lipid-like molecules	Glycosphingolipids	mzrt, in silico MS/MS matching	CSH ESI +	[M+Na]+_[M+H]+	SNVYJLGKALMFOP-MOLROICHSA-N	6321367	CCCCCCCCCCCCCCC[C@H]([C@H](CO[C@H]1C(C([C@@H]([C@H](O1)CO)O)O)O)NC(=O)CCCCCCCCCCCCC/C=C\CCCCCCCC)O	834.6899_794.6979	185.04367:99153 197.3342:461033 197.35606:79447 203.05357:762953 343.1329:45044 618.50037:51820 654.62018:203819 672.63086:520615 816.67316:232036 834.68408:60165300	7.6155	1.24568e+07	2.10132e+07	1.83918e+07	1.39784e+07	1.89212e+07	2.04423e+07	1.37452e+07	8.79804e+06	2.1203e+07	8.64333e+06	9.1469e+06	1.39737e+07	1.22639e+07	7.71473e+06	1.2785e+07	6.27151e+06	1.06391e+07	9.46652e+06	1.54603e+07	1.22578e+07	8.0576e+06	2.17696e+07	3.69555e+06	1.8575e+07	1.6261e+07	7.41174e+06	1.91827e+07	1.6971e+07	1.32736e+07	1.43706e+07	9.81053e+06	8.9333e+06	3.63885e+06	8.12235e+06	6.11877e+06
386	7906_9089	6.945_792.6817_6.937_832.67419	GlcCer d42:2; A	Lipids and lipid-like molecules	Glycosphingolipids	mzrt, in silico MS/MS matching	CSH ESI +	[M+H-H3O]+_[M+Na]+	WBOZIXHPUPAOIA-RBELZSLISA-N	6321360	CCCCCCCCCCCCCC=CC(C(COC1C(C(C(C(O1)CO)O)O)O)NC(=O)CCCCCCCCCCCCCC=CCCCCCCCC)O	792.6817_832.67419	71.08576:292136 73.02873:49453 74.97134:47189 79.05466:436198 81.07034:984396 82.06555:1276864 83.08603:520383 83.78461:47602 85.02897:343722 85.10173:100111 86.09699:58069 91.03916:240197 93.07048:557416 93.78377:52631 94.06757:50407 95.08609:878303 96.08111:273766 97.02888:264763 97.10181:538280 103.18202:41848 107.08628:389643 109.10176:537750 111.11714:190300 121.1021:500801 123.11762:183997 …	6.941	1.80431e+07	2.48723e+07	2.22993e+07	1.90517e+07	2.17592e+07	2.26367e+07	1.86736e+07	1.47454e+07	2.18314e+07	1.4167e+07	1.58285e+07	2.12225e+07	1.75946e+07	1.10174e+07	1.7586e+07	1.18659e+07	1.76756e+07	1.54909e+07	2.15817e+07	1.65997e+07	1.32506e+07	2.33866e+07	5.23001e+06	2.43888e+07	2.08483e+07	1.02979e+07	2.17601e+07	1.70191e+07	1.68929e+07	1.68646e+07	1.02753e+07	1.2056e+07	4.99162e+06	1.29331e+07	1.05224e+07
387	14666_16867_15960	6.97_808.67_6.98_868.69_6.97_844.64	GlcCer d42:2; B	Lipids and lipid-like molecules	Glycosphingolipids	mzrt matching	CSH ESI -	[M-H]-_[M+Hac-H]-_[M+Cl]-	WBOZIXHPUPAOIA-RBELZSLISA-N	6321360	CCCCCCCCCCCCC/C=C/[C@H]([C@H](CO[C@H]1C(C([C@@H]([C@H](O1)CO)O)O)O)NC(=O)CCCCCCCCCCCCC/C=C\CCCCCCCC)O	808.6673_868.6889_844.6444	71.01252:4504973 73.02815:268243 74.6534:49390 76.59151:48923 83.01225:238867 85.02808:534688 87.00718:340336 89.02314:4789840 95.01233:367511 101.02316:3945284 113.02328:2360834 119.03376:1265025 120.82218:54845 131.0338:220391 143.03366:557024 149.04475:78852 161.04422:668787 171.3381:57152 173.28351:53960 179.05518:812997 194.65321:53871 237.22191:128803 263.23877:106621 347.33282:107091 364.3…	6.974	2.14819e+07	3.87711e+07	3.51191e+07	2.39983e+07	3.58383e+07	3.17636e+07	2.32748e+07	1.59646e+07	4.07864e+07	1.70556e+07	1.7076e+07	2.83007e+07	2.53081e+07	1.14184e+07	2.33761e+07	1.19023e+07	1.87439e+07	1.53828e+07	2.89984e+07	1.92022e+07	1.35541e+07	3.59888e+07	5.30402e+06	3.90211e+07	2.69921e+07	1.1229e+07	3.54916e+07	3.78484e+07	17759475	2.31189e+07	1.58185e+07	1.58388e+07	5.71861e+06	1.36912e+07	1.02764e+07
388	3939	8.71_218.11	Gln-Ala	Organic acids and derivatives	Amino acids, peptides, and analogues	mz and MS/MS matching	HILIC ESI +	[M+H]+	FAQVCWVVIYYWRR-WHFBIAKZSA-N	9813211	C[C@@H](C(=O)O)NC(=O)[C@H](CCC(=O)N)N	218.114	66.35507:2058 68.28786:2265 81.19372:2131 83.05463:2409 83.0603:101425 84.04432:144886 90.05492:226147 95.0489:2681 101.07092:35482 110.05965:2150 127.08669:3300 129.06537:3001 154.09752:14485 155.08134:59802 156.06583:8958 162.02457:2407 174.0088:2369 183.07674:16612 200.10298:333567 201.08696:205093 205.25819:3190 218.11346:10211	8.711	52514.3	100	100	100	57451.2	57896.8	23436.5	100	143023	154756	155663	292470	96697.8	257979	321761	212591	59170.9	53455.1	100	9275.81	46939.9	13182.1	100	32670.6	405632	158849	204045	93183.3	319474	297006	210596	172903	121746	8745.36	22747.1
389	5179	9.32_275.14	Gln-Gln	Organic acids and derivatives	Amino acids, peptides, and analogues	mz and MS/MS matching	HILIC ESI +	[M+H]+	LOJYQMFIIJVETK-WDSKDSINSA-N	7010588	C(CC(=O)N)C(C(=O)NC(CCC(=O)N)C(=O)O)N	275.135	50.48547:1909 54.65619:2363 60.87522:2337 67.96167:2131 73.62674:1921 83.06041:18696 84.04436:63589 90.07176:1900 101.07087:3662 110.53408:2005 128.08171:3684 129.0661:18237 130.05013:24633 140.25136:2033 142.94829:9125 147.07635:10213 195.07635:9270 212.10327:2521 213.08701:4473 221.28833:2005 223.07198:10251 240.09767:25362 241.0822:30806 257.12482:77006 258.10858:36756 275.13333:3023 275.27783…	9.318	77098.4	30312	47502.3	33928.7	251362	113058	49938.3	40872.5	46941.5	43749.3	44654.5	60036.3	58006.9	40330.5	60491.8	43418.6	83697.5	106812	53672.6	89977.3	342220	82959	17275.3	60663	95912	46455.1	42249.4	37273.8	93567.3	69293	71247.6	52579.7	76228.7	65919.5	75072.8
390	3629	9.07_204.10	Gln-Gly	Organic acids and derivatives	Amino acids, peptides, and analogues	mz and MS/MS matching	HILIC ESI +	[M+H]+	JEFZIKRIDLHOIF-BYPYZUCNSA-N	6992691	C(CC(=O)N)[C@@H](C(=O)NCC(=O)[O-])[NH3+]	204.098	57.46731:1921 66.91477:2098 76.03915:11648 83.06007:8669 84.04449:37530 87.70384:1868 96.99611:2295 101.37004:2206 186.08763:31858 187.0721:25728 192.84219:2191	9.069	31257.3	12593.1	21589.3	8464.54	31730.1	27175.9	6510.14	100	100	4478.97	10689.7	16996.5	10830	7352.91	9065.3	14198.1	48052.3	15767.2	10006.7	14412.9	57546.1	28019.9	4039.68	16444.4	19365.7	11643.5	12403.4	10656.7	18360.5	18852.1	40230.3	19907.8	24237.7	32691.2	29665.3
391	7501	693148	Gluconic acid	Organic acids and derivatives	Medium-chain hydroxy acids and derivatives		GC		RGHNJXZEOKUKBD-QTBDOELSSA-N	6857417	C([C@@H]([C@H]([C@@H]([C@@H](C(=O)O)O)O)O)O)O	333		693148	200.526	136.36	190.134	79.6862	149.194	259.073	132.038	127.555	197.207	264.564	243.183	158.19	236.556	223.095	516.359	99.7847	134.5	340.962	214.63	157.706	100.573	133.301	99.1507	162.787	364.208	369.075	246.542	157.198	426.184	173.671	466.007	218.744	232.656	200.183	287.445
392	22	659798	Glucose	Organic oxygen compounds	Carbohydrates and carbohydrate conjugates		GC		WQZGKKKJIJFFOK-VFUOTHLCSA-N	64689	C([C@@H]1[C@H]([C@@H]([C@H]([C@@H](O1)O)O)O)O)O	319		659798	882.682	701.797	760.332	489.41	647.191	561.478	390.921	691.048	305.004	792.88	745.86	1081.8	594.771	873.145	1899.05	546.437	745.389	1250.84	1100.04	601.549	601.439	631.772	504.554	822.107	891.168	941.435	569.281	743.409	931.467	536.622	1118.9	599.913	757.842	716.862	787.289
393	3167	594647	Glucose-1-phosphate	Organic oxygen compounds	Carbohydrates and carbohydrate conjugates		GC		HXXFSFRBOHSIMQ-VFUOTHLCSA-N	65533	C([C@@H]1[C@H]([C@@H]([C@H]([C@H](O1)OP(=O)(O)O)O)O)O)O	217		594647	8200.78	8278.19	7333.56	4817.5	7168.1	4587.59	5521.72	5917.42	13139.1	9279.87	4863.02	12499.4	9695.77	8638.75	6841.8	4855.16	7271.17	10468.1	6346.26	4607.42	1782.73	5833.98	2374.17	9301.29	10878.9	8919.32	9493.09	6024.43	11683.5	9004	10610.7	7307.6	8746.82	6802.59	5256.78
394	360626	808788	Glucose-6-phosphate	Organic oxygen compounds	Carbohydrates and carbohydrate conjugates		GC		NBSCHQHZLSJFNQ-GASJEMHNSA-N	5958	C([C@@H]1[C@H]([C@@H]([C@H](C(O1)O)O)O)O)OP(=O)(O)O	387		808788	3864.98	4917.45	5506.14	1241.89	4285.92	568.892	404.286	4951.23	1891.53	1399.45	866.965	1823.03	2462.42	1194.3	2637.81	1354.15	8787.52	3500.67	9225.19	2117.79	2939.28	5144.21	1561.61	6293.89	4607.12	2671.47	1296.81	4225.03	3032.9	3215.78	2537.19	1858.08	753.002	2514.79	1847.64
395	5834	9.15_193.04	Glucuronic acid	Organic oxygen compounds	Carbohydrates and carbohydrate conjugates	authentic standard mzrt matching	HILIC ESI -	[M-H]-	AEMOLEFTQBMNLQ-AQKNRBDQSA-N	94715	[C@@H]1([C@@H]([C@H](OC([C@@H]1O)O)C(=O)O)O)O	193.037	MS/MS spectrum not acquired	9.147	45528.5	32505.4	35390.5	29159.6	36581.3	43646.9	39625.8	32674.4	34928.1	41258.4	37976.2	40648.4	35863.1	46862	42763.2	25331.7	30610.6	39963.6	39668.1	37832.4	34036.6	33143.7	17737.8	36017.4	38357.5	35238.6	32105	30145.7	43923.4	42845.5	32965	32954.8	36338.8	39433.9	38015.4
396	2848	8.71_146.05	Glutamic acid	Organic acids and derivatives	Amino acids, peptides, and analogues	authentic standard mzrt, MS/MS matching	HILIC ESI -	[M-H]-	WHUUTDBJXJRKMK-VKHMYHEASA-N	44272391	C(CC(=O)O)[C@@H](C(=O)[O-])[NH3+]	146.046	83.62:64913 102.05585:2038704 125.89086:53031 128.03551:814253 146.04585:495769 146.2939:52246	8.712	2.01463e+08	1.57829e+08	1.88155e+08	158386187	1.73666e+08	204624391	2.00253e+08	1.59387e+08	2.22974e+08	2.12524e+08	1.77065e+08	2.39951e+08	1.99011e+08	1.82476e+08	2.28631e+08	1.60667e+08	1.97189e+08	2.33041e+08	1.89246e+08	1.93883e+08	1.58575e+08	1.92933e+08	1.13725e+08	1.88538e+08	2.73835e+08	2.33049e+08	213399674	1.75222e+08	2.21489e+08	2.06853e+08	2.2819e+08	1.97543e+08	2.38856e+08	2.03585e+08	2.15864e+08
397	2122	8.96_148.06	Glutamic acid isomer A	Organic acids and derivatives	Amino acids, peptides, and analogues	mz and MS/MS matching	HILIC ESI +	[M+H]+	WHUUTDBJXJRKMK-VKHMYHEASA-N	44272391	C(CC(=O)O)[C@@H](C(=O)[O-])[NH3+]	148.06	57.64179:1829 84.03938:3195 84.04441:53179 102.05489:15397 130.05009:14523 148.05974:2553	8.957	2.69157e+06	1.9313e+06	2.16923e+06	1.89647e+06	2.02989e+06	2.29824e+06	2.30056e+06	1.99352e+06	2.45225e+06	2.62768e+06	2.30344e+06	2.61422e+06	2.14432e+06	2.7765e+06	3.16168e+06	2.26344e+06	2.64772e+06	3.0158e+06	2.51085e+06	2.69788e+06	1.67546e+06	2.27507e+06	1.3673e+06	2.37476e+06	3.76001e+06	3.07879e+06	3.04652e+06	2.81714e+06	2.97939e+06	2.69869e+06	3.31152e+06	2.80924e+06	2.78516e+06	2.84107e+06	2.9002e+06
398	2125	9.90_148.06	Glutamic acid isomer B	Organic acids and derivatives	Amino acids, peptides, and analogues	mz and MS/MS matching	HILIC ESI +	[M+H]+	WHUUTDBJXJRKMK-UHFFFAOYSA-N	57397101	C(CC(=O)O)C(C(=O)[O-])[NH3+]	148.06	84.04402:9807 102.05418:2882 148.04019:1869	9.898	111033	91184.7	96165.4	81012.3	87999.2	97568.9	110608	79519.4	149643	127566	70907.9	134019	112773	123180	143494	110759	118289	146014	109093	127207	76925.7	101219	60873.5	120841	222021	136296	141691	138365	147105	135835	187804	120954	138236	120678	117642
399	2089_1389	8.56_147.08_8.55_130.05	Glutamine	Organic acids and derivatives	Amino acids, peptides, and analogues	authentic standard mzrt, MS/MS matching	HILIC ESI +	[M+H]+_[M+H-NH3]+	ZDXPYRJPNDTMRX-VKHMYHEASA-N	5961	C(CC(=O)N)[C@@H](C(=O)O)N	147.0765_130.05	55.56343:17200 56.04994:22185 80.57446:19918 84.04451:2506330 85.02822:101639 89.87061:17396 101.76337:16645 102.0551:41921 130.05009:632542	8.5555	2.22007e+08	2.03977e+08	1.98254e+08	177617850	4.21882e+08	2.6653e+08	2.81053e+08	181291829	2.16113e+08	192020193	1.85449e+08	2.43159e+08	2.49842e+08	2.03554e+08	2.09471e+08	1.8247e+08	1.85753e+08	2.3984e+08	2.15649e+08	2.4851e+08	3.33609e+08	2.24049e+08	146720276	2.44223e+08	2.42507e+08	2.04999e+08	2.18812e+08	1.87383e+08	2.3065e+08	2.21437e+08	2.52322e+08	2.09127e+08	1.86419e+08	1.92471e+08	2.30842e+08
400	2092	8.74_147.08	Glutamine isomer	Organic acids and derivatives	Amino acids, peptides, and analogues	mz and MS/MS matching	HILIC ESI +	[M+H]+	ZDXPYRJPNDTMRX-GSVOUGTGSA-N	6992096	C(CC(=O)N)[C@H](C(=O)[O-])[NH3+]	147.077	51.35228:12524 53.46498:11282 53.6316:15211 80.86713:12207 84.03912:21986 84.0444:429477 85.94289:11852 86.49365:13809 92.27473:14498 101.07091:24371 125.34616:13220 130.04971:393135 147.07681:26781	8.745	9.24539e+06	7.53814e+06	7.33091e+06	7.58057e+06	1.53477e+07	9.34229e+06	9.66965e+06	5.89827e+06	9.80279e+06	7.86511e+06	6.88133e+06	1.01493e+07	9.48812e+06	8.30307e+06	9.46947e+06	8.02872e+06	8.84116e+06	1.17776e+07	1.11226e+07	1.21985e+07	1.1647e+07	8.96577e+06	5.211e+06	9.73616e+06	1.22107e+07	8.63328e+06	9.08433e+06	8.58592e+06	1.05059e+07	8.8324e+06	1.12172e+07	9.41226e+06	9.14446e+06	7.93136e+06	8.37294e+06
401	16952	421596	Glutaric acid	Organic acids and derivatives	Dicarboxylic acids and derivatives		GC		JFCQEDHGNNZCLN-UHFFFAOYSA-N	743	C(CC(=O)O)CC(=O)O	261		421596	170.409	179.261	204.95	248.123	172.537	158.372	219.937	218.847	148.453	180.197	307.216	136.503	155.38	100.075	264.82	136.193	155.695	264.554	309.268	146.799	471.784	222.123	300.212	182.994	257.258	192.132	168.508	406.546	158.276	126.334	297.791	197.109	219.56	235.051	247.822
402	84386	761296	Glutathione	Organic acids and derivatives	Amino acids, peptides, and analogues		GC		RWSXRVCMGQZWBV-WDSKDSINSA-N	124886	C(CC(=O)N[C@@H](CS)C(=O)NCC(=O)O)[C@@H](C(=O)[O-])[NH3+]	213		761296	742.633	200.128	447.798	345.088	202.084	293.889	511.437	449.919	501.465	790.034	521.496	831.257	620.376	537.685	812.427	339.726	582.022	645.283	1193.76	951.246	272.092	618.322	199.986	475.026	2184.05	1001.66	1190.38	1888.56	1200.14	646.794	1317.22	344.227	401.409	694.017	621.717
403	8507	10.18_613.16	Glutathione (oxidized)	Organic acids and derivatives	Amino acids, peptides, and analogues	mz and MS/MS matching	HILIC ESI +	[M+H]+	YPZRWBKMTBYPTK-BJDJZHNGSA-N	65359	C(CC(=O)N[C@@H](CSSC[C@@H](C(=O)NCC(=O)O)NC(=O)CC[C@@H](C(=O)O)N)C(=O)NCC(=O)O)[C@@H](C(=O)O)N	613.16	51.99554:2813 76.03919:2610 84.04442:4328 92.01675:3086 107.99342:5978 110.72548:3087 118.77209:2600 130.05009:34650 131.0452:18968 145.06114:6144 149.18515:2817 155.08145:4789 162.02225:5998 177.03314:88665 179.04887:18582 181.0612:11038 185.0383:6413 199.07117:21912 209.00485:17602 211.02124:19000 231.04367:164010 235.02086:46493 256.09293:4530 257.07581:4591 265.03143:15309 288.06534:6396 298.…	10.181	441027	304446	429151	407806	373438	474464	573340	367207	285576	164786	213418	117215	144659	141751	112871	81838.2	487099	634161	441073	534136	409764	508234	446613	433561	329959	206592	283261	167510	352440	366848	126068	155958	367792	345703	331993
404	5770	9.03_308.09	Glutathione (reduced)	Organic acids and derivatives	Amino acids, peptides, and analogues	authentic standard mzrt, MS/MS matching	HILIC ESI +	[M+H]+	RWSXRVCMGQZWBV-WDSKDSINSA-N	124886	C(CC(=O)N[C@@H](CS)C(=O)NCC(=O)O)[C@@H](C(=O)[O-])[NH3+]	308.091	52.27507:7431 55.60166:7267 58.99524:154863 68.5639:7251 69.45958:9127 72.93853:8276 76.02161:2574028 76.03891:63707 84.04447:621873 86.99033:31871 116.00732:11926 116.01663:375929 130.05006:531882 142.03238:191928 143.99913:17280 144.01166:365786 145.06084:9017 146.02707:14648 151.05341:9479 162.02217:1728735 170.02739:147862 179.04874:2168943 187.0537:51993 188.03838:10480 198.23071:40212 199.0…	9.03	132868	97209.5	84680.4	82587	38198.1	49369.6	91752.7	69392.2	187140	206366	220137	272844	229549	208443	258294	189471	102312	111586	119004	153305	28981.9	60131.5	33838.5	97777	277203	194489	204536	189045	208005	187859	267136	187907	163956	104276	119636
405	8989	8.95_247.10	Glu-Thr	Organic acids and derivatives	Amino acids, peptides, and analogues	authentic standard mzrt matching	HILIC ESI -	[M-H]-	JSIQVRIXMINMTA-ZDLURKLDSA-N	6998031	C[C@H]([C@@H](C(=O)O)NC(=O)[C@H](CCC(=O)O)N)O	247.096	MS/MS spectrum not acquired	8.95	20429.1	100	30431.2	11398.9	39543.2	67369.5	16484.4	100	47572.8	47588.7	100	186893	86943.9	80826.8	106090	55039.1	14956.9	35277.5	100	18452	16981.8	46870.1	100	21963.9	37901.7	100	100	100	22699.2	39762.3	22656.7	100	41992.1	28431	13079
406	4264	9.72_232.14	Gly-Arg	Organic acids and derivatives	Amino acids, peptides, and analogues	mz and MS/MS matching	HILIC ESI +	[M+H]+	JLXVRFDTDUGQEE-YFKPBYRVSA-N	6426706	C(C[C@@H](C(=O)O)NC(=O)CN)CN=C(N)N	232.141	55.69563:2044 60.05589:17166 70.06528:35740 72.08095:2346 72.98324:1871 75.05506:4266 81.30882:2188 100.05051:34678 112.08681:8256 113.07077:2333 115.08648:11059 116.07065:26679 119.63837:2319 129.10249:3959 141.00089:9774 142.00385:14141 155.08162:3043 158.02711:17066 158.09212:37443 159.03065:19708 172.10822:15378 173.09229:27039 175.11917:30386 197.10318:4614 198.08723:10874 201.37125:9010 209…	9.723	615.902	2611.16	888.032	1686.88	19646.5	16163.8	9473.22	2265.69	2521.29	12085.8	6469.58	11531	1154.85	7750.27	13493.9	668.65	625.464	12973.9	1224.59	1965.31	19600	15817.5	100	9103.97	2033.95	1597.04	4865.05	2419.36	1041.55	6842.13	945.73	1636.16	7208.81	3596.45	1481.33
407	5489	9.17_189.05	Gly-Asp	Organic acids and derivatives	Amino acids, peptides, and analogues	mz and MS/MS matching	HILIC ESI -	[M-H]-	SCCPDJAQCXWPTF-VKHMYHEASA-N	97363	C([C@@H](C(=O)O)NC(=O)CN)C(=O)O	189.053	63.65696:1844 71.01341:10747 73.03561:4484 73.04018:109428 74.02423:76479 80.10589:1985 88.04008:52662 99.92593:3790 100.92613:13425 101.0722:8689 109.97654:2032 114.01993:3644 115.00357:40595 115.92126:2933 116.92111:4778 117.92835:2411 124.63622:2072 127.05177:2882 145.06236:78702 153.03177:9350 171.04263:10512 189.05331:62857	9.17	345001	253810	297323	267591	425347	413638	279261	322862	345152	392762	368890	498911	383139	334796	416615	250117	266542	285899	276259	282457	309112	246135	177373	316885	344844	300085	284145	229642	364449	308725	290001	279063	408771	392387	406042
408	468	7.73_89.02	Glyceraldehyde	Organic oxygen compounds	Carbohydrates and carbohydrate conjugates	authentic standard mzrt matching	HILIC ESI -	[M-H]-	MNQZXJOMYWMBOU-UHFFFAOYSA-N	751	C(C(C=O)O)O	89.0241	MS/MS spectrum not acquired	7.734	965041	1.3517e+06	862815	808188	966532	902777	950603	920261	835664	923236	948821	873465	817417	717667	839425	579841	1.02747e+06	1.16152e+06	927587	995208	831144	893401	625550	1.04755e+06	980154	773207	1.49835e+06	670008	871564	1.06909e+06	761612	808506	1.08375e+06	869826	1.1867e+06
409	393681	573670	Glyceraldehyde-3-phosphate	Organic oxygen compounds	Carbohydrates and carbohydrate conjugates		GC		LXJXRIRHZLFYRP-UHFFFAOYSA-N	729	C(C(C=O)O)OP(=O)(O)O	211		573670	358.549	288.73	310.325	266.149	426.118	516.907	168.202	295.91	529.013	385.645	586.763	522.726	587.235	485.425	496.616	290.005	439.963	413.771	541.012	315.233	418.208	384.264	269.902	355.804	773.233	391.547	491.821	534.893	628.807	619.962	562.382	591.182	579.555	376.785	471.946
410	1004	9.38_105.02	Glyceric acid	Organic oxygen compounds	Carbohydrates and carbohydrate conjugates	mz and MS/MS matching	HILIC ESI -	[M-H]-	RBNPOMFGQQGHHO-UHFFFAOYSA-N	752	C(C(C(=O)O)O)O	105.019	59.01288:1799 75.00855:2898 105.01939:8554	9.376	83584.8	54895.8	69884.1	58848.1	86502.4	139328	83628.8	73630	34384.9	24666.8	34447.3	35303.5	24935.3	11962	23462.8	30647.5	108839	169721	75992.1	97133.5	63210.2	121452	60835.7	72357.7	78079.5	52732.9	37217.4	68449.8	77075.1	71082.3	95294	48628.3	65434.1	81182.5	62854.9
411	30	344466	Glycerol	Organic oxygen compounds	Carbohydrates and carbohydrate conjugates		GC		PEDCQBHIVMGVHV-UHFFFAOYSA-N	753	C(C(CO)O)O	205		344466	167539	146470	194731	122922	207676	262942	167793	191570	170797	172389	151343	149762	161389	145314	142377	127244	144046	184992	132608	118267	129571	162449	87944.3	170965	174917	163679	161743	134701	155328	174436	185364	133637	151849	154751	186120
412	7807	0.92_488.39	Glycerol tricaprylate	Lipids and lipid-like molecules	Triradylcglycerols	mz and MS/MS matching	HILIC ESI +	[M+NH4]+	VLPFTAMPNXLGLX-UHFFFAOYSA-N	10850	CCCCCCCC(=O)OCC(COC(=O)CCCCCCC)OC(=O)CCCCCCC	488.394	57.07013:561020 64.15353:3004 67.05435:49700 83.0855:3759 91.87849:2518 109.1012:90953 127.11178:481381 132.44096:2691 141.08571:2715 146.14755:2670 197.39038:2714 201.14761:5960 213.73473:2822 241.85944:2552 243.11989:2642 327.25305:909067 418.99457:4525	0.921	25765.6	37188.3	17221.9	12946.1	10459.1	50499.5	21669.7	22522.4	2287.81	49112.4	7237.55	100	22657.1	64753	4257.99	23767.9	30876.7	68485.1	15615.4	104522	29764.2	20838.2	18721.2	14887.6	1403.75	1342.27	28303.9	100	8991.88	12946.3	1359.67	23209.5	23188.9	100	29936.7
413	1693	805227	Glycerol-3-galactoside	Lipids and lipid-like molecules	Glycosylglycerols		GC		NHJUPBDCSOGIKX-NTXXKDEISA-N	16048618	C([C@@H]1[C@@H]([C@@H]([C@H]([C@@H](O1)OC[C@@H](CO)O)O)O)O)O	204		805227	1107.39	2373.51	1797.61	1115.56	2534.29	1876.91	1154.49	1137.86	2160.92	1483.86	1100.2	1492.76	1777.06	1257.28	1486.66	794.723	1609.61	3963.08	1075.03	2273.54	2255.53	2637.73	1124.82	1791.38	4452.93	2619.48	3125.7	3734.78	3684.63	3416.15	4076.64	2235.74	1030.47	729.68	407.123
414	1687	590747	Glycerol-alpha-phosphate	Lipids and lipid-like molecules	Glycerophosphates		GC		AWUCVROLDVIAJX-UHFFFAOYSA-N	754	C(C(COP(=O)(O)O)O)O	357		590747	9963.71	7652.6	7352.72	7923.34	5940.84	4164.64	848.893	6308.73	13067.8	14354	14088.1	14432.4	9305.84	12687.9	19505.2	10745.9	15019.7	16078.2	15031.1	8946.11	3819.19	9332.05	3553.21	7350.75	10362.8	11801.4	16151.3	15111.7	13882.8	17746.9	14688.9	10934.6	17354.7	5443.64	4977.76
415	8912_8141_7991_5256_5550	8.55_772.32_8.56_537.20_8.56_515.21_8.56_280.09_8.56_296.07	Glycerophosphocholine isomer A	Lipids and lipid-like molecules	Glycerophosphocholines	mz and MS/MS matching	HILIC ESI +	[3M+H]+_[M+Na]+_[2M+H]+_[M+Na]+_[M+K]+	SUHOQUVVVLNYQR-MRVPVSSYSA-N	657272	C[N+](C)(C)CCOP(=O)([O-])OC[C@@H](CO)O	772.3161_537.195_515.213_280.0922_296.0663	56.30864:2958 60.08091:4225 86.09622:13074 88.86424:2822 104.10696:518007 116.29713:3389 121.61343:3172 124.99989:6578 152.63048:3726 162.51091:4194 178.93217:3055 184.07333:17449 199.65051:5777 199.67056:6709 258.11029:671279 273.16119:3900 361.20737:6005 446.11691:3695 515.21338:185778_57.01554:3092 60.0812:3515 71.07326:2778 73.75865:2758 86.09643:91916 104.10701:581018 200.69273:2745 221.0187…	8.5584	2.22896e+07	2.03287e+07	1.3671e+07	2.13566e+07	8.15991e+06	1.05735e+07	8.21175e+06	1.26765e+07	31428720	3.05513e+07	3.03676e+07	2.81296e+07	2.76156e+07	2.55894e+07	3.54725e+07	2.69074e+07	3.64371e+07	3.25449e+07	2.91782e+07	2.36502e+07	6.53019e+06	2.14713e+07	1.16366e+07	1.66739e+07	3.95841e+07	2.41925e+07	3.64616e+07	2.80813e+07	2.51049e+07	2.74876e+07	1.97393e+07	2.55208e+07	3.04825e+07	1.40383e+07	1.42395e+07
416	4752	8.36_258.11	Glycerophosphocholine isomer B	Lipids and lipid-like molecules	Glycerophosphocholines	mz and MS/MS matching	HILIC ESI +	[M+H]+	SUHOQUVVVLNYQR-MRVPVSSYSA-N	657272	C[N+](C)(C)CCOP(=O)([O-])OC[C@@H](CO)O	258.11	60.08107:5053 84.85206:2168 86.09647:13763 104.10706:278560 124.9999:16095 134.03629:2223 137.36073:2020 179.21637:2282 184.07402:21904 189.61932:2574 258.11035:41200	8.358	115734	100222	97340.8	93189.8	101692	91033.2	100408	80636	121485	73527.7	68289.4	99646.5	89460.7	85705.2	97766.2	64295.1	58682.3	68079.4	53635.7	56134.7	36157.9	55753.4	24125.4	58544.9	79539.3	46575.7	59746.3	67566.8	64812.1	62241.2	71903.5	50188	86211.5	118290	129207
417	143	8.35_76.04	Glycine	Organic acids and derivatives	Amino acids, peptides, and analogues	authentic standard mzrt matching	HILIC ESI +	[M+H]+	DHMQDGOQFOQNFH-UHFFFAOYSA-N	5257127	C(C(=O)[O-])[NH3+]	76.0393	55.45995:2152 60.71806:2069 76.03939:9596	8.351	2.33061e+06	2.21744e+06	2.5162e+06	2.07261e+06	3.11021e+06	2.85035e+06	2.53901e+06	2.17434e+06	2.71055e+06	2.20693e+06	2.18458e+06	2.70651e+06	2.59289e+06	2.29917e+06	2.47465e+06	1.98506e+06	2.81129e+06	3.27046e+06	3.57138e+06	2.48038e+06	3.09856e+06	3.44596e+06	1.6289e+06	3.50157e+06	4.03172e+06	2.88484e+06	3.26564e+06	3.41868e+06	2.77354e+06	3.03188e+06	3.46686e+06	2.65815e+06	2.11809e+06	2.18138e+06	2.32486e+06
418	1971	227636	Glycolic acid	Organic acids and derivatives	Alpha hydroxy acids and derivatives		GC		AEMRFAOFKBGASW-UHFFFAOYSA-N	3698251	C(C(=O)[O-])[OH2+]	177		227636	2620.49	3268.13	1811.97	1906.65	1298.52	1329.55	2174.33	2363.47	3807.62	2391.29	4061.35	2958.04	2159.53	1459.26	5229.33	2410.94	2689.7	3128.69	2885.22	2094.27	3151.27	3016.87	4041.86	2022.22	3059	1901.5	2360.41	3630.71	3808.79	1151.32	4649.34	1252.14	1998.14	2446.93	4241.66
419	3640	9.79_204.13	Gly-Lys	Organic acids and derivatives	Amino acids, peptides, and analogues	mz and MS/MS matching	HILIC ESI +	[M+H]+	IKAIKUBBJHFNBZ-LURJTMIESA-N	3080576	C(CCN)C[C@@H](C(=O)O)NC(=O)CN	204.135	84.08086:76787 101.10723:4044 129.10242:45432 130.08655:17033 141.10269:2999 147.11301:12930 169.09734:2562 186.12363:3077 187.10802:13093 200.74655:1902 201.44585:2574 204.13515:25760	9.786	1691.57	100	100	100	10118	7142.07	100	100	3280.7	4536.71	1425.2	5860.05	100	4888.8	8305.67	961.999	4762.66	2667.4	1048.53	100	10454.6	6660.69	100	2407.46	4689.17	3343.74	7402.08	2341.66	2655.78	6609.49	1961.52	100	775.005	3112.11	100
420	4440	7.90_173.09	Gly-Val	Organic acids and derivatives	Amino acids, peptides, and analogues	authentic standard mzrt, MS/MS matching	HILIC ESI -	[M-H]-	STKYPAFSDFAEPH-UHFFFAOYSA-N	97417	CC(C)C(C(=O)O)NC(=O)CN	173.094	51.68326:1772 58.12873:2064 61.98762:8975 73.04033:11246 76.96978:3723 82.47419:1827 88.04041:2874 88.2021:2021 116.07179:53469 121.72259:2225 122.52332:2115 129.10361:50938 142.99945:8939 154.948:317781 155.94798:11455 172.95892:52723 172.97438:3487 173.09415:70943	7.9	3840.76	100	100	100	1625.7	1994.49	6180.19	1962.74	4845.51	7692.5	5700.24	22838	3030.65	10276.1	31402.9	6312.22	8447.93	3490.51	100	1721.24	8108.66	8513.9	100	1406.64	27258.6	5964.32	8803.98	4569.16	9103.78	12513.2	6333.07	8755.22	4197.18	100	3332.89
421	21632	4.29_1179.74	GM3 d36:1;	Lipids and lipid-like molecules	Acidic glycosphingolipids	mz and in silico MS/MS matching	CSH ESI -	[M-H]-	IBYFJBLHBFJQPE-HNENSFHCSA-N	138175074	CCCCCCCCCCCC(C(COC1C(C(C(C(O1)CO)OC2C(C(C(C(O2)CO)O)OC3(CC(C(C(O3)C(C(CO)O)O)NC(=O)C)O)C(=O)O)O)O)O)NC(=O)CCCCCCCCC/C=C\CCCCCCCCCC)O	1179.74	71.01252:11516 80.6319:4520 83.01263:11817 85.02827:7226 87.00749:155861 98.06042:6644 100.03951:5963 101.02361:8386 108.04462:7784 113.02373:10079 126.05514:21481 138.05537:7513 142.05026:9200 170.0451:8516 204.04822:21016 290.08844:208197 290.12329:8255 353.78412:5593 1179.73889:180839	4.29	69422.1	48895.5	51789.9	38087.3	54611.1	51267.1	68372.1	52965.1	59219.9	91941.4	68171.4	78637.5	78255.1	47259.6	97657.3	68111.7	63629.3	87468.2	60536.9	48391.4	42662	61708.1	36562.2	50732.7	103327	100985	87816.7	36121	62143.7	63257.1	87664.6	78529.5	61202.9	39753.3	43149.1
422	16942	557299	Guanidinosuccinate	Organic acids and derivatives	Amino acids, peptides, and analogues		GC		VVHOUVWJCQOYGG-REOHCLBHSA-N	439918	C([C@@H](C(=O)O)N=C(N)N)C(=O)O	328		557299	61355.9	8638.73	47196.2	11069.5	172684	91612	17115.6	45810.3	24944	73926.3	15972.5	30810.1	8774.09	81167.8	38097.3	17637.1	2612.95	27677.5	762.387	6750.64	396.855	5833.45	882.355	6351.75	540.798	36602.9	2347.62	692.133	788.1	39037.8	2977.79	69595.6	67268.7	1117.79	73586.5
423	3069	6.43_150.04	Guanine	Organoheterocyclic compounds	Purines and purine derivatives	authentic standard mzrt matching	HILIC ESI -	[M-H]-	UYTPUPDQBNUYGX-UHFFFAOYSA-N	135398634	C1=NC2=C(N1)C(=O)NC(=N2)N	150.043	MS/MS spectrum not acquired	6.434	441607	8865.1	457820	192480	236670	644550	529006	408692	466846	312020	605668	588572	338939	358741	320547	336935	5.30215e+06	3.68262e+06	1.02888e+07	3.83134e+06	7.76956e+06	5.31765e+06	8.62559e+06	3.52812e+06	6.94702e+06	6.20351e+06	4.66433e+06	5.01099e+06	7.01012e+06	5.54429e+06	7.80859e+06	6.14231e+06	377628	629516	360039
424	11979_10510	7.15_318.06_7.15_282.09	Guanosine	Nucleosides, nucleotides, and analogues		authentic standard mzrt, MS/MS matching	HILIC ESI -	[M+Cl]-_[M-H]-	NYHBQMYGNKIUIF-UUOKFMHZSA-N	135398635	C1=NC2=C(N1[C@H]3[C@@H]([C@@H]([C@H](O3)CO)O)O)N=C(NC2=O)N	318.0643_282.0873	52.68463:2055 106.92846:2117 107.03587:3026 133.0157:25152 150.04262:481642 165.28542:2189 247.11766:2244 281.85843:2941 282.08737:153140	7.1525	5.93157e+06	100	4.69205e+06	4.11931e+06	5.035e+06	4.89562e+06	5.03521e+06	3.56799e+06	5.66079e+06	5.48523e+06	4.23538e+06	4.90894e+06	5.10861e+06	3.69678e+06	2.47499e+06	3.61129e+06	4.28975e+06	4.22204e+06	4.57353e+06	2.63208e+06	5.49005e+06	5.08182e+06	4.17961e+06	4.63682e+06	3.42364e+06	3.04465e+06	2.51446e+06	2.34412e+06	3.02286e+06	3.98559e+06	3.6945e+06	3.20564e+06	1.50065e+06	2.59394e+06	2.90163e+06
425	6978_6660	9.59_386.05_9.58_364.07	Guanosine 5'-monophosphate	Nucleosides, nucleotides, and analogues	Purine ribonucleotides	mz and MS/MS matching	HILIC ESI +	[M+Na]+_[M+H]+	RQFCJASXJCIDSX-UUOKFMHZSA-N	135398631	C1=NC2=C(N1[C@H]3[C@@H]([C@@H]([C@H](O3)COP(=O)(O)O)O)O)N=C(NC2=O)N	386.0474_364.0654	51.43906:1922 59.02769:2324 65.9818:2038 67.35802:2266 75.17495:2355 105.14556:2324 108.42119:2419 114.56902:2073 119.01045:26788 120.96644:35871 130.37663:2495 145.14334:2353 174.02187:3357 174.03883:94335 231.28972:2105 234.99821:14354 386.04892:21657	9.587	1045122	652057	556630	374913	238973	332891	330159	568003	395434	526411	582281	714949	407616	955365	1.34292e+06	480577	1.08895e+06	1.28897e+06	797308	1.21919e+06	200086	483498	160968	856510	1.28543e+06	990790	1.07051e+06	983568	1.12465e+06	919309	1.09541e+06	906498	1.77785e+06	1.35226e+06	1.38374e+06
426	10404	5.40_890.67	Hex2Cer d36:1; Hex2Cer d18:1/18:0;	Lipids and lipid-like molecules	Glycosphingolipids	mz and in silico MS/MS matching	CSH ESI +	[M+H]+	VOZHMDQUIRUFQW-AIRKALMMSA-N	6450208	CCCCCCCCCCCCCCCCCC(=O)NC(CO[C@H]1[C@@H]([C@H]([C@H]([C@H](O1)CO)OC2[C@@H]([C@H]([C@H]([C@H](O2)CO)O)O)O)O)O)C(/C=C/CCCCCCCCCCCCC)O	890.671	75.5554:3981 79.05543:8202 81.07074:21353 82.06615:25714 83.08677:6643 85.02949:17637 85.1025:4064 93.07111:16739 95.08662:25710 97.02982:6011 97.10234:14798 100.22799:4214 104.99398:4152 107.08709:3844 109.10318:11565 121.10291:9275 131.08751:4135 135.11829:8430 145.0513:4536 184.07532:5003 184.55045:4061 200.94624:6186 200.96593:12463 236.02412:4126 251.25873:4282 251.66611:3816 252.27228:12898…	5.401	421.266	32699.6	126803	30467.3	38125.1	47721.8	56544.9	50618.5	434.611	78147.5	29919.5	433.432	49993.5	38902.2	426.527	83012	2090.34	426.111	416.847	420.266	35702.6	51041.8	17864.9	36061.4	418.135	429.96	405.78	405.462	39176.4	436.411	417.43	427.589	432.869	419.118	51375.3
427	10632	1.21_285.21	Hexadecanedioic acid	Lipids and lipid-like molecules	Fatty acids and conjugates	mz and MS/MS matching	HILIC ESI -	[M-H]-	QQHJDPROMQRDLA-UHFFFAOYSA-N	10459	C(CCCCCCCC(=O)O)CCCCCCC(=O)O	285.21	57.73652:2067 75.00832:2926 78.52089:2235 123.03176:2326 158.81697:2030 199.60666:2107 209.58994:2314 223.20885:40224 267.19931:43179 285.17395:3383 285.21024:99999	1.211	413238	526709	571151	471061	514339	483725	680162	524588	250642	170484	231945	199657	209281	217648	142348	225759	476639	455829	438702	635818	381027	451445	535357	543693	554940	621603	549149	469542	478118	573471	444771	541330	488993	431517	439068
428	4818	4.94_260.19	Hexanoyl-carnitine	Lipids and lipid-like molecules	Fatty acid esters	mz and MS/MS matching	HILIC ESI +	[M+H]+	VVPRQWTYSNDTEA-LLVKDONJSA-N	3246938	CCCCCC(=O)O[C@H](CC(=O)[O-])C[N+](C)(C)C	260.186	60.08097:21369 63.9254:2063 69.81388:1938 70.76691:1841 76.90247:1861 85.02833:182566 99.07999:3956 127.423:2262 144.10231:3334 171.15744:2039 201.11165:30564 260.18561:97830	4.943	100	11198.8	100	8397.28	100	8328.9	100	100	40185.7	57200.4	43049.7	45235.2	31092.7	46120.1	75125.2	71252.8	100	13612.4	12581.4	100	100	100	100	100	100	100	100	8477.87	100	8361.27	16904.9	14153.5	100	100	100
429	4330	2.33_172.10	Hexanoylglycine	Organic acids and derivatives	Amino acids, peptides, and analogues	mz and MS/MS matching	HILIC ESI -	[M-H]-	UPCKIPHSXMXJOX-UHFFFAOYSA-N	99463	CCCCCC(=O)NCC(=O)O	172.099	72.41028:1945 74.02422:359776 85.59078:1911 95.40047:1903 98.0923:1841 114.85656:2011 115.10365:2224 128.10814:30041 134.86575:51563 136.86337:43484 171.83244:22253 172.09886:68321	2.331	1961.47	3259.52	2123.92	2241.65	3679.02	3601.69	3852.09	13587.6	3856.49	1592.67	2958.01	2504.86	3470.25	2063.5	3923.62	2890.84	3259.82	4047.71	4547.08	3462.1	1784.23	3119.24	4629.57	2008.02	5036.08	3819.29	4272.58	3574.95	3143.06	2340.96	2869.59	4190.97	2995.59	2539.38	3627.35
430	7519	6.41_776.63	HexCer-AP t37:0+1O;	Lipids and lipid-like molecules	Glycosphingolipids	mz and in silico MS/MS matching	CSH ESI +	[M+H]+	LHFXLUOZTOWQBH-UHFFFAOYSA-N	138201907	CCCCCCCCCCCCCCCCCCC(C(=O)NC(COC1C(C(C(C(O1)CO)O)O)O)C(C(CCCCCCCCCCCCC)O)O)O	776.628	70.06588:10996 70.07397:10697 71.07376:66593 71.08648:15163 81.07088:99626 82.0743:10335 83.08628:56435 85.10205:14351 86.09742:991766 93.07046:8645 95.08668:92805 96.08993:16952 97.10236:62981 98.10554:15044 98.98524:55103 104.10815:99814 109.10233:44202 111.11794:16448 116.80462:7938 123.11796:19156 125.00123:481045 151.14987:11385 184.0755:10732365 185.07944:101870 186.0799:115827 201.16403:23…	6.406	628927	891225	684052	368893	1.02437e+06	882517	540260	411643	1.06356e+06	464539	499442	746165	654788	361107	660502	362882	719478	872051	757694	857632	530445	1.24357e+06	265525	1.11561e+06	1.22547e+06	611096	1.06258e+06	1.46037e+06	749343	772602	824783	551638	398423	425342	513770
431	8350_8187	6.63_807.61_6.64_802.65	HexCer-AP t39:1+O; HexCer-AP t18:0/21:1+O;	Lipids and lipid-like molecules	Glycosphingolipids	mz and in silico MS/MS matching	CSH ESI +	[M+Na]+_[M+NH4]+	null_CUZBBOIZPFEFLW-MRCUWXFGSA-N	138139279	CCCCCCCCCCCCCCC(C(C(COC1C(C(C(C(O1)CO)O)O)O)NC(=O)C(CCCCCC/C=C\CCCCCCCCCCC)O)O)O	807.6063_802.6506	70.84515:5533 71.05019:6853 71.08648:30449 73.0293:37255 74.92418:5645 81.03453:14248 81.07079:32951 83.08651:39577 85.02968:73321 85.10229:23547 91.04015:75322 95.08658:54898 97.02981:47893 97.10241:16291 99.04501:8016 101.0247:11110 103.04079:8623 109.02948:8907 109.10252:34725 114.96186:7064 115.04:7658 121.102:7189 122.47639:7007 123.1183:10635 127.04018:49762 135.11888:7976 145.05138:8704 14…	6.6345	3.42392e+06	5.3697e+06	4.59695e+06	3.77897e+06	5.28927e+06	4.65753e+06	3.42837e+06	2.64269e+06	5.64228e+06	2.28603e+06	2.79585e+06	4.35199e+06	3.72145e+06	1.97574e+06	3.67693e+06	2.13743e+06	3.37018e+06	3.07226e+06	4.72871e+06	3.58202e+06	2.79607e+06	6.00717e+06	811806	6.18355e+06	5.5114e+06	2.15191e+06	5.92231e+06	6.17695e+06	3.74392e+06	4.37703e+06	2.74004e+06	3.033e+06	649101	1.9798e+06	1.41585e+06
432	9037	8.23_830.68	HexCer-AP t41:1+O; HexCer-AP t17:1/24:0+O;	Lipids and lipid-like molecules	Glycosphingolipids	mz and in silico MS/MS matching	CSH ESI +	[M+H]+	MKUQXTDTWKKJLY-BYCLXTJYSA-N	138211392	CCCCCCCCCCCCCCCCCCCCCCC(C(=O)NC(COC1C(C(C(C(O1)CO)O)O)O)C(C(CCC/C=C/CCCCCCCC)O)O)O	830.676	71.08642:24766 74.64695:3144 81.07092:42732 83.08635:37420 85.10214:23062 86.09731:28140 93.07101:5534 95.08662:56945 97.10229:34795 98.14821:3290 107.08677:7191 109.10244:34326 111.1181:20126 121.10263:20524 121.46111:3830 123.11812:16267 125.00134:14583 135.1183:17093 149.13394:4615 184.07553:281805 201.11644:8738 226.95558:4047 247.24374:4076 265.25461:13940 266.28754:13632 284.29941:7813 308.…	8.226	274449	565427	506311	285396	565179	517985	308456	204556	634184	232900	234666	332143	282846	176498	351672	183285	272115	240197	406045	325301	216990	692597	93084.6	648692	476438	162138	568101	762574	351606	374842	322852	232290	89381.5	196701	172623
433	6508	5.88_730.63	HexCer-NDS d36:0; HexCer-NDS d18:0/18:0;	Lipids and lipid-like molecules	Glycosphingolipids	mz and in silico MS/MS matching	CSH ESI +	[M+H]+	DSRCOSQOBBICFU-UHFFFAOYSA-N	3710785	CCCCCCCCCCCCCCCCCC(=O)NC(COC1C(C(C(C(O1)CO)O)O)O)C(CCCCCCCCCCCCCCC)O	730.629	70.06549:20213 71.08599:7444 74.61657:3144 79.00099:3551 80.64481:3111 81.07039:58380 83.08601:28969 85.1018:7009 95.05583:3129 95.08618:60738 97.10165:28969 99.47433:3203 100.06297:3252 104.30397:3202 109.10198:31306 111.11761:7234 119.93674:3730 123.1172:14840 137.13327:4934 184.07416:3298 201.22249:16114 201.24637:3090 240.27075:4142 254.28542:23982 266.28586:212464 284.29657:631454 302.30728:…	5.879	787992	1.48787e+06	1.17018e+06	645580	1.50389e+06	1.17906e+06	789937	592977	1.71066e+06	377528	591031	867683	826256	344801	665802	381691	421167	362295	673707	443798	254815	1.32692e+06	75421.6	1.31883e+06	679987	239924	1.01924e+06	1.37505e+06	548884	526409	373508	299674	224091	355366	288198
434	7106	6.54_758.66	HexCer-NDS d38:0; HexCer-NDS d18:0/20:0;	Lipids and lipid-like molecules	Glycosphingolipids	mz and in silico MS/MS matching	CSH ESI +	[M+H]+	JMHGBISEAGEKAI-UHFFFAOYSA-N	18781911	CCCCCCCCCCCCCCCCCCCC(=O)NC(COC1C(C(C(C(O1)CO)O)O)O)C(CCCCCCCCCCCCCCC)O	758.661	70.0658:77217 71.08606:86477 81.07059:235699 83.0862:104892 85.102:24233 95.08643:263223 97.10225:104514 109.1021:155966 111.11758:22810 123.11798:55122 134.90431:14148 137.13419:14690 184.07527:17250 236.10257:13526 239.19742:13537 249.25829:18038 254.28697:77187 258.79871:14746 266.26172:16867 266.28699:774954 284.29755:1398650 302.30911:272782 312.32913:950611 334.13919:14976 434.23193:14661 5…	6.535	158795	519689	313980	159333	524249	333593	171271	109791	584694	89479.6	104392	187441	218966	69254.3	149064	64154.4	100595	88451	179637	109612	58215.6	394598	18927	456485	200789	52138	371521	943765	142923	169831	108370	71944.1	27283	61648.8	64820.9
435	8385_7751	7.20_808.68_7.20_786.69	HexCer-NDS d40:0; HexCer-NDS d18:0/22:0;	Lipids and lipid-like molecules	Glycosphingolipids	mz and in silico MS/MS matching	CSH ESI +	[M+Na]+_[M+H]+	null_BCRCIDJHDMYLDJ-UHFFFAOYSA-N	18781903	CCCCCCCCCCCCCCCCCCCCCC(=O)NC(COC1C(C(C(C(O1)CO)O)O)O)C(CCCCCCCCCCCCCCC)O	808.6753_786.6929	70.06544:20745 71.08602:9008 81.0704:64885 83.0859:33831 85.10169:17936 94.88882:3415 95.08612:74914 97.10184:33761 109.10211:52182 111.11777:12308 116.38087:4224 123.11729:18698 134.39786:3657 184.07494:56990 200.74863:18520 254.28574:28550 266.28589:255640 284.29651:440686 302.30743:95827 340.35938:265537 364.36282:5835 402.81165:4111 456.16031:4367 588.60962:59180 606.6217:1404681 624.63293:52…	7.202	2.29278e+06	5.6735e+06	4.15919e+06	2.74488e+06	5.19935e+06	4.29133e+06	2.60455e+06	1.95297e+06	5.93857e+06	1.68335e+06	1.77271e+06	2.98558e+06	3.16438e+06	1.37423e+06	2.47185e+06	1.32193e+06	2.16651e+06	1.82264e+06	3.42505e+06	2.34095e+06	1.53411e+06	6.09583e+06	806400	6.26526e+06	3.81993e+06	1.2189e+06	5.78916e+06	7.9977e+06	2.77628e+06	2.88634e+06	1.96533e+06	1.56559e+06	690605	1.36e+06	1.10109e+06
436	8331_7708	6.54_806.66_6.53_784.68	HexCer-NDS d40:1; HexCer-NDS d18:0/22:1;	Lipids and lipid-like molecules	Glycosphingolipids	mz and in silico MS/MS matching	CSH ESI +	[M+Na]+_[M+H]+	FZMJISFZRIRZPX-JPXDBTALSA-N	134731477	CCCCCCCCCCCCCCC[C@H]([C@H](CO[C@@H]1C(C([C@H]([C@@H](O1)CO)O)O)O)NC(=O)CCCCCCCCCCC/C=C/CCCCCCCC)O	806.658_784.6766	79.05531:20636 81.07106:36152 83.08659:7479 86.09765:6011 91.05536:13547 93.07107:22857 94.7934:4235 95.08694:18861 105.0714:8386 107.08704:8040 108.16609:3502 109.10279:7233 119.08701:7651 121.10289:6910 128.79187:4184 135.11841:5710 147.11884:4319 184.07597:111360 184.09283:6508 203.05609:47992 222.15295:3814 302.25491:3330 320.3353:5761 386.28174:13795 389.31015:137532 389.36472:6713 415.32535…	6.535	280667	700829	528937	359558	677044	539549	287189	258249	816797	197609	234175	440701	410737	122363	303692	141917	221805	129709	431268	188232	134123	720426	29866.2	738982	450629	82289.2	816363	1.05919e+06	258711	342682	205729	107650	62052.1	148051	108230
437	7648	5.797_782.65973	HexCer-NDS d40:2; HexCer-NDS d24:0/16:2;	Lipids and lipid-like molecules	Glycosphingolipids	mz, in silico MS/MS matching	CSH ESI +	[M+H]+	FTDQVOHRAKZRNH-OHNCOSGTSA-N	138155537	CCCCCCCCCCCCCCCCCCCCCC(O)C(COC1OC(CO)C(O)C(O)C1O)NC(=O)CCCCCCC\C=C/C\C=C/CCC	782.66	70.06534:32950 70.06903:5322 71.08635:56904 73.02859:23182 79.05505:111176 79.94749:4588 80.05034:5361 81.03399:5255 81.07079:183479 82.06606:166177 83.04989:8374 83.0864:123675 85.02931:72089 85.10147:32382 86.09743:53367 91.04009:60044 91.05438:10844 92.03523:5544 93.07093:123876 95.04971:5194 95.08653:207308 96.08178:46078 97.02282:4533 97.02937:54448 97.06548:18571 97.10232:118981 99.04444:76…	5.797	423130	940483	824269	442342	777130	644441	407702	342425	1.14488e+06	333231	342524	530909	543834	229362	406753	265463	268453	245143	460482	256733	120688	632496	63102.1	625341	404099	143169	525262	742452	302373	353802	281065	239985	126789	259552	204534
438	8834_8148	7.52_822.69_7.52_800.71	HexCer-NDS d41:0; HexCer-NDS d18:0/23:0;	Lipids and lipid-like molecules	Glycosphingolipids	mz and in silico MS/MS matching	CSH ESI +	[M+Na]+_[M+H]+	null_RVQPKPDZDJRSHQ-UHFFFAOYSA-N	133016772	CCCCCCCCCCCCCCCCCCCCCCC(=O)NC(COC1C(C(C(C(O1)CO)O)O)O)C(CCCCCCCCCCCCCCC)O	822.6914_800.7088	70.06606:33784 71.08652:23835 76.68214:3592 79.05515:4048 81.07086:92508 83.08657:51953 85.10217:17317 86.09759:8593 88.07642:3723 93.07082:4910 95.08667:100193 97.10254:52216 109.10278:51143 111.11799:15167 121.10339:3549 123.11826:24334 125.00116:6542 137.13417:7905 161.52135:3763 184.07562:178768 201.12181:8580 201.13995:5896 240.27245:6857 252.27126:30093 254.28763:36333 264.27222:157446 265.…	7.5215	311459	755354	585721	355859	707230	534558	309882	238154	859164	196662	263727	418117	366068	149591	336303	177713	265170	223248	432318	284735	178856	778760	72136.1	705605	483781	151316	699608	1.48408e+06	272542	319069	242242	210974	73738.1	178639	133119
439	8024	10.49_796.67	HexCer-NDS d41:2;	Lipids and lipid-like molecules	Glycosphingolipids	mz and in silico MS/MS matching	CSH ESI +	[M+H]+	FHPDSFWZVNURMX-LLNQCXAOSA-N	138151919	CCCCCCCCCCCCCCCCCCCCC(C(COC1C(C(C(C(O1)CO)O)O)O)NC(=O)CCCCCCCC/C=C\C=C/CCCCC)O	796.675	70.79266:3144 79.05522:3786 79.35078:3028 81.07085:13896 82.06596:3792 83.08627:6672 93.07109:5348 94.71964:3273 95.08691:6742 110.48215:3039 121.10231:4253 135.11833:5265 142.25583:3281 154.5827:3159 201.10745:11665 252.27135:74388 264.27161:469589 282.28217:25981 370.37424:14277 604.60645:16576 616.60901:107154 618.625:22397 634.61713:32454 796.66455:28072	10.486	791.607	775.705	799.381	790.131	783.112	779.483	793.05	802.843	744.53	796.864	797.527	789.869	790.02	834.848	788.749	830.854	852.768	857.033	799.459	857.002	832.33	790.579	831.187	791.232	805.159	833.688	806.722	753.508	806.255	798.007	835.521	830.968	834.055	826.008	837.075
440	8589	6.94_814.70	HexCer-NDS d42:0; HexCer-NDS d18:0/24:0;	Lipids and lipid-like molecules	Glycosphingolipids	mz and in silico MS/MS matching	CSH ESI +	[M+H]+	SNPQGCDJHZAVOB-UHFFFAOYSA-N	4558205	CCCCCCCCCCCCCCCCCCCCCCCC(=O)NC(COC1C(C(C(C(O1)CO)O)O)O)C(CCCCCCCCCCCCCCC)O	814.702	71.07375:26140 72.62975:4797 79.05494:23290 81.07061:34307 82.06611:54771 82.0742:21216 83.06899:18142 83.08627:20521 84.08974:9618 85.02929:7941 85.06445:5006 86.01127:4968 86.0974:247855 86.11116:5355 87.05003:5756 87.10058:25337 93.07093:19595 94.07397:9652 95.08648:45613 96.08973:9602 97.10222:10134 98.98517:21069 102.10317:5374 104.10794:34612 109.10243:22005 121.10255:12359 122.10628:5901 1…	6.938	917500	3.30171e+06	2.33355e+06	1.12594e+06	2.57962e+06	2.21727e+06	1.14901e+06	558700	3.17937e+06	594773	622037	1.45439e+06	1.1434e+06	373384	1.08811e+06	376011	949609	836603	2.34678e+06	900897	564593	2.72993e+06	180924	3.16262e+06	1.69464e+06	383420	2.28102e+06	3.26643e+06	1.04887e+06	1.1811e+06	672121	419294	146301	500726	370235
441	9165_8524	7.18_834.69_7.17_812.71	HexCer-NDS d42:1; HexCer-NDS d18:0/24:1;	Lipids and lipid-like molecules	Glycosphingolipids	mz and in silico MS/MS matching	CSH ESI +	[M+Na]+_[M+H]+	ARWNGPONLNUYCE-BENRWUELSA-N	138121489	CCCCCCCCCCCCCCCCCCCCCCCCCCC(C(COC1C(C(C(C(O1)CO)O)O)O)NC(=O)CCCCCC/C=C\CCCC)O	834.6906_812.7093	70.06565:33538 71.08583:19465 79.05453:6901 79.22491:3748 81.07039:83252 83.08598:77721 85.10159:14522 93.0713:4239 95.08613:110959 97.10181:65522 107.08559:5085 109.10197:62943 111.08027:3556 111.11722:28361 114.09193:6534 121.10191:7108 123.11726:26118 128.10741:4308 135.11754:7531 136.52798:3421 137.13309:5154 149.13303:5517 184.07335:5551 201.21465:15126 240.27026:5201 254.28648:36590 264.270…	7.1755	3.06439e+06	7.69755e+06	5.39122e+06	3.753e+06	6.75282e+06	5.9755e+06	3.5459e+06	2.556e+06	9.00028e+06	2.35775e+06	2.55784e+06	4.38953e+06	4.1945e+06	1.61805e+06	3.55115e+06	1.79001e+06	3.43398e+06	2.71443e+06	5.20986e+06	3.21625e+06	2.73723e+06	9.42801e+06	1.06931e+06	1.01515e+07	5.67804e+06	1.86037e+06	1.00716e+07	1.34912e+07	3.68776e+06	4.1715e+06	3.07375e+06	2.20606e+06	797151	1.80628e+06	1.28371e+06
442	8461	6.63_810.69	HexCer-NDS d42:2; HexCer-NDS d18:0/24:2;	Lipids and lipid-like molecules	Glycosphingolipids	mz and in silico MS/MS matching	CSH ESI +	[M+H]+	AURQDPDHKNGRFW-RDFANRIKSA-N	138122435	CCCCCCCCCCCCC/C=C\CCCCCCCCCC(=O)NC(COC1C(C(C(C(O1)CO)O)O)O)C(/C=C/CCCCCCCCCCCC)O	810.693	71.08652:9944 73.02891:4920 79.05517:9557 81.0709:132956 83.08656:78737 85.10241:10560 86.09747:32511 93.07099:9460 95.08681:164854 97.10237:66073 100.07706:4975 107.08685:8006 109.10275:93921 111.11799:25896 119.77668:5100 121.10241:11357 123.1184:49648 133.10249:5230 135.11882:8005 137.13455:17424 146.98364:25817 184.07576:206417 204.70073:4145 240.27037:6659 254.28787:53548 264.27179:83462 266…	6.627	342698	919117	744555	338461	962852	786327	366514	155200	1.13696e+06	195831	84408.8	392503	557577	53843.6	438435	123396	474113	387300	671077	593541	345231	1.66313e+06	25567.4	1.80562e+06	982512	166361	1.21194e+06	1.98225e+06	564170	746689	566492	433812	10124.8	103087	49962.5
443	8386	5.79_808.68	HexCer-NDS d42:3; A	Lipids and lipid-like molecules	Glycosphingolipids	mz and in silico MS/MS matching	CSH ESI +	[M+H]+	JQGUTNUBIKTHSB-URPFAVNPSA-N			808.675	70.0658:49279 71.08606:45576 73.02927:11824 79.0551:125779 81.07097:291471 82.06622:195667 83.08661:154618 85.0296:66530 85.10197:48402 86.09727:20324 91.04013:85978 93.07104:150136 95.08688:321778 96.08147:55941 97.02969:64931 97.06584:11638 97.10245:175326 105.58694:8880 107.087:95050 108.08421:9196 109.10262:203053 109.78476:9441 111.11787:55750 121.10282:169380 123.11847:103544 125.00179:9722…	5.785	303166	889682	615784	394315	542331	325042	307821	249711	1.10006e+06	356646	290417	542591	485114	167084	294183	217463	131120	86852.4	402546	106914	90752.3	436663	11036.3	380557	284384	38745	493148	760230	224967	193633	182747	145827	14706	172794	81934.5
444	9337	7.77_840.74	HexCer-NDS d44:1; HexCer-NDS d18:0/26:1;	Lipids and lipid-like molecules	Glycosphingolipids	mz and in silico MS/MS matching	CSH ESI +	[M+H]+	CSYZNSRDVLHDPK-LCUIJRPUSA-N	138138624	CCCCCCCCCCCCCCCCCCCCC(C(COC1C(C(C(C(O1)CO)O)O)O)NC(=O)CCCCCCC/C=C\CCCCCCCCCCC)O	840.743	81.07076:14507 83.08658:6977 95.08651:7081 97.10259:8103 109.10271:6540 110.58069:3544 113.75574:3736 201.12387:12874 201.14278:3723 208.00124:3417 254.28903:3176 266.28934:29443 284.29904:54144 294.31628:4236 312.33023:7332 642.66748:12322 660.67395:200826 678.68604:70050 840.71997:126039	7.773	11777.2	44551	33345.4	8112.42	40897	24223.3	4402.19	13418.8	70150	2070.21	5041.89	9481.91	6010.61	2074.08	17212.8	9575	2011.6	2037.68	20223.2	7612.55	2026.03	66465.9	2112.19	75038.4	34982.7	2057.9	75747.4	105131	19352.4	10212.6	6954.76	9000.12	2135.58	2065.71	2067.85
445	9288	8.06_838.72	HexCer-NDS d44:2;	Lipids and lipid-like molecules	Glycosphingolipids	mz and in silico MS/MS matching	CSH ESI +	[M+H]+	FWSWVUHDBYGKDC-DPTWWRMPSA-N	138156699	CCCCCCCCCCCCCCCCCC(C(COC1C(C(C(C(O1)CO)O)O)O)NC(=O)CCCCCCCCCCCCCCCC/C=C\C/C=C\CC)O	838.723	71.08611:6164 79.055:9198 81.07065:33003 82.06592:25783 83.0863:18758 85.02926:5350 85.10225:4105 91.04007:4876 93.07061:17083 95.08656:40045 97.02937:7880 97.10223:21584 107.08647:7773 109.1023:7731 121.10226:21958 123.11806:4537 125.72961:3423 135.11804:21315 135.86055:3563 136.43976:4290 149.13376:5011 199.09187:16983 199.11404:7277 252.27222:39120 264.27148:283815 275.27621:6315 280.3028:1673…	8.064	53970.1	141536	113124	78494.3	117106	110603	52157.2	38510.7	139952	48481.3	46635.9	69851.1	66968.2	31232	59869.8	36909.2	53643.3	44493	84325.2	64064.4	26266.4	115951	8255.05	109392	82910.4	35200.7	97237.9	277979	53738.1	57738.5	53264.7	41387.3	7121.03	39230	35375.1
446	9848	7.79_862.72	HexCer-NDS d46:4;	Lipids and lipid-like molecules	Glycosphingolipids	mz and in silico MS/MS matching	CSH ESI +	[M+H]+	RPWUTRXLYQNYLF-ZRENGBSJSA-N			862.723	79.1274:3071 87.01146:3246 89.81581:3545 111.2404:3294 148.89977:3273 166.53806:3247 184.07619:14445 201.08553:13862 216.49092:3989 617.04626:3939 682.6521:5618 700.66699:5383 862.72205:531832	7.794	187248	424419	275018	237022	366342	252622	239513	168615	498320	146064	161753	245384	226579	79958	219177	118293	246162	199664	352682	246518	208266	508937	37127.2	536791	333477	122407	512163	725782	274757	237902	182542	155315	33041.4	126930	62263
447	6042	4.99_700.58	HexCer-NS d34:1; HexCer-NS d18:1/16:0;	Lipids and lipid-like molecules	Glycosphingolipids	mz and in silico MS/MS matching	CSH ESI +	[M+H]+	VJLLLMIZEJJZTE-ORIPQNMZSA-N	14035028	CCCCCCCCCCCCCCCC(=O)NC(COC1C(C(C(C(O1)CO)O)O)O)C(/C=C/CCCCCCCCCCCCC)O	700.582	78.57968:2869 87.66555:2924 95.08601:5247 103.96446:2743 108.90878:2865 121.10251:3128 123.67932:3293 138.15271:3223 178.77385:3239 201.24258:15281 236.23958:4860 252.27048:51342 256.26663:14942 264.2706:608213 265.25516:3050 282.28104:58949 487.35736:3900 490.50195:6689 502.50107:42255 504.51889:6252 520.51208:81656 552.47137:3772 682.56512:70317	4.989	498571	1.01611e+06	758117	388622	678268	657630	496768	394016	810072	277963	299800	519892	603025	281912	466563	229325	345022	328351	456670	359591	167665	647631	35862.5	905565	542198	255227	633161	687278	418111	434469	280129	318749	33059.2	195148	154688
448	6469	4.74_728.61	HexCer-NS d36:1; HexCer-NS d18:1/18:0;	Lipids and lipid-like molecules	Glycosphingolipids	mz and in silico MS/MS matching	CSH ESI +	[M+H]+	YMYQEDCYNANIPI-OWWNRXNESA-N	6138330	CCCCCCCCCCCCCCCCCC(=O)NC(COC1C(C(C(C(O1)CO)O)O)O)C(/C=C/CCCCCCCCCCCCC)O	728.613	71.08599:15054 79.05478:14330 81.07096:31986 82.06593:51787 83.08614:6823 85.10204:7476 86.09705:8419 91.05515:3866 93.07058:18197 95.08666:33101 96.08168:5167 97.02946:4765 97.10213:16495 107.08657:4639 108.35335:3447 109.10226:18900 111.68629:3269 121.10233:19600 123.11768:3993 135.11792:7725 197.4967:3639 215.82056:3731 247.24631:7029 252.27144:201098 264.27161:2214985 265.25568:3957 266.28726…	4.742	1.74358e+07	3.7502e+07	2.9271e+07	1.54484e+07	3.9712e+07	2.80519e+07	1.60585e+07	1.37112e+07	4.97206e+07	1.59868e+07	1.68926e+07	2.89765e+07	3.00131e+07	1.27436e+07	1.96361e+07	1.38423e+07	1.15096e+07	1.02403e+07	1.46544e+07	1.04952e+07	5.08495e+06	2.39377e+07	3.22081e+06	2.41366e+07	1.77457e+07	7.34558e+06	1.92777e+07	2.7144e+07	1.24661e+07	1.44502e+07	1.20739e+07	8.48293e+06	6.6986e+06	1.12167e+07	1.00797e+07
449	6427	5.09_726.60	HexCer-NS d36:2; HexCer-NS d18:2/18:0;	Lipids and lipid-like molecules	Glycosphingolipids	mz and in silico MS/MS matching	CSH ESI +	[M+H]+	RXMLAFHTZIACSX-LLRUVXLESA-N	138257407	CCCCCCCCCCCCCCCCCC(=O)NC(COC1C(C(C(C(O1)CO)O)O)O)C(/C=C/CC/C=C/CCCCCCCCC)O	726.596	79.05462:3361 80.52332:2888 81.07056:3624 82.06562:6627 86.7095:3064 88.21398:3072 95.08601:7091 109.10165:4928 132.10742:3405 136.92346:3283 164.86806:3062 250.25447:43255 252.27023:4337 262.25479:487451 264.27029:48495 280.26535:45848 282.28098:4836 284.29474:3844 485.64337:3459 497.88251:3294 516.5188:3994 528.51917:43435 530.52771:5738 546.52789:90805 619.6214:3237 655.138:5257 655.25586:4678…	5.09	387380	632798	521995	266558	588193	559921	487041	423073	508278	366015	465442	540604	661657	234935	398418	323300	71260.4	108440	137252	131997	27908.6	209922	18339.5	224662	153770	47277.1	187034	175723	183086	133593	125443	66404.7	224856	321367	416150
450	6745	5.97_742.63	HexCer-NS d37:1; HexCer-NS d18:1/19:0;	Lipids and lipid-like molecules	Glycosphingolipids	mz and in silico MS/MS matching	CSH ESI +	[M+H]+	FILWRDJIAHFRKS-NHQGMKOOSA-N	138152162	CCCCCCCCCCCCCCCCCCC(=O)NC(COC1C(C(C(C(O1)CO)O)O)O)C(/C=C/CCCCCCCCCCCCC)O	742.629	74.69942:3105 122.75738:2855 177.04056:3663 252.27002:3779 264.27066:114587 278.28662:20165 282.28162:13869 341.30811:5632 433.48209:2946 544.55029:11227 562.55829:22772 627.53802:23147 724.61401:11394	5.973	34882	271607	109533	19366.1	214922	111684	12169.1	12958.8	282913	34945.4	19992.9	57261.7	93974.5	14955.1	32938.2	17987.1	16066.3	1161.14	77906.5	1147.39	1173.9	134586	1185.66	126884	63619.3	1179.92	80901.6	223055	18136.2	52592	25386.3	14837	1180.06	28175.6	10497.2
451	7552_7062	6.31_778.63_6.31_756.64	HexCer-NS d38:1; HexCer-NS d18:1/20:0;	Lipids and lipid-like molecules	Glycosphingolipids	mz and in silico MS/MS matching	CSH ESI +	[M+Na]+_[M+H]+	DFELABABMXOKTD-QOSDPKFLSA-N	138142655	CCCCCCCCCCCCCCCCCCCC(=O)NC(COC1C(C(C(C(O1)CO)O)O)O)C(/C=C/CCCCCCCCCCCCC)O	778.6277_756.6449	70.07356:5355 71.08594:8905 79.05495:34868 81.07039:70593 82.06622:55626 83.08601:35494 85.02862:8041 85.10136:16632 91.05477:4720 93.07057:37800 94.07395:7010 95.08607:75328 96.0815:7428 96.08926:7105 97.10191:31799 107.08587:23300 107.6553:4213 109.10214:35657 111.11773:11097 121.10172:36549 122.10541:5109 123.11745:10283 124.92237:3916 132.8782:4647 135.11749:23672 146.98267:9413 151.14981:718…	6.3085	4.45346e+06	8.80927e+06	6.27241e+06	4.03411e+06	7.05119e+06	6.21513e+06	4.22905e+06	3.21813e+06	8.90934e+06	2.71319e+06	3.49728e+06	5.23685e+06	5.35365e+06	3.2602e+06	5.26302e+06	2.22965e+06	5.06437e+06	4.42259e+06	7.57543e+06	5.88124e+06	2.68848e+06	9.13828e+06	1.29384e+06	9.47079e+06	7.06421e+06	3.40679e+06	1.03599e+07	9.51326e+06	6.41884e+06	7.96485e+06	4.49529e+06	4.2066e+06	2.09364e+06	3.74735e+06	3.1389e+06
452	7022	5.73_754.63	HexCer-NS d38:2; HexCer-NS d18:2/20:0;	Lipids and lipid-like molecules	Glycosphingolipids	mz and in silico MS/MS matching	CSH ESI +	[M+H]+	FTNVGNCYPSFRJK-CZIXKSQASA-N	138155677	CCCCCCCCCCCCCCCCCCCC(=O)NC(COC1C(C(C(C(O1)CO)O)O)O)C(/C=C/CC/C=C/CCCCCCCCC)O	754.63	71.08645:6362 79.05518:18568 81.07082:40229 82.06634:34352 82.84608:4451 83.08634:16348 85.02958:3745 85.1024:4002 91.05542:6545 93.07088:22486 95.0867:41307 96.08251:5704 96.08939:3291 97.10255:12923 105.07117:4814 107.08684:19776 109.10232:22854 119.08713:5604 121.10262:19544 123.11835:7655 133.10332:6909 135.11879:6980 149.13469:6675 163.70662:4048 201.0181:4422 201.03606:12043 245.23233:3698 …	5.731	21752.3	212520	86875	39907.3	58989.9	86744.4	48216.4	730.028	191647	55635	39418.5	704.374	15095	27298.2	31564.9	12562.6	710.277	703.781	719.157	726.064	731.356	25002.2	770.427	21264.7	15570.6	735.966	22674.6	47462.2	717.402	17927.4	6859.3	730.719	29799.5	731.806	750.277
453	7709	6.97_784.68	HexCer-NS d40:1; HexCer-NS d18:1/22:0;	Lipids and lipid-like molecules	Glycosphingolipids	mz and in silico MS/MS matching	CSH ESI +	[M+H]+	YIGARKIIFOHVPF-LAPDZXRHSA-N	14795577	CCCCCCCCCCCCCCCCCCCCCC(=O)NC(COC1C(C(C(C(O1)CO)O)O)O)C(/C=C/CCCCCCCCCCCCC)O	784.677	71.08624:9523 79.05509:13696 81.07091:56110 82.06599:76368 82.71319:5013 83.08646:27866 85.02917:10164 85.10207:6478 91.0399:8199 93.07092:31227 95.08661:59298 96.00584:5755 96.08183:10359 97.10199:7643 100.99782:6095 107.08666:10270 109.10223:22978 121.10265:37672 123.11893:9660 135.11842:30267 184.07545:9522 197.19923:65236 247.24413:12875 252.27153:418348 264.27182:4590397 265.25403:9826 266.2…	6.967	6.59203e+06	2.67956e+07	1.67954e+07	7.18003e+06	2.21655e+07	1.7196e+07	7.73864e+06	4.46164e+06	2.24281e+07	4.35113e+06	4.8464e+06	9.27195e+06	9.85396e+06	3.4618e+06	7.1016e+06	3.5127e+06	5.18701e+06	4.16281e+06	1.04646e+07	5.83302e+06	3.31975e+06	2.14012e+07	1.28585e+06	2.32573e+07	1.01841e+07	2.51794e+06	1.68421e+07	2.89985e+07	7.39806e+06	9.12757e+06	4.67536e+06	4.17262e+06	1.28224e+06	3.42764e+06	2.83511e+06
454	7648	5.80_782.66	HexCer-NS d40:2; HexCer-NS d18:1/22:1; A	Lipids and lipid-like molecules	Glycosphingolipids	mz and in silico MS/MS matching	CSH ESI +	[M+H]+	ABCOAKPLAHRYKK-MXBGQREFSA-N	138116171	CCCCCCCCCCCCCCCCCCCCCCCC(=O)NC(COC1C(C(C(C(O1)CO)O)O)O)C(/C=C/CC/C=C/CCCCCCC)O	782.66	70.06534:32950 70.06903:5322 71.08635:56904 73.02859:23182 79.05505:111176 79.94749:4588 80.05034:5361 81.03399:5255 81.07079:183479 82.06606:166177 83.04989:8374 83.0864:123675 85.02931:72089 85.10147:32382 86.09743:53367 91.04009:60044 91.05438:10844 92.03523:5544 93.07093:123876 95.04971:5194 95.08653:207308 96.08178:46078 97.02282:4533 97.02937:54448 97.06548:18571 97.10232:118981 99.04444:76…	5.797	348525	804175	692983	368851	655804	537054	333708	287197	978130	277738	280607	434600	446448	193949	332823	224132	225126	202966	380502	213259	103424	533755	55550.6	525982	333934	123290	428814	655948	250680	291714	237757	203932	108673	218379	172543
455	7653	10.67_782.66	HexCer-NS d40:2; HexCer-NS d18:1/22:1; B	Lipids and lipid-like molecules	Glycosphingolipids	mz and in silico MS/MS matching	CSH ESI +	[M+H]+	BWKKWNUDYQGITF-SKAXPANRSA-N	138131360	CCCCCCCCCCCCCCCCCCCCCCCCC(=O)NC(COC1C(C(C(C(O1)CO)O)O)O)C(/C=C/CC/C=C/CCCCCC)O	782.661	79.05524:4729 81.07079:7427 82.06624:4262 83.08661:6674 95.08658:11940 97.10291:3604 109.10207:5828 121.10249:7227 122.71502:3681 123.05128:3480 135.11812:3770 191.43497:3361 201.09021:14356 223.4639:3696 247.24742:3424 252.27176:66452 264.27209:456522 266.28885:3709 282.28256:27747 304.17911:4788 356.35464:6363 381.87027:3215 590.59338:17825 602.59528:130228 604.61298:23280 620.6059:30527 713.97…	10.672	677.159	658.197	2687.55	670.761	659.573	654.402	675.234	677.75	646.443	671.224	675.155	672.477	665.659	680.087	672.675	679.179	3459.58	669.927	675.266	688.2	687.772	650.314	679.456	659.308	646.138	684.461	671.972	3908.73	678.611	670.089	2465.65	680.662	679.498	682.182	682.822
456	7646	10.29_782.66	HexCer-NS d40:2; HexCer-NS d18:1/22:1; C	Lipids and lipid-like molecules	Glycosphingolipids	mz and in silico MS/MS matching	CSH ESI +	[M+H]+	CUAHVEOWLGNRSU-QVBSCIJISA-N	138138980	CCCCCCCCCCCCCCCCCCC/C=C/CC/C=C/C(C(COC1C(C(C(C(O1)CO)O)O)O)NC(=O)CCCCCCCCCCC)O	782.659	81.0706:6782 82.06598:3448 86.30527:2925 95.08674:3830 132.9445:3045 200.19424:6749 200.21542:8943 201.08528:3123 216.34087:3515 252.27203:41019 264.27182:277081 276.42352:2958 282.28152:15267 356.35425:6011 590.59241:7380 602.59546:65304 604.60754:15263 620.60388:17902 782.65692:16267	10.288	3513.67	681.886	2436.75	4327.81	683.899	691.28	747.354	759.704	678.819	757.302	751.488	737.617	745.609	763.033	751.651	763.577	745.806	736.107	722.657	752.392	760.994	690.057	771.943	691.05	715.967	761.792	719.014	8937.53	748.286	744.423	752.078	761.818	768.696	761.856	766.214
457	7649	6.37_782.66	HexCer-NS d40:2; HexCer-NS d18:2/22:0;	Lipids and lipid-like molecules	Glycosphingolipids	mz and in silico MS/MS matching	CSH ESI +	[M+H]+	LWOBEIHJFQUNNQ-MXBGQREFSA-N	138206856	CCCCCCCCCCCCCCCCCCCCCC(=O)NC(COC1C(C(C(C(O1)CO)O)O)O)C(/C=C/CC/C=C/CCCCCCCCC)O	782.66	71.08643:12855 79.05527:45555 81.07085:84658 82.066:92694 82.88855:6538 83.08643:49125 89.50984:7596 91.05522:15086 93.07093:47643 95.08671:87270 96.082:11098 97.10197:26807 105.07108:8209 107.0864:27107 109.10271:56802 121.10245:41639 123.11806:28974 133.10356:10684 135.11865:31653 137.13441:7514 146.98329:12399 147.11934:7040 149.13422:9578 161.13438:9688 184.07599:56515 201.16585:27639 201.185…	6.37	1.26679e+06	4.49204e+06	2.75351e+06	958985	3.66399e+06	2.70964e+06	1.21296e+06	1.06808e+06	3.88222e+06	917798	1.1294e+06	1.69531e+06	1.75458e+06	630791	1.13667e+06	644852	457302	363689	1.49117e+07	456360	189494	2.28379e+07	40953.2	2.63501e+07	1.20707e+07	249910	2.55389e+07	1.75634e+06	515304	490142	406804	305375	344292	735512	789421
458	8083	7.29_798.69	HexCer-NS d41:1; HexCer-NS d18:1/23:0;	Lipids and lipid-like molecules	Glycosphingolipids	mz and in silico MS/MS matching	CSH ESI +	[M+H]+	SJGWLQDELUWRDA-JMUUFCRMSA-N	138261261	CCCCCCCCCCCCCCCCCCCCCCC(=O)NC(COC1C(C(C(C(O1)CO)O)O)O)C(/C=C/CCCCCCCCCCCCC)O	798.693	70.06567:16462 71.08585:21902 79.05465:69754 81.0703:140354 82.06567:185525 83.08588:96757 85.02918:20173 85.10139:22115 91.04009:18826 93.07047:86008 94.06747:16451 95.086:173009 96.08129:38742 97.10177:38906 107.0866:51609 109.10212:77615 111.11772:20558 121.10197:112850 135.11742:73559 137.13304:17722 142.63716:19014 178.80917:18744 211.20767:32576 247.24409:32481 250.25444:22401 252.27019:112…	7.293	1.48747e+06	5.41738e+06	3.50449e+06	1.46386e+06	4.83561e+06	3.32071e+06	1.52492e+06	936100	6.12175e+06	1.0919e+06	1.14792e+06	2.1208e+06	1.79475e+06	756014	1.62353e+06	799395	1.27952e+06	1.02979e+06	2.05952e+06	1.24905e+06	781250	4.38714e+06	337428	4.45198e+06	2.26517e+06	686782	3.62642e+06	9.41106e+06	1.47378e+06	1.5984e+06	1.19817e+06	913806	360806	838002	675633
459	8025	6.63_796.68	HexCer-NS d41:2;	Lipids and lipid-like molecules	Glycosphingolipids	mz and in silico MS/MS matching	CSH ESI +	[M+H]+	BWTDRYKILUYTBR-QCVIXQMPSA-N	138131469	CCCCCCCCCCCCCCCCC/C=C/CC/C=C/C(C(COC1C(C(C(C(O1)CO)O)O)O)NC(=O)CCCCCCCCCCCCCC)O	796.675	71.08626:22002 79.05479:7186 81.07074:24361 82.06622:32509 83.08637:19306 85.10229:7153 86.09724:23717 88.68298:3594 93.07102:7458 95.0865:19377 96.08209:3530 97.02929:3905 97.1022:14474 103.14024:3241 107.08656:4732 109.10249:15696 112.46639:3758 121.10213:13943 135.11786:16773 141.37772:3169 146.08798:3359 146.98381:26868 149.13417:3706 156.86223:3579 169.22588:3081 170.55492:3323 198.95908:134…	6.628	234601	1.13699e+06	673502	308623	1.07044e+06	668822	262104	152560	1.48811e+06	174862	225316	493502	398702	104319	322380	165033	195004	151017	453954	197519	142078	855296	39546.4	883019	443029	100950	781665	1.59846e+06	205565	286351	216918	162873	46864.7	138340	81592.9
460	8031	6.74_796.68	HexCer-NS d41:2; HexCer-NS d18:2/23:0;	Lipids and lipid-like molecules	Glycosphingolipids	mz and in silico MS/MS matching	CSH ESI +	[M+H]+	LIFQWWUBGFSGFL-QCVIXQMPSA-N	138202241	CCCCCCCCCCCCCCCCCCCCCCC(=O)NC(COC1C(C(C(C(O1)CO)O)O)O)C(/C=C/CC/C=C/CCCCCCCCC)O	796.677	71.0863:7545 79.05514:21072 81.07077:42632 82.06616:63235 82.28748:3810 83.08637:19260 85.0294:6325 85.10218:5720 86.09736:8914 91.05526:14355 93.07104:24276 95.05048:4027 95.08658:49419 96.08187:6938 97.10244:8155 107.08681:22040 109.10242:24097 111.1185:5432 119.08657:6895 121.1026:23065 133.10178:6446 135.11859:17941 137.13443:4969 140.66235:4035 147.11816:6403 184.07536:105934 185.07927:7085 …	6.743	25194.2	116926	46813.5	26869.1	63821.6	52696.1	26923.8	19259.1	83444.7	16543.3	37469.1	63249.8	30073.4	11751.5	25980.9	21247.3	171649	132918	10081	173736	114920	19362.8	32462.9	14610	4572.43	2842.22	7998.47	35428.2	181537	10283.9	188800	142182	6854.38	15919.6	14136.6
461	8522	6.52_812.71	HexCer-NS d42:1; HexCer-NS d18:1/24:0;	Lipids and lipid-like molecules	Glycosphingolipids	mz and in silico MS/MS matching	CSH ESI +	[M+H]+	POQRWMRXUOPCLD-MHAUTQJVSA-N	12304803	CCCCCCCCCCCCCCCCCCCCCCCC(=O)NC(COC1C(C(C(C(O1)CO)O)O)O)C(/C=C/CCCCCCCCCCCCC)O	812.709	70.06578:5722 71.08632:6801 73.0293:5084 79.05502:17569 81.07072:33859 82.06609:57993 82.5874:4054 83.08611:14448 85.02927:5209 85.10219:13636 91.04001:3704 93.07082:23391 93.70215:3728 95.08652:37374 96.08201:5465 97.10209:16288 107.0863:6733 109.10225:23033 121.10233:17601 123.11826:8200 135.11807:18654 146.98288:4543 158.97873:4756 184.07506:40395 200.78258:4029 200.80121:20063 208.00081:17117…	6.52	946960	2.48331e+06	1.93027e+06	999341	2.39406e+06	1.77952e+06	931056	654785	2.544e+06	668516	670876	1.16718e+06	1.01566e+06	540659	1.06217e+06	451538	716278	605494	1.12403e+06	766598	419121	1.82396e+06	233499	1.81048e+06	1.13622e+06	433542	1.51231e+06	1.7878e+06	771171	917247	636002	575806	262685	611392	499219
462	8453	11.04_810.69	HexCer-NS d42:2; HexCer-NS d18:1/24:1;	Lipids and lipid-like molecules	Glycosphingolipids	mz and in silico MS/MS matching	CSH ESI +	[M+H]+	AOSLRSPJCMCKQU-FRFXWMQRSA-N	138120493	CCCCCCCCCCCCCCCCCCCCCCCCCCC(=O)NC(COC1C(C(C(C(O1)CO)O)O)O)C(/C=C/CC/C=C/CCCCCC)O	810.691	81.07071:3932 82.06622:5202 121.1024:3575 121.63145:3256 158.30356:3195 167.0186:4027 201.12766:13952 252.27069:38493 264.27164:305529 282.28345:13245 329.11002:3298 384.38763:5118 618.62604:7971 630.62463:78563 632.63995:6197 648.63269:22152 810.6839:20071	11.038	7970.42	7744.33	7859.28	8074.68	7670.25	7846.77	7931.18	8011.12	7699.62	7982.53	7990.23	8002.77	8028.91	8069.66	7952.16	8057.74	8154.98	8088	7876.88	8262.11	8038.72	7585.47	8105.5	7550.06	8002.15	8133.82	7636.53	67675.9	8044.13	8055.83	8102.57	8063.09	8037.46	8045.52	8136.8
463	8451	6.43_810.69	HexCer-NS d42:2; HexCer-NS d18:1/24:1; B	Lipids and lipid-like molecules	Glycosphingolipids	mz and in silico MS/MS matching	CSH ESI +	[M+H]+	AOSLRSPJCMCKQU-FRFXWMQRSA-N	138120493	CCCCCCCCCCCCCCCCCCCCCCCCCCC(=O)NC(COC1C(C(C(C(O1)CO)O)O)O)C(/C=C/CC/C=C/CCCCCC)O	810.689	71.0858:43344 73.02899:25843 79.05453:120580 81.0707:252635 82.06594:186894 83.08647:166479 85.0287:92537 85.10175:27778 87.94572:19322 91.03938:76972 93.07071:137354 95.08665:281798 96.0814:33629 97.02908:86198 97.10204:156077 101.22356:22084 107.08593:108580 109.10186:99167 111.11758:48188 121.10253:198278 123.11761:47155 127.03973:27483 135.11815:153044 142.63315:20985 149.13376:32603 184.0748…	6.429	3.05069e+07	8.61066e+07	6.51755e+07	3.23588e+07	7.24643e+07	5.5534e+07	2.88392e+07	1.96993e+07	8.98743e+07	2.11284e+07	2.2126e+07	3.49148e+07	3.51405e+07	1.49399e+07	2.72183e+07	1.57055e+07	2.35914e+07	2.04315e+07	4.17185e+07	2.37031e+07	1.28668e+07	6.73072e+07	7.4483e+06	6.63869e+07	3.99429e+07	1.39392e+07	4.54572e+07	8.42994e+07	2.2198e+07	2.94126e+07	2.42814e+07	1.90572e+07	8.95709e+06	1.96054e+07	1.55586e+07
464	8388	6.52_808.68	HexCer-NS d42:3; HexCer-NS d18:1/24:2;	Lipids and lipid-like molecules	Glycosphingolipids	mz and in silico MS/MS matching	CSH ESI +	[M+H]+	AMDOYZFNQUTYAB-CIGJXBMYSA-N	138119713	CCCCCCCCCCCCCCCC/C=C/CC/C=C/CC/C=C/C(C(COC1C(C(C(C(O1)CO)O)O)O)NC(=O)CCCCCCCCCCCC)O	808.676	79.05525:27326 81.07101:38937 82.06642:44444 83.08653:11726 91.05526:9133 93.07095:23408 95.08675:37249 104.02456:4929 107.0866:10200 109.10286:26413 121.10239:21472 123.11878:8884 135.11844:21542 153.21533:4491 161.13463:5007 184.07579:46423 185.07933:9714 247.24614:6638 250.25594:46496 252.27205:155647 262.25653:519819 264.27228:1601396 266.28958:19291 280.2666:51765 282.24942:9889 282.2832:167…	6.523	136322	460229	234508	94046.2	443831	298561	39950.7	103274	369041	45944.6	74469.5	198677	165464	51336.1	108011	23958.7	66052.8	42109.5	86541.1	30872.4	32043.5	211506	11636.3	320195	57243.6	862778	290644	200677	41458.8	112737	14714.4	17447.1	9608.05	84202.9	45688.7
465	8389	6.39_808.68	HexCer-NS d42:3; HexCer-NS d18:2/24:1;	Lipids and lipid-like molecules	Glycosphingolipids	mz and in silico MS/MS matching	CSH ESI +	[M+H]+	AYSIAIIEZAVRGL-NKHFZFFVSA-N	138123709	CCCCCCCCCCCCCCCCC/C=C/CC/C=C/C(C(COC1C(C(C(C(O1)CO)O)O)O)NC(=O)CCCCC/C=C\CCCCCCCC)O	808.677	79.05479:23265 81.07079:49887 82.06589:78153 83.08614:27538 85.02915:8513 85.10183:4850 86.09689:5462 91.03967:7368 91.05488:19916 93.07077:31437 95.08639:53244 96.08139:17179 97.02922:6132 97.10198:16725 105.07066:4364 107.08648:20531 109.10211:29265 111.11746:6544 119.08678:5740 121.10216:25474 123.1179:10088 133.10181:4573 135.11797:20295 137.13373:5287 147.11832:4917 149.13359:15173 163.14992…	6.387	2.78745e+06	8.98877e+06	5.97084e+06	2.49828e+06	7.9908e+06	6.25361e+06	2.84635e+06	1.75252e+06	9.28528e+06	1.75084e+06	1.84036e+06	2.99826e+06	3.46466e+06	1.25115e+06	2.83059e+06	1.28607e+06	2.48579e+06	2.14692e+06	3.82835e+06	2.60361e+06	1.78725e+06	8.88925e+06	609465	9.23991e+06	4.83799e+06	1.28474e+06	4.95143e+06	9.58594e+06	2.62075e+06	3.41128e+06	2.56413e+06	1.97825e+06	706416	1.77836e+06	1.23458e+06
466	8938_9527	7.92_826.72_7.93_848.71	HexCer-NS d43:1; HexCer-NS d18:1/25:0;	Lipids and lipid-like molecules	Glycosphingolipids	mz and in silico MS/MS matching	CSH ESI +	[M+H]+_[M+Na]+	RIGGIBNQNREJCL-BSKJHSHCSA-N	138252448	CCCCCCCCCCCCCCCCCCCCCCCCC(=O)NC(COC1C(C(C(C(O1)CO)O)O)O)C(/C=C/CCCCCCCCCCCCC)O	826.7226_848.7071	71.08628:6519 79.0547:14209 81.07059:16311 82.06595:30945 83.08627:5733 85.35549:4441 91.03986:3504 93.00275:3669 93.07081:14742 95.08651:19965 96.08202:4675 97.1019:5578 107.08623:4946 109.10193:7916 121.10243:8408 135.11838:5738 138.3362:4160 200.7686:7263 200.78928:7197 228.78644:3689 247.24615:3488 252.27126:143841 264.27167:1564701 266.28516:6518 278.28726:31295 282.28256:164604 282.31799:52…	7.9255	1.00581e+06	2.42308e+06	1.73245e+06	1.00779e+06	2.2949e+06	1.62092e+06	1.03358e+06	679162	2.56145e+06	791540	779975	1.23215e+06	977362	504916	1.06791e+06	554155	1.11177e+06	958045	1.33494e+06	1.07405e+06	648268	2.31549e+06	355671	2.16295e+06	1.57202e+06	579269	1.78441e+06	4.09017e+06	998291	1.09925e+06	811834	749309	241729	626896	497230
467	8884	7.26_824.71	HexCer-NS d43:2; HexCer-NS d19:1/24:1;	Lipids and lipid-like molecules	Glycosphingolipids	mz and in silico MS/MS matching	CSH ESI +	[M+H]+	ABZGQYDVNNWGIE-INARCNGISA-N	138116457	CCCCCCCCCCCCCCCCCC(=O)NC(COC1C(C(C(C(O1)CO)O)O)O)C(/C=C/CC/C=C/CCCCCCCCCCCCCCCC)O	824.709	70.0658:6037 71.0862:22754 79.05495:27622 81.07072:61286 82.06609:81713 83.0863:39884 85.10205:7818 88.38212:6698 91.03967:8009 93.07098:35057 95.08661:48783 96.08169:10935 96.62017:6660 97.10213:35310 104.66706:6574 107.08617:9089 109.10242:38242 109.41669:6996 111.11838:7116 121.10232:40343 123.1179:9041 135.11816:26682 146.98341:8054 201.05927:11808 201.07863:22634 247.24518:9892 252.27151:361…	7.261	275725	1.29864e+06	727528	339025	883857	624812	292542	172809	1.57036e+06	230520	261560	503491	378631	127328	322231	196184	271311	231089	437910	226149	147732	918924	52846.8	912613	506773	116234	872665	1.85013e+06	215679	268607	269429	169092	58118	176914	108333
468	8883	7.76_824.71	HexCer-NS d43:2; HexCer-NS d19:2/24:0;	Lipids and lipid-like molecules	Glycosphingolipids	mz and in silico MS/MS matching	CSH ESI +	[M+H]+	WZBYGOLGJVOJHR-INARCNGISA-N	138293504	CCCCCCCCCCCCCCCCCCCCCCCC(=O)NC(COC1C(C(C(C(O1)CO)O)O)O)C(/C=C/CC/C=C/CCCCCCCCCC)O	824.707	70.06611:550475 70.0697:75933 71.08628:740756 73.02885:178209 79.05031:107403 79.05505:1571945 81.06558:102584 81.07074:2503573 82.06599:2639587 83.08123:86145 83.08634:1615710 84.08146:102292 85.02933:867060 85.10223:591049 85.80035:85984 91.04002:781951 91.05521:87881 93.07082:1848445 93.07696:148504 94.0677:78847 95.0502:154493 95.0865:2909786 96.0816:627766 97.02937:690782 97.10213:1554598 10…	7.765	74450.6	198693	148644	88128.2	172278	119066	66367.7	49826	241221	68505.8	67438.5	104490	79211.2	32290.9	69511.4	51123.3	70426	56781.7	91883	62982.9	31018.8	155421	7008.23	138822	106639	33425.6	127232	638935	56722.6	57563.3	69636.2	43725.3	14680.8	41514.9	34533.9
469	8833	6.70_822.69	HexCer-NS d43:3;	Lipids and lipid-like molecules	Glycosphingolipids	mz and in silico MS/MS matching	CSH ESI +	[M+H]+	ADCHACOLIWRZIK-QPAZPACISA-N	138116814	CCCCCCCCCCCCCC/C=C\CCCCCCCCCC(=O)NC(COC1C(C(C(C(O1)CO)O)O)O)C(/C=C/CC/C=C/CCCCCCCC)O	822.691	76.39384:3257 79.05502:15854 81.07066:33753 82.06602:47735 83.08627:16815 85.02927:7205 86.09708:4013 91.03954:4618 91.05504:6712 93.07066:18202 94.67343:4152 95.08651:42233 96.08185:4413 97.10213:19934 107.08636:7749 109.102:19183 111.11796:5942 114.35006:3962 121.10242:14905 123.11822:5026 133.10265:4639 135.118:15402 149.13356:5827 184.07645:16809 187.21935:3653 201.2567:12449 201.27516:5130 2…	6.7	2669.42	18905.1	2674.72	2700.21	2668.22	2687.53	2667.01	2684.38	34099.9	2672.24	2669.05	2680.06	18045.6	2680.68	2663.17	2692.68	2644.38	2622.4	2647.06	2660.02	2684.96	2715.39	2714.42	2570.25	2666.65	2669.28	2694.22	2650.78	2666	25314.9	2654.43	2644.31	2707.95	2679.03	2691.13
470	9336_9849	8.22_840.74_8.22_862.72	HexCer-NS d44:1; HexCer-NS d18:1/26:0;	Lipids and lipid-like molecules	Glycosphingolipids	mz and in silico MS/MS matching	CSH ESI +	[M+H]+_[M+Na]+	DOIOUJPHIXRQFM-NHFVQZBWSA-N	138145653	CCCCCCCCCCCCCCCCCCCCCCCCCC(=O)NC(COC1C(C(C(C(O1)CO)O)O)O)C(/C=C/CCCCCCCCCCCCC)O	840.7415_862.7236	82.06578:3513 101.35126:3339 103.78042:3151 135.04237:3321 201.06645:6181 201.08566:4195 252.27022:17755 264.27173:213742 282.28201:22347 292.30371:45145 304.51865:3403 349.36743:3716 396.42551:6291 556.0401:3884 642.66016:26962 660.67346:32235 822.73456:32518	8.225	509867	1.06159e+06	852977	526882	949979	851244	593123	345439	1.09057e+06	364887	393434	554452	475706	285527	536024	263881	583781	524014	745827	656966	388507	1.20791e+06	208418	1.18943e+06	857867	403868	979209	1.86406e+06	613518	636439	510374	400528	129285	334672	267992
471	9290_9802	7.57_838.72_7.57_860.71	HexCer-NS d44:2; HexCer-NS d18:1/26:1;	Lipids and lipid-like molecules	Glycosphingolipids	mz and in silico MS/MS matching	CSH ESI +	[M+H]+	BCGVMUHFRDLZBI-NBGJCBSLSA-N	138124864	CCCCCCCCCCCCCCCCCCCCCCC(=O)NC(COC1C(C(C(C(O1)CO)O)O)O)C(/C=C/CC/C=C/CCCCCCCCCCCC)O	838.7250_860.7071	71.08626:9327 79.05501:24450 81.07092:56859 82.06626:72542 83.08617:34669 85.06533:6225 85.10191:9089 86.98243:7013 93.07082:34767 95.08685:67650 96.08173:13676 97.02955:6288 97.10188:35038 107.08713:9096 109.10237:37659 121.1024:36437 135.11787:29915 167.28903:7443 229.86377:6397 247.24529:6826 252.27197:303117 264.27209:3399007 265.25467:11108 266.28854:13478 280.30402:71736 282.28302:335701 29…	7.5725	537433	1.31369e+06	897584	580476	1.12924e+06	857648	557149	374294	1.44972e+06	361929	419373	715418	605244	260667	556131	273760	511680	470263	852732	556909	378354	1.23032e+06	139214	1.20666e+06	871155	296882	1.12873e+06	1.54055e+06	477546	597807	384595	326750	123632	328522	230704
472	9034	6.39_830.66	HexCer-NS d44:6; HexCer-NS d18:1/26:5;	Lipids and lipid-like molecules	Glycosphingolipids	mz and in silico MS/MS matching	CSH ESI +	[M+H]+	YPKWCJOAQURQNC-MRCUWXFGSA-N	138307174	CCCCCCCCCCCCCCC(C(C(COC1C(C(C(C(O1)CO)O)O)O)NC(=O)C(CCCCCCCC/C=C\CCCCCCCCCCC)O)O)O	830.66	77.10583:12395 79.05503:19799 81.07099:53399 82.06611:68930 83.08649:21451 86.09711:14342 88.11273:27976 93.07105:27254 95.08636:70063 97.10236:21258 107.08659:22441 109.10247:25077 121.10227:56266 131.4191:13310 134.97443:14947 135.11897:16098 184.07571:146955 185.04416:16095 203.05511:143240 220.22238:15125 237.15666:13911 248.24855:21323 252.27144:262544 253.27472:223072 254.27898:52375 264.27…	6.386	1.69408e+06	3.19524e+06	2.70229e+06	1.5646e+06	3.3653e+06	2.98951e+06	1.77535e+06	1.17881e+06	3.25802e+06	1.10289e+06	1.21446e+06	1.70519e+06	1.72042e+06	775250	1.73242e+06	726444	1.64171e+06	1.42421e+06	2.38971e+06	1.61276e+06	934785	3.95111e+06	240247	4.0469e+06	2.82251e+06	720708	2.67283e+06	2.66838e+06	1.62947e+06	2.16669e+06	1.29006e+06	1.00675e+06	497477	1.1541e+06	874763
473	5302	9.81_283.02	Hexose phosphate isomer A	Organic oxygen compounds	Carbohydrates and carbohydrate conjugates	mz and MS/MS matching	HILIC ESI +	[M+Na]+	NBSCHQHZLSJFNQ-QTVWNMPRSA-N	65127	C([C@@H]1[C@H]([C@@H]([C@@H](C(O1)O)O)O)O)OP(=O)(O)O	283.019	50.07784:1946 68.44961:2247 85.69937:2207 120.96607:10826 185.043:3423 203.0538:3954 222.99878:2441 246.99817:10731 265.00879:10293 283.01923:62602	9.811	147082	219651	232209	71848.9	267330	10590.4	6164.98	234953	8802.77	8026.56	100	9484.22	17191.7	100	30150.4	31028.3	397412	156430	302993	106914	121351	252579	96502.4	280622	49623.5	15367.8	52568.2	58869.2	20038.8	13918.7	11210.8	44046.9	67136.7	112485	79393.2
474	4457	9.69_243.03	Hexose phosphate isomer B	Organic oxygen compounds	Carbohydrates and carbohydrate conjugates	mz and MS/MS matching	HILIC ESI +	[M+H-H2O]+	NBSCHQHZLSJFNQ-QTVWNMPRSA-N	65127	C([C@@H]1[C@H]([C@@H]([C@@H](C(O1)O)O)O)O)OP(=O)(O)O	243.027	57.03385:3912 59.49341:1994 65.23263:2020 69.03365:30720 73.92434:2080 81.03368:8516 85.02837:26210 97.02832:4454 98.98424:92183 99.04463:2753 102.92582:2025 109.02859:79791 109.03694:3089 110.07156:8155 126.32269:1910 127.03905:48708 145.05:3847 225.01657:3127 243.02663:4678	9.689	32757.4	43982.4	48825.7	9809.22	65857.9	3284.17	4305.28	41787.7	6554.23	100	3595.76	100	5167.98	100	100	3697.14	82374.4	20832.8	65801	5882.62	20705.5	29461.4	4018.05	50233.9	4432.63	100	100	12976.7	100	100	100	5075.71	100	16762.4	10125.4
475	9541	9.87_259.03	Hexose phosphate isomer C	Organic oxygen compounds	Carbohydrates and carbohydrate conjugates	mz and MS/MS matching	HILIC ESI -	[M-H]-	HXXFSFRBOHSIMQ-VFUOTHLCSA-N	65533	C([C@@H]1[C@H]([C@@H]([C@H]([C@H](O1)OP(=O)(O)O)O)O)O)O	259.025	52.11341:1938 54.56075:2035 54.56807:2346 78.95855:216779 80.21959:2044 88.95963:2010 90.79104:2072 96.96934:232672 101.00238:2360 125.90024:2095 127.15324:1994 138.98064:7586 166.97221:2204 259.02512:221604	9.874	797175	1.06242e+06	843590	855997	843410	650631	526377	720357	628148	613203	549653	617253	670841	460821	536678	409241	2.83725e+06	718220	878184	656829	421279	607518	332621	968774	586648	481056	464529	353027	440565	421653	341659	463235	897651	748468	649924
476	4832	9.89_261.04	Hexose phosphate isomer D	Organic oxygen compounds	Carbohydrates and carbohydrate conjugates	mz and MS/MS matching	HILIC ESI +	[M+H]+	NBSCHQHZLSJFNQ-GASJEMHNSA-N	5958	C([C@@H]1[C@H]([C@@H]([C@H](C(O1)O)O)O)O)OP(=O)(O)O	261.037	69.03323:2047 81.03343:19724 83.13503:2033 84.08074:3091 85.0285:4095 98.98423:101045 109.02856:31282 127.03907:7350 129.1024:2716 188.58589:2310	9.894	90039.8	110483	88716.8	113644	84966.4	93752.8	60933.8	72526	80921.5	57566.7	63763.4	63649.2	66962	60231.6	74314.2	62050.9	96249.9	83609.2	99204.1	64908.7	44130.7	55979.5	40649.7	89376.1	51877.4	39605	40351	18402	44264.3	51912.3	27473.6	35393.9	141965	94889.4	83706.3
477	5193	9.56_276.12	H-gamma-glutamyl-glutamine	Organic acids and derivatives	Amino acids, peptides, and analogues	authentic standard mzrt, MS/MS matching	HILIC ESI +	[M+H]+	JBFYFLXEJFQWMU-WDSKDSINSA-N	150914	C(CC(=O)N[C@@H](CCC(=O)N)C(=O)O)[C@@H](C(=O)O)N	276.119	73.46025:2287 84.04443:120404 84.05017:3907 88.07582:2204 89.30125:2056 91.16093:2137 101.07095:34518 102.05521:15335 130.04993:305695 137.61537:2151 147.07645:245034 168.06674:7319 196.06143:9475 200.21512:5221 200.23694:4792 213.08772:10422 220.52353:2196 241.08286:4391 242.06563:3609 259.09277:11951 259.16455:4915 276.11945:39822 276.19315:2524	9.564	2.61304e+06	2.04911e+06	2.07899e+06	1.96976e+06	1.83103e+06	1.24075e+06	4.53564e+06	1.43379e+06	6.97079e+06	6.44216e+06	5.82256e+06	1.05828e+07	6.21994e+06	6.16725e+06	8.38977e+06	4.7899e+06	4.96659e+06	7.88047e+06	9.01083e+06	6.99203e+06	2.75826e+06	3.45005e+06	2.64676e+06	5.069e+06	1.60791e+07	9.25864e+06	8.02729e+06	8.01019e+06	8.70729e+06	8.86521e+06	1.38008e+07	9.32467e+06	3.17957e+06	2.24096e+06	2.82059e+06
478	3822	9.53_213.10	His-Gly	Organic acids and derivatives	Amino acids, peptides, and analogues	mz and MS/MS matching	HILIC ESI +	[M+H]+	LYCVKHSJGDMDLM-LURJTMIESA-N	101179	C1=C(NC=N1)C[C@@H](C(=O)NCC(=O)O)N	213.099	53.03883:5818 54.61548:4195 57.07032:7577 65.84704:4095 83.06043:29130 86.05029:24917 87.28514:4479 92.85566:3900 93.04495:25289 95.04925:33003 105.04505:21164 110.07131:2384395 115.04865:185693 121.03938:5251 122.07146:7436 138.06622:106844 141.00041:95169 156.07616:19672 158.02719:54865 167.09264:29889 178.06151:5745 195.08778:140360 196.07204:6795 203.037:8070 213.09805:568317	9.528	106157	88561.7	55874.7	90890.2	151536	131538	92361.8	61844.1	50570.1	33230.2	41415.4	36927.3	60394.7	33498.2	39241.6	42061.2	54471.3	48912.7	41621.6	35218.4	76850.9	141915	12649.7	163417	45351.5	24517.3	38169.6	38248.6	42627.6	49751.9	39552.6	25416.2	30501.6	61849.3	40968.7
479	4327	5.86_235.12	His-Pro	Organic acids and derivatives	Amino acids, peptides, and analogues	mz and MS/MS matching	HILIC ESI +	[M+H-H2O]+	LNCFUHAPNTYMJB-IUCAKERBSA-N	152322	C1C[C@H](N(C1)C(=O)[C@H](CC2=CN=CN2)N)C(=O)O	235.119	53.94633:1823 54.13552:2309 54.18406:1963 54.52779:2047 62.50738:2202 64.20322:1874 69.89096:1971 70.00955:2035 70.06525:22137 82.05273:2463 110.07125:44844 113.79315:2061 138.06671:2604 162.10262:11981 166.06119:10646 188.81212:2045 207.12428:10261 217.11043:3770 235.11913:307048	5.859	7815.68	51494.4	10296.7	10970.2	100	34277.5	25540.1	14129.4	17252.5	9941.18	38770.7	21027.4	10223.5	100	34850.2	13103.7	8474.52	5932.57	15715.4	100	11792.8	28734.3	100	19650.1	12698.2	100	67794.9	11049.6	100	24076.8	16723.3	10711.9	27610.5	24805.6	8260.04
480	833_469	8.18_112.09_8.18_95.06	Histamine	Organic nitrogen compounds	Amines	authentic standard mzrt, MS/MS matching	HILIC ESI +	[M+H]+_[M+H]+	NTYJJOPFIAHURM-UHFFFAOYSA-N	774	C1=C(NC=N1)CCN	112.0869_95.0604	52.83797:1607 58.65239:1664 62.20034:1737 83.05995:2509 95.06026:44682 112.08678:13101	8.1815	151095	70047.8	73293.5	78018.4	75590.2	52638.7	92650.2	101387	126733	198547	205709	164390	183736	120382	282600	222097	1956.24	14731.1	4939.49	5428.76	100	100	9551.02	4486.35	6067.78	12138.1	7313.03	7979.08	15011.2	2482.47	3563.08	1429.78	100080	55838.8	53219.1
481	3239	9.43_154.06	Histidine	Organic acids and derivatives	Amino acids, peptides, and analogues	authentic standard mzrt, MS/MS matching	HILIC ESI -	[M-H]-	HNDVDQJCIGZPNO-YFKPBYRVSA-N	6274	C1=C(NC=N1)C[C@@H](C(=O)O)N	154.063	67.02932:8052 72.0084:16616 80.03742:9510 81.04558:15344 93.04549:94547 108.05648:11642 109.04076:7202 110.07235:36898 118.04085:2243 136.05228:20956 137.03595:99972 154.06276:286833	9.429	618124	675232	650305	596283	1.10105e+06	737424	755857	633479	617797	610754	601485	727044	650717	572150	627791	485014	563929	590603	614420	651027	914678	647002	407590	685952	688388	515846	571830	587034	591976	554653	736718	518846	577657	557853	649815
482	2361	9.53_156.08	Histidine isomer A	Organic acids and derivatives	Amino acids, peptides, and analogues	mz and MS/MS matching	HILIC ESI +	[M+H]+	HNDVDQJCIGZPNO-YFKPBYRVSA-N	6274	C1=C(NC=N1)C[C@@H](C(=O)O)N	156.077	53.10213:4074 56.96717:4413 71.57085:5574 82.05283:29781 83.06049:123014 92.13132:9086 93.04488:59876 93.13454:52708 95.06049:350601 99.76678:4421 110.0714:5656606 111.05554:17379 112.08743:7525 129.68727:4416 130.0912:4863 138.06665:10112 139.05011:5383 139.14034:45784 156.07703:1425587 156.16626:5038	9.527	6.26892e+06	7.65715e+06	6.50682e+06	5.57385e+06	8.69073e+06	7.14648e+06	6.94871e+06	5.2304e+06	7.3654e+06	5.35481e+06	5.53604e+06	6.39697e+06	6.42695e+06	5.17294e+06	5.43e+06	4.57695e+06	7.39967e+06	9.2108e+06	8.99143e+06	9.44752e+06	9.63229e+06	7.94184e+06	4.47203e+06	1.06717e+07	1.00938e+07	6.5483e+06	8.66578e+06	1.02414e+07	1.01592e+07	9.6229e+06	1.1789e+07	7.46118e+06	5.0753e+06	5.81574e+06	6.3207e+06
483	2363	10.17_156.08	Histidine isomer B	Organic acids and derivatives	Amino acids, peptides, and analogues	mz and MS/MS matching	HILIC ESI +	[M+H]+	HNDVDQJCIGZPNO-YFKPBYRVSA-N	6274	C1=C(NC=N1)C[C@@H](C(=O)O)N	156.077	71.77883:2029 93.06535:1900 93.13428:3003 102.34324:1984 110.07138:125543 136.0459:2282 156.07712:36025	10.17	28838.8	18484.8	21789.8	13965.8	25863.2	24580.6	27656.2	11716.1	17326.3	6853.79	9326.12	13931.7	6760.73	2753.47	10379.9	5699.21	24503.2	41799.8	23784.3	31911.6	17191	18397.9	4052.21	28673.1	29375.2	10041.2	13715.6	5880.82	23935.5	17693.1	16320.5	5366.89	18503.9	17602.9	19510.3
484	4691	8.63_255.15	His-Val	Organic acids and derivatives	Amino acids, peptides, and analogues	mz and MS/MS matching	HILIC ESI +	[M+H]+	VLDVBZICYBVQHB-IUCAKERBSA-N	7021870	CC(C)[C@@H](C(=O)[O-])NC(=O)[C@H](CC1=CN=CN1)[NH3+]	255.145	77.00675:2053 85.72666:2064 93.44148:1988 110.07125:309230 138.06677:16206 156.07698:20979 164.11807:5075 168.44464:1984 170.0432:2728 173.98952:2434 209.13945:38604 237.13429:24423 255.14545:98601	8.626	2364.09	100	100	2464.62	6550.75	25953.1	6367.1	100	4012.41	10058.9	11686	15400.7	5455.91	10086.8	20033.5	19347.6	12268.6	33362.8	6276.03	4293.36	26357.9	66827.5	100	28392.3	32513.3	5571.77	16206	18744.2	19971.7	37377.7	16718.1	10872.1	3792.17	5024.13	2557.36
485	3260	9.34_189.13	Homoarginine	Organic acids and derivatives	Amino acids, peptides, and analogues	authentic standard mzrt, MS/MS matching	HILIC ESI +	[M+H]+	QUOGESRFPZDMMT-YFKPBYRVSA-N	9085	C(CCN=C(N)N)C[C@@H](C(=O)O)N	189.135	52.92134:1879 60.05579:9452 60.08108:18642 67.73252:1940 84.08085:61611 86.09639:8340 94.24934:2004 126.10239:8023 127.49151:2228 130.08638:49323 144.11328:76105 172.10831:25013 181.17032:2269 189.11429:6940 189.13477:115970 189.15942:20039	9.341	231432	212247	218317	141584	197225	233118	195922	179433	175863	175340	148691	195981	265957	263647	242684	179301	207013	259271	189049	177462	165416	241891	121726	258700	192061	149365	162297	220100	275850	339202	202415	151471	255170	298776	226734
486	1586	8.02_136.05	Homocysteine	Organic acids and derivatives	Amino acids, peptides, and analogues	mz and MS/MS matching	HILIC ESI +	[M+H]+	FFFHZYDWPBMWHY-VKHMYHEASA-N	6971015	C(CS)[C@@H](C(=O)[O-])[NH3+]	136.048	58.7355:1802 90.51749:1958 103.03291:1752 136.02206:7408 136.04871:10456 136.062:20628	8.022	2.68296e+06	2.87164e+06	1.9949e+06	1.62313e+06	2.50943e+06	2.98138e+06	2.60888e+06	2.05323e+06	3.01647e+06	2.24559e+06	3.1356e+06	3.00353e+06	2.70374e+06	1.89315e+06	2.54494e+06	1.46841e+06	3.3375e+06	4.20644e+06	3.37522e+06	3.19693e+06	2.44394e+06	3.17483e+06	2.18484e+06	3.12122e+06	4.01634e+06	2.46641e+06	2.6913e+06	3.03665e+06	2.80025e+06	3.09807e+06	3.33136e+06	2.81101e+06	2.34963e+06	2.32811e+06	2.60678e+06
487	3984	2.72_167.04	Homogentisic acid	Benzenoids	Phenylacetic acids	authentic standard mzrt, MS/MS matching	HILIC ESI -	[M-H]-	IGMNYECMUMZDDF-UHFFFAOYSA-N	780	C1=CC(=C(C=C1O)CC(=O)O)O	167.036	56.51245:2006 85.88824:1916 89.8794:2031 93.24142:1884 108.02188:3804 109.02942:3975 122.0377:13090 123.03514:3971 123.04533:121434 132.86813:46861 132.87825:2440 134.16734:1984 137.02498:3929 166.83475:3297 167.03703:13268	2.723	43097	38874	47105.1	37312.2	60990.4	30582.6	46994.2	48211.8	39493.3	60509.2	51667.4	66164.8	62514.7	58660.7	55731.6	61356.4	35977.2	37967.5	27392.9	64025.2	46058.9	43577.3	30240.5	47309.4	56574.9	73414.3	56318.8	49142	48168.2	66660.9	52573.1	48327.1	33305.2	20577.9	23338.6
488	2849	443878	Homoserine	Organic acids and derivatives	Amino acids, peptides, and analogues		GC		UKAUYVFTDYCKQA-VKHMYHEASA-N	12647	C(CO)[C@@H](C(=O)O)N	218		443878	535.598	429.755	591.301	213.506	853.704	657.079	458.494	408.074	508.342	781.652	1170.84	695.965	727.632	629.35	574.468	388.081	624.906	710.734	621.448	363.597	577.658	401.877	312.254	583.435	959.087	1180.74	704.098	1196.64	930.662	1262.89	753.243	535.638	448.139	436.281	710.517
489	4896	1.40_181.05	Homovanillic acid	Benzenoids	Methoxyphenols	authentic standard mzrt matching	HILIC ESI -	[M-H]-	QRMZSPFSDQBLIX-UHFFFAOYSA-N	1738	COC1=C(C=CC(=C1)CC(=O)O)O	181.052	52.79964:1813 55.21096:1817 73.03983:1874 86.14448:2143 108.45151:1909 108.69382:1937 140.54848:1987 171.95784:1818 179.03635:30373 181.05176:83043	1.395	150116	158075	161432	130926	182789	234346	195421	121648	186402	325624	169841	353558	243732	270952	130641	147153	7487.47	2499.48	130150	9577.23	11502.3	8499.23	8912.15	7062.38	11241.2	10113	5275.06	20730.5	10253.2	9700.62	19114	15155.4	6690.67	13245.4	9061.18
490	16709	422583	Hydroquinone	Benzenoids	Benzenediols		GC		QIGBRXMKCJKVMJ-UHFFFAOYSA-N	785	C1=CC(=CC=C1O)O	239		422583	273.771	566.028	425.958	575.038	474.309	530.868	831.792	507.564	607.999	385.326	807.667	521.027	360.205	484.526	773.83	551.498	869.527	663.989	1324.05	1182.5	766.146	980.405	455.609	1042.96	1000.06	646.228	781.931	720.186	820.338	556.929	625.481	825.423	644.82	507.072	821.064
491	10064	1.14_271.23	Hydroxypalmitic acid	Lipids and lipid-like molecules	Fatty acids and conjugates	mz and MS/MS matching	HILIC ESI -	[M-H]-	CBWALJHXHCJYTE-UHFFFAOYSA-N	301590	CCCCCCCCCCCCCC(CC(=O)O)O	271.231	52.60659:2220 59.01345:2227 60.48355:2184 77.95077:2122 93.60926:2000 117.02489:2098 198.59421:14663 225.2244:150739 253.21985:3186 271.23083:361432	1.137	175403	172779	203374	183025	211145	206820	288938	229243	213594	95385.4	93530.6	127598	98127	145736	169603	130757	194318	224534	206076	215726	214597	226666	247998	212486	276205	328203	271103	225432	256599	250058	190376	226896	180974	172825	193430
492	1047	8.01_108.01	Hypotaurine	Organic acids and derivatives	Sulfinic acids	mz and MS/MS matching	HILIC ESI -	[M-H]-	VVIUBCNYACGLLV-UHFFFAOYSA-N	25244088	C(CS(=O)[O-])[NH3+]	108.012	53.13657:1767 55.25466:1998 59.12252:1928 63.96177:33724 64.96977:3415 86.17792:1926 108.01283:2999	8.006	196642	190804	148191	117682	242614	168943	210293	182224	191469	186911	186009	240013	229642	189944	178802	144722	204704	275616	239651	163980	207360	176052	123646	262772	306159	248659	230531	235327	376554	320754	270733	306317	203799	269188	257741
493	2211	4.88_135.03	Hypoxanthine	Organoheterocyclic compounds	Purines and purine derivatives	authentic standard mzrt, MS/MS matching	HILIC ESI -	[M-H]-	FDGQSTZJBFJUBT-UHFFFAOYSA-N	790	C1=NC2=C(N1)C(=O)N=CN2	135.031	51.76147:19461 60.5539:21268 65.01375:37363 79.11489:21019 92.02491:1562607 100.99281:21366 126.2253:20283 126.67149:20235 126.80024:20531 134.89471:83689 135.03122:1578725 135.05009:74317	4.885	66596005	5.83774e+07	6.82016e+07	4.77796e+07	106960357	1.04041e+08	9.42609e+07	7.46315e+07	3.58012e+07	3.49171e+07	3.38451e+07	3.57799e+07	4.47973e+07	3.695e+07	2.715e+07	2.45611e+07	5.22959e+07	7.16963e+07	6.79813e+07	4.87362e+07	1.02725e+08	8.52289e+07	4.64989e+07	7.77575e+07	4.95653e+07	4.79592e+07	4.11843e+07	4.29844e+07	5.06157e+07	5.31296e+07	6.01007e+07	4.95938e+07	4.87867e+07	7.10647e+07	8.12326e+07
494	5418	8.77_288.20	Ile-Arg	Organic acids and derivatives	Amino acids, peptides, and analogues	mz and MS/MS matching	HILIC ESI +	[M+H]+	HYXQKVOADYPQEA-CIUDSAMLSA-N	7021814	CC[C@H](C)[C@@H](C(=O)N[C@@H](CCCN=C(N)N)C(=O)O)N	288.203	57.43256:2024 60.05592:20812 67.54453:2322 70.06526:25020 70.32133:2067 71.76357:2131 72.08067:2408 86.09643:67643 108.36529:2136 112.08693:8497 115.08669:4078 116.07062:17178 124.92828:2339 130.09752:4090 156.11337:29593 157.1077:3437 158.0928:26579 175.11906:140942 185.10287:3154 196.07051:2347 229.15486:4763 253.16739:5335 254.14745:2749 271.17734:21675 288.20334:283249	8.768	100	100	100	100	100	100	100	100	28653.3	29161.5	58518.6	95463.6	41368.5	36403.3	167629	50036.5	20400.3	11636.3	10520.6	100	37371.4	10254.3	100	8962.85	103273	30048.9	105538	12746	103719	131644	49375.5	25343.3	100	6704.37	100
495	8796	6.07_243.17	Ile-Leu	Organic acids and derivatives	Amino acids, peptides, and analogues	mz and MS/MS matching	HILIC ESI -	[M-H]-	JWBXCSQZLLIOCI-GUBZILKMSA-N	7019083	CC[C@H](C)[C@@H](C(=O)N[C@@H](CC(C)C)C(=O)[O-])[NH3+]	243.174	63.04416:1992 70.48179:1901 70.79787:1950 77.11368:1768 82.06579:4793 129.104:4183 130.08749:68501 140.01077:2313 142.02634:4137 175.45261:1989 182.15628:3017 185.03284:2420 199.18318:59651 221.94839:2317 243.17381:234221	6.074	1579.74	100	100	780.846	804.545	2102.81	100	100	6142.02	14096.3	14955.2	20867.2	11542.6	10790.2	18222	13648.5	6089.08	4696.04	100	100	5744.89	4086.34	100	1517.65	26240.1	15939.1	21454.7	10640	25888.7	23378.9	16544.3	13911.6	3200.84	100	2975.82
496	6970	8.63_385.26	Ile-Pro-Arg	Organic acids and derivatives	Amino acids, peptides, and analogues	mz and MS/MS matching	HILIC ESI +	[M+H]+	SVZFKLBRCYCIIY-UHFFFAOYSA-N	18221866	CCC(C)C(C(=O)N1CCCC1C(=O)NC(CCCN=C(N)N)C(=O)O)N	385.256	60.05583:61936 64.53731:2483 70.06518:170319 72.08078:5353 86.0965:28784 98.05983:2987 112.08669:18523 113.07107:4472 114.10252:28155 115.08668:20445 116.07067:34742 130.09738:19428 140.08154:27507 157.10818:10775 158.09227:39984 175.11908:360981 183.14896:28153 185.10344:4014 195.11421:2541 208.14493:9455 211.14409:12241 212.13901:16807 230.15126:3191 255.14536:102615 264.20718:13995 271.17728:4…	8.632	81995.7	123182	81995.7	92088.4	78938.4	35424.5	41828.6	37247.2	29348.2	2763	9524.26	8822.36	26609.2	10487.1	3491.29	4338.68	11243	4098.4	60198.3	11042.3	3529.93	87388.8	4176.83	127442	5223.17	100	3891.3	4771	2937.22	2485.11	4374.56	100	100	41050.5	24806.7
497	7001	1.35_212.00	Indoxyl sulfate	Organic acids and derivatives	Arylsulfates	authentic standard mzrt matching	HILIC ESI -	[M-H]-	BXFFHSIDQOFMLE-UHFFFAOYSA-N	10258	C1=CC=C2C(=C1)C(=CN2)OS(=O)(=O)O	212.004	MS/MS spectrum not acquired	1.347	38588.6	50310.5	1993.98	8818.81	254853	53160	70153.1	38869	129019	22086.7	31933.9	13071.1	73014.3	56661.6	53902.1	98977.4	79363.8	202740	276023	7203.2	116401	93964.5	80517.7	166901	178069	9087.94	30302	16826	55058.9	138067	52191.3	67120.3	17867.6	96749.2	22600.7
498	11327_9909	6.21_303.05_6.21_267.08	Inosine	Nucleosides, nucleotides, and analogues		authentic standard mzrt, MS/MS matching	HILIC ESI -	[M+Cl]-_[M-H]-	UGQMRVRMYYASKQ-KQYNXXCUSA-N	135398641	C1=NC2=C(C(=O)N1)N=CN2[C@H]3[C@@H]([C@@H]([C@H](O3)CO)O)O	303.0534_267.0763	58.15036:27740 92.02473:184167 94.91689:23669 101.61859:24686 108.02052:47723 134.60052:29289 135.03146:23830270 149.0471:53985 163.13414:26952 177.04283:95757 199.97029:143229 225.84724:29006 263.20184:26844 267.07623:16137817	6.206	8.23633e+07	7.32769e+07	7.5308e+07	5.71397e+07	8.5137e+07	8.70114e+07	8.98955e+07	6.55242e+07	8.09605e+07	6.77026e+07	6.40911e+07	7.11321e+07	8.51427e+07	6.33226e+07	5.37993e+07	5.8879e+07	5.98303e+07	7.52107e+07	7.17938e+07	5.81168e+07	6.14683e+07	7.21695e+07	4.88037e+07	8.0358e+07	7.2111e+07	6.24139e+07	5.76103e+07	4.87785e+07	6.17451e+07	6.69335e+07	6.72911e+07	5.76866e+07	4.34005e+07	6.10138e+07	6.51888e+07
499	8739_6452	9.25_697.10_9.26_349.05	Inosine 5'-monophosphate isomer	Nucleosides, nucleotides, and analogues	Purine ribonucleotides	mz and MS/MS matching	HILIC ESI +	[2M+H]+_[M+H]+	GRSZFWQUAKGDAV-KQYNXXCUSA-N	135398640	C1=NC2=C(C(=O)N1)N=CN2[C@H]3[C@@H]([C@@H]([C@H](O3)COP(=O)(O)O)O)O	697.1018_349.0546	50.97627:2551 69.71056:2870 79.4144:2683 82.60743:2958 84.95338:2884 92.84716:3014 97.02839:21148 137.04588:472324 150.17664:2979 155.20816:3193 222.03584:3161 233.06883:5953 326.68613:3665 349.05408:53796 544.98285:3447	9.2525	957428	713282	613741	421686	307710	400374	391335	757839	376664	577648	647792	1.10374e+06	371250	1.18303e+06	2.08571e+06	607760	654178	1.01459e+06	806822	1.56435e+06	207787	270748	90230.4	825329	1.2835e+06	1.44727e+06	664942	1.28008e+06	1.52641e+06	376336	1.64106e+06	1.94815e+06	2.47102e+06	1.54986e+06	1.76772e+06
500	68093	1018687	Inosine-5'-monophosphate	Nucleosides, nucleotides, and analogues	Purine ribonucleotides		GC		GRSZFWQUAKGDAV-KQYNXXCUSA-N	135398640	C1=NC2=C(C(=O)N1)N=CN2[C@H]3[C@@H]([C@@H]([C@H](O3)COP(=O)(O)O)O)O	169		1018687	6984.11	3923.11	4228.69	1404.53	544.935	3058.63	1497.43	4769.25	940.08	3374.92	3602.06	6639.24	1174.72	12161.2	30359	4256.16	4363.84	4514.11	3520.92	8871.94	236.748	710.543	200.577	4824.15	10626.2	11922.5	6542.05	8038.09	19593.8	3594.57	29730	7084.93	23313.9	18271	24317.2
501	4764	8.76_179.06	Inositol	Organic oxygen compounds	Alcohols and polyols	mz and MS/MS matching	HILIC ESI -	[M-H]-	CDAISMWEOUEBRE-UHFFFAOYSA-N	892	C1(C(C(C(C(C1O)O)O)O)O)O	179.057	57.03366:3980 59.01305:34443 59.93581:2368 68.99736:2725 69.03371:5024 71.01311:40107 73.02879:16136 75.00781:3537 81.03356:2494 83.01338:15679 85.02898:46083 87.00821:235491 89.02394:11643 95.01336:2467 97.02918:23209 99.00836:59472 101.02404:30826 101.5818:2556 105.01803:3376 107.01363:2416 107.27187:2627 111.00842:3692 112.44343:2183 113.02442:9166 117.01904:53460 125.02429:44730 129.01955:100…	8.758	6.95158e+06	7.23098e+06	6.19418e+06	5.37156e+06	5.59631e+06	6.69208e+06	6.66735e+06	5.24665e+06	7.2376e+06	6.15636e+06	6.77608e+06	7.51602e+06	6.65726e+06	5.52171e+06	7.21254e+06	5.03771e+06	8.6507e+06	1.09437e+07	9.8882e+06	1.00798e+07	6.28544e+06	8.31521e+06	4.17077e+06	9.4153e+06	1.3117e+07	8.73627e+06	9.95611e+06	9.93841e+06	9.46353e+06	8.8256e+06	1.17998e+07	9.21092e+06	9.69278e+06	6.00784e+06	6.4074e+06
502	45351	846510	Inositol-4-monophosphate	Organic oxygen compounds	Alcohols and polyols		GC		INAPMGSXUVUWAF-GFWFORPUSA-N	440043	[C@H]1([C@H](C([C@H]([C@H](C1O)O)O)OP(=O)(O)O)O)O	315		846510	253.982	247.046	349.359	175.134	302.394	291.625	226.869	195.667	288.992	197.332	104.534	237.303	440.158	230.017	116.71	178.345	297.523	259.058	286.298	180.126	274.985	258.586	177.167	224.414	149.656	186.216	359.239	137.516	385.509	344.846	535.615	164.174	288.348	439.324	257.677
503	1479	7.16_132.10	Isoleucine	Organic acids and derivatives	Amino acids, peptides, and analogues	authentic standard mzrt matching	HILIC ESI +	[M+H]+	AGPKZVBTJJNPAG-WHFBIAKZSA-N	6306	CC[C@H](C)[C@@H](C(=O)O)N	132.102	53.18664:1841 59.03811:1900 86.09651:13626	7.16	1.97042e+06	1.31245e+06	1.39713e+06	1.32645e+06	2.08101e+06	2.4343e+06	1.95622e+06	1.59026e+06	1.46828e+06	1.19036e+06	1.22897e+06	1.45387e+06	1.70972e+06	1.37144e+06	1.84136e+06	1.10183e+06	1.74998e+06	1.64128e+06	1.58903e+06	1.47987e+06	2.35448e+06	2.23127e+06	1.00484e+06	1.8997e+06	1.73721e+06	1.05889e+06	1.29874e+06	1.29899e+06	1.67759e+06	1.4966e+06	1.77552e+06	1.21219e+06	1.59036e+06	1.63353e+06	1.61339e+06
504	127681	663518	Isopentadecanoic acid	Lipids and lipid-like molecules	Fatty acids and conjugates		GC		ZOCYQVNGROEVLU-UHFFFAOYSA-N	151014	CC(C)CCCCCCCCCCCC(=O)O	117		663518	1442.47	951.266	1232.96	853.45	745.12	1035.45	897.57	1310.12	1095.39	670.078	16775	1003.27	808.4	943.746	1669.12	558.244	1228.59	1765.88	1421.39	1077.37	1105.36	1309.09	742.5	1088.82	1886.74	1521.99	1086.01	1242.51	1194.6	1396.81	1396.8	1341.49	1573.03	994.166	1217.33
505	1679	489385	Isothreonic acid	Organic oxygen compounds	Carbohydrates and carbohydrate conjugates		GC		JPIJQSOTBSSVTP-GBXIJSLDSA-N	151152	C([C@H]([C@@H](C(=O)O)O)O)O	292		489385	3325.29	2383.48	3187.06	1808.26	2816.06	3668.78	2718.18	3011.85	2076.07	3135.89	2351.82	2542.04	2394.64	1498.55	1679.21	1637.4	2594.18	3929.1	2932.88	3238.63	3924.35	3129.68	2820.23	3227.45	2878.61	3266.97	2255.42	2184.21	2983.5	3110.45	3091.57	2030.87	2667.61	2781.74	3244.63
506	4543	5.27_246.17	Isovaleryl-carnitine	Lipids and lipid-like molecules	Fatty acid esters	mz and MS/MS matching	HILIC ESI +	[M+H]+	IGQBPDJNUXPEMT-SNVBAGLBSA-N	169235	CC(C)CC(=O)O[C@H](CC(=O)[O-])C[N+](C)(C)C	246.17	57.07031:4084 58.17258:2197 60.08093:58300 63.64306:1828 85.02832:456124 85.06454:22778 121.54139:2245 133.10637:2119 144.10207:12564 187.09636:93445 246.17003:292780	5.272	509090	1.1237e+06	664683	859294	656284	326016	484944	593629	2.31165e+06	1.09446e+06	706943	906524	1.02412e+06	805690	755419	1.10422e+06	445662	404056	453468	449350	324570	265972	197949	616396	723451	491293	526781	703440	394068	468331	452062	689872	343440	447594	439079
507	415	265698	Lactamide	Organic oxygen compounds	Alcohols and polyols		GC		SXQFCVDSOLSHOQ-UHFFFAOYSA-N	94220	CC(C(=O)N)O	232		265698	538.624	520.559	604.422	387.723	404.842	349.068	408.9	777.635	336.241	410.354	401.557	302.702	344.619	275.527	281.262	422.981	484.635	712.582	455.419	478.174	505.698	436.761	367.019	582.253	290.34	307.919	364.193	387.108	371.007	459.565	461.092	494.189	605.193	389.292	305.421
508	14705	215238	Lactic acid	Organic acids and derivatives	Alpha hydroxy acids and derivatives		GC		JVTAAEKCZFNVCJ-UHFFFAOYSA-N	19789253	[H+].CC(C(=O)[O-])O	191		215238	42878.8	253406	28628.3	29097.8	478622	403495	29337.9	238998	378136	383866	228803	378322	303981	274096	359745	175398	35254.9	66331.3	42754.5	42491.1	260335	49777.5	15526.3	248756	490581	36034.8	193655	202707	382097	345918	60726.6	295672	125294	264852	191990
509	12957	8.78_343.13	Lactitol	Lipids and lipid-like molecules	Fatty acyl glycosides	authentic standard mzrt matching	HILIC ESI -	[M-H]-	VQHSOMBJVWLPSR-JVCRWLNRSA-N	157355	C([C@@H]1[C@@H]([C@@H]([C@H]([C@@H](O1)O[C@H]([C@@H](CO)O)[C@@H]([C@H](CO)O)O)O)O)O)O	343.127	MS/MS spectrum not acquired	8.783	99538.7	205114	103898	62993.9	93659.3	113169	110855	80369.9	76566.9	122543	117654	133526	108543	55171.4	183830	64283	113753	432091	156078	148947	44668.8	238788	37993.1	345792	385103	222425	328792	58235.6	209929	474233	252065	222811	57729.8	140784	111800
510	6951	9.26_384.15	Lacto-N-biose	Organic oxygen compounds	Carbohydrates and carbohydrate conjugates	mz and MS/MS matching	HILIC ESI +	[M+H]+	HMQPEDMEOBLSQB-RPHKZZMBSA-N	440994	CC(=O)N[C@@H]1[C@H]([C@@H]([C@H](OC1O)CO)O)O[C@H]2[C@@H]([C@H]([C@H]([C@H](O2)CO)O)O)O	384.15	50.06403:2018 52.13638:2065 59.21484:2302 71.47052:2044 77.56544:2577 84.04418:3397 91.2038:2245 112.6688:2267 118.42086:2565 123.92098:2116 126.0549:17087 137.8719:2923 138.05501:31215 144.06538:9327 168.06528:12562 186.07669:16226 204.08704:25574 285.94003:2492	9.262	68478.5	65761.6	64277.5	58533.2	57815.3	41253.8	78118	44122.5	68075.8	74938.4	54779.1	89500.3	49224.4	57604.1	74488.6	36285.7	31397.3	41449.9	50186.2	42496.9	19049.2	8780.97	26845.2	52336.9	49725	40025.3	56180.2	41955.9	36283.9	28385	18918.7	29025.5	67746.5	53773.1	73206.7
511	3263	9.19_189.16	Laminine	Organic acids and derivatives	Amino acids, peptides, and analogues	mz and MS/MS matching	HILIC ESI +	[M+H]+	MXNRLFUSFKVQSK-UHFFFAOYSA-N	159659	C[N+](C)(C)CCCCC(C(=O)[O-])N	189.16	50.43625:2986 59.08114:2657 60.07599:4878 60.08104:410352 84.08087:616277 85.06493:3120 89.7114:3112 102.091:4315 114.68496:3061 130.08644:753653 144.13864:22789 189.15999:573545	9.192	6.10703e+06	4.41779e+06	5.26166e+06	3.99458e+06	5.65892e+06	6.35421e+06	5.89505e+06	4.52259e+06	5.89086e+06	6.37571e+06	5.16353e+06	6.50774e+06	6.36333e+06	5.41306e+06	5.36656e+06	4.72065e+06	2.66544e+06	3.7194e+06	2.93451e+06	2.84637e+06	2.36465e+06	2.97172e+06	1.68434e+06	3.10775e+06	3.54981e+06	2.61443e+06	2.9589e+06	2.48496e+06	3.46257e+06	3.60894e+06	3.27919e+06	2.55265e+06	5.69182e+06	6.17577e+06	5.72613e+06
512	1794	345845	Leucine	Organic acids and derivatives	Amino acids, peptides, and analogues		GC		ROHFNLRQFUQHCH-YFKPBYRVSA-N	7045798	CC(C)C[C@@H](C(=O)[O-])[NH3+]	158		345845	74772.6	38278.7	66188.2	33770.4	83104.1	99457.3	46977.6	64783	37666.9	51888.2	40549.1	44204.7	46108.5	42147.3	70026.4	25969.6	49112.2	72357.5	50253.3	32437.2	80348.1	66367.3	26008.5	51667.3	50801.6	50748.5	35696.4	32166.2	47536	46459.1	49078.3	17194.1	58685.9	47935	56047.8
513	9502	8.04_258.15	Leu-Gln	Organic acids and derivatives	Amino acids, peptides, and analogues	mz and MS/MS matching	HILIC ESI -	[M-H]-	JYOAXOMPIXKMKK-YUMQZZPRSA-N	1574949	CC(C)C[C@@H](C(=O)N[C@@H](CCC(=O)N)C(=O)[O-])[NH3+]	258.149	54.38517:1941 127.05156:23790 129.10356:18575 145.06224:5072 196.14706:48310 201.377:2182 214.15808:8171 222.12712:4129 231.15173:2185 233.08792:2305 240.1378:40935 258.14844:84782 258.17761:4285	8.037	2162.45	61.4321	100	186.965	666.144	623.558	170.793	84.1601	1896.18	2310.84	741.56	2629.74	1067.47	1612.56	1644.68	1369.16	3315.57	293.814	174.12	397.172	1500.29	1399.07	83.0736	736.106	2992.62	405.251	168.712	1512.52	1465.8	1907.07	481.716	187.26	100	195.019	564.441
514	4525	6.06_245.19	Leu-Leu	Organic acids and derivatives	Amino acids, peptides, and analogues	mz and MS/MS matching	HILIC ESI +	[M+H]+	LCPYQJIKPJDLLB-UWVGGRQHSA-N	6992072	CC(C)C[C@@H](C(=O)N[C@@H](CC(C)C)C(=O)[O-])[NH3+]	245.186	53.0988:2110 70.46838:2309 86.09644:261951 95.84161:2187 132.10173:9048 164.43118:2063 199.17973:2362 245.18571:21042	6.062	1778.8	100	100	100	2263.92	1808.19	100	100	7987.12	6776.08	12889.8	21375.2	9247.97	11622.6	26689.3	18609.9	2919.62	3977.68	100	100	7245.03	4762.68	100	3729.7	42351	9705.79	31965.5	14279.6	31952.4	42837.1	20690.7	9858.66	100	1879.73	2959.6
515	3169	569637	Levoglucosan	Organoheterocyclic compounds			GC		TWNIBLMWSKIRAT-VFUOTHLCSA-N	2724705	C1[C@@H]2[C@H]([C@@H]([C@H]([C@H](O1)O2)O)O)O	204		569637	326.825	286.816	302.257	387.716	340	233.165	309.033	392.485	468.381	287.74	779.52	382.147	339.79	254.359	578.518	281.674	229.323	702.162	159.153	502.144	114.955	858.48	227.897	150.202	211.476	128.232	206.535	147.073	422.613	271.461	279.585	415.193	246.09	321.666	592.09
516	341732	651238	Levoinositol	Organic oxygen compounds	Alcohols and polyols		GC		CDAISMWEOUEBRE-UHFFFAOYSA-N	892	C1(C(C(C(C(C1O)O)O)O)O)O	432		651238	39.3263	36.956	44.0373	31.9519	29.3683	47.6238	28.1148	51.6941	29.7713	47.4134	36.757	37.3974	46.3165	30.0274	42.6057	20.1176	34.1602	65.2035	38.1466	42.827	36.1253	50.7188	29.2346	34.5535	55.6148	42.1844	42.2154	33.1236	43.0805	38.4183	61.4983	43.3715	57.1228	64.505	40.7981
517	4333	2.04_235.18	Lidocaine	Benzenoids	Xylenes	mz and MS/MS matching	HILIC ESI +	[M+H]+	NNJVILVZKWQKPM-UHFFFAOYSA-N	3676	CCN(CC)CC(=O)NC1=C(C=CC=C1C)C	235.181	52.14778:6809 58.06539:52997 67.75111:6258 83.0925:6541 86.09637:5232864 106.78265:6851 131.13358:8283 156.51643:6232 196.5713:7566 235.18063:1516720	2.044	144776	381539	253997	63869.9	490915	376264	593708	287695	436094	216816	167986	322757	115904	120386	223537	288364	37857.4	33450.3	152082	94443.9	368307	728090	254636	290376	715868	712091	633279	320681	131989	2.59679e+06	383109	511840	93593.6	235873	112946
518	3218	0.93_468.31	LPC 14:0-SN1;	Lipids and lipid-like molecules	Glycerophosphocholines	mzrt, in silico MS/MS matching	CSH ESI +	[M+H]+	VXUOFDJKYGDUJI-OAQYLSRUSA-N	460604	CCCCCCCCCCCCCC(=O)OC[C@H](COP(=O)([O-])OCC[N+](C)(C)C)O	468.314	86.09722:59281 104.10797:386694 122.30161:2483 125.00108:18470 150.20219:2551 184.07506:461142 197.13326:31627 216.22954:2565 258.11423:5393 273.52423:2684 280.56982:2526 285.24457:15902 450.3013:42316 468.3129:181192	0.932	64496.5	72627.9	69908.5	56210.5	76029.3	106539	77932.2	67057.8	42652.6	38851.7	60715.7	43103.1	62834.3	62836.2	54787.5	46158.5	31386.1	44522.1	51856.4	43504.2	70098.2	60542.5	17693	49912.3	55686.9	47116.1	75161.2	64537.7	89065.6	89674.3	71410.5	80483.2	48513	48715.9	57084.4
519	3417	1.15_482.33	LPC 15:0-SN1;	Lipids and lipid-like molecules	Glycerophosphocholines	mzrt, in silico MS/MS matching	CSH ESI +	[M+H]+	RJZVWDTYEWCUAR-JOCHJYFZSA-N	24779458	CCCCCCCCCCCCCCC(=O)OC[C@H](COP(=O)([O-])OCC[N+](C)(C)C)O	482.331	70.17173:2303 86.09718:49567 104.10791:239274 118.93086:2462 125.00104:13869 140.32562:2855 184.07494:295426 201.25876:9917 230.66582:2617 299.26062:11441 464.31702:28183 482.32809:122720	1.148	224277	206238	172361	140250	343931	318661	268907	198311	232781	185675	218863	198285	217303	168562	217205	137388	201847	259488	227592	151906	320960	253793	110047	272661	306922	212333	245896	192805	315603	299035	235069	222525	195092	217233	241982
520	3767_3596	1.43_518.33_1.43_496.35	LPC 16:0;	Lipids and lipid-like molecules	Glycerophosphocholines	mzrt, in silico MS/MS matching	CSH ESI +	[M+Na]+_[M+H]+	ASWBNKHCZGQVJV-UHFFFAOYSA-N	86554	CCCCCCCCCCCCCCCC(=O)OCC(COP(=O)([O-])OCC[N+](C)(C)C)O	518.328_496.3458	70.12115:2540 86.09756:30952 98.12561:2358 104.10833:227710 113.36318:3601 146.98376:38172 165.00946:2457 190.71381:2731 198.64928:2459 200.71996:12405 313.2774:22700 325.83426:2969 395.40927:2470 459.25357:155501 518.3288:77177	1.4255	2.07884e+06	1.86232e+06	1.88504e+06	1.23714e+06	2.41503e+06	2.94445e+06	2.07314e+06	1.93313e+06	1.92329e+06	1.39774e+06	1.8183e+06	1.84063e+06	2.31828e+06	1.38047e+06	1.68815e+06	1.37104e+06	1.36271e+06	1.92027e+06	1.53495e+06	1.278e+06	2.03855e+06	2.11877e+06	841358	1.70852e+06	1.88016e+06	1.10079e+06	1.79474e+06	1.28107e+06	1.93425e+06	1.69649e+06	1.71717e+06	1.36371e+06	1.8599e+06	1.7833e+06	1.97881e+06
521	3595_3768	1.30_496.35_1.30_518.33	LPC 16:0-SN1;	Lipids and lipid-like molecules	Glycerophosphocholines	mz and in silico MS/MS matching	CSH ESI +	[M+H]+_[M+Na]+	ASWBNKHCZGQVJV-UHFFFAOYSA-N	86554	CCCCCCCCCCCCCCCC(=O)OCC(COP(=O)([O-])OCC[N+](C)(C)C)O	496.3456_518.3280	71.07354:3850 79.72849:3301 86.09721:141742 103.82106:2548 104.10785:19951 125.00101:57765 152.0208:2795 159.724:3233 172.16191:2678 173.86021:3104 184.0751:1878789 197.53926:31635 258.11337:3455 313.27695:4948 478.33521:18376 496.34399:86673	1.2995	3.89293e+06	4.51365e+06	4.14701e+06	3.20913e+06	3.78172e+06	4.73571e+06	2.71757e+06	2.74975e+06	3.28629e+06	2.00732e+06	2.99077e+06	2.89848e+06	3.49264e+06	2.35524e+06	3.00841e+06	2.18381e+06	2.74742e+06	3.15821e+06	2.53272e+06	2.27546e+06	4.04232e+06	3.973e+06	1.11283e+06	2.86242e+06	4.86644e+06	2.94944e+06	4.44363e+06	3.15114e+06	5.11878e+06	5.07617e+06	3.85276e+06	3.69835e+06	1.90909e+06	2.42914e+06	2.65642e+06
522	3422	1.69_482.37	LPC 16:1e	Lipids and lipid-like molecules	Glycerophosphocholines	mz and in silico MS/MS matching	CSH ESI +	[M+H]+	VLBPIWYTPAXCFJ-DEOSSOPVSA-N	10480367	CCCCCCCCCCCCCCCCOC[C@@H](COP(=O)([O-])OCC[N+](C)(C)C)O	482.367	73.46297:2476 86.09724:8894 104.10796:110440 116.42619:2365 120.74629:2382 121.40053:2320 125.00119:4622 167.98135:3440 184.07475:13814 201.23399:12879 245.92586:2794 302.27759:2314 313.44019:2382 421.21219:9182 428.35538:2646 448.01108:3091 482.28027:3914 482.3649:38148	1.686	47689.8	79058.7	67769.1	51788.5	68589.9	59630.8	57097.9	37805.8	96142.8	55814.5	58134.7	78209	91087.9	46649.9	76460.6	55624.2	25271.6	30721.8	66068.8	23943.4	30967.6	55676.6	20275.1	53937.1	70490.3	34939.7	79974.5	91717.6	62044.4	65293.7	55514.5	49662.9	41737.6	30740.8	39675.1
523	3570	1.04_494.33	LPC 16:1-SN1;	Lipids and lipid-like molecules	Glycerophosphocholines	mzrt, in silico MS/MS matching	CSH ESI +	[M+H]+	LFUDDCMNKWEORN-ZXEGGCGDSA-N	24779461	CCCCCC/C=C\CCCCCCCC(=O)OC[C@H](COP(=O)([O-])OCC[N+](C)(C)C)O	494.331	71.07353:5038 72.75764:2933 81.07069:4549 83.08623:3002 85.83173:2456 86.09721:120828 102.8567:2828 104.10794:625864 119.01484:2843 125.00085:39654 142.81488:2592 154.52727:2985 163.86124:2966 184.07504:829517 196.70937:2613 199.82332:4935 199.84448:10753 215.16843:2836 220.96446:2656 258.11301:11048 260.88037:2703 287.69223:2628 311.26111:20938 338.0903:2982 476.31839:72404 494.32816:301062	1.041	173176	169061	180641	106530	172157	238869	156700	135101	113660	81991.1	114140	118757	143458	109181	121493	74871.3	59646.2	100625	94048.9	77218.9	119156	110162	28865.1	86261.1	133526	78887	126486	99241.4	146588	153150	134795	112751	138254	130391	152821
525	4035	2.18_546.35974	LPC 18:0;	Lipids and lipid-like molecules	Glycerophosphocholines	mz, in silico MS/MS matching	CSH ESI +	[M+Na]+	IHNKQIMGVNPMTC-UHFFFAOYNA-N	497299	CCCCCCCCCCCCCCCCCC(=O)OCC(O)COP([O-])(=O)OCC[N+](C)(C)C	546.36	80.94872:2512 86.09693:16893 104.1079:104855 137.80869:2846 146.98351:18546 201.20181:11087 341.30762:9625 346.99979:2800 487.28336:71303 546.35681:31856	2.18	1.3155e+06	1.18658e+06	1.19729e+06	823855	1.51834e+06	2.1374e+06	1.42442e+06	1.2257e+06	1.31578e+06	945804	1.17153e+06	1.21368e+06	1.41828e+06	957558	1.2931e+06	844885	1.06541e+06	1.57769e+06	1.15025e+06	1.1239e+06	1.97361e+06	1.77881e+06	638934	1.43581e+06	1.4743e+06	948801	1.12463e+06	619316	1.16838e+06	1.02934e+06	1.40041e+06	1.03747e+06	1.1416e+06	876688	1.05045e+06
524	9041_9468	2.20_558.33_2.20_582.38	LPC 18:0; A	Lipids and lipid-like molecules	Glycerophosphocholines	mzrt matching	CSH ESI -	[M+Cl]-_[M+Hac-H]-	IHNKQIMGVNPMTC-RUZDIDTESA-N	497299	CCCCCCCCCCCCCCCCCC(=O)OC[C@H](COP(=O)([O-])OCC[N+](C)(C)C)O	558.3333_582.3780	102.51184:3069 130.14996:2691 190.86322:2591 197.26042:28032 224.0685:12283 283.2641:130286 495.68268:4055 508.34149:72836	2.203	105611	85914.8	92383.5	62171.8	106428	122932	100225	76888	88719.4	68865	84471.3	86911.1	95557.7	64359.3	109653	70082.9	76986.9	106258	84899.2	71304.1	122835	127576	44826.7	96087.5	100837	63122.9	86440.4	68759.8	90335.7	84753.5	106771	75557.8	88433.6	68438.4	68163.2
526	3800	1.44_522.36	LPC 18:1; A	Lipids and lipid-like molecules	Glycerophosphocholines	mz and in silico MS/MS matching	CSH ESI +	[M+H]+	YAMUFBLWGFFICM-SEYXRHQNSA-N	6449974	CCCCCCCC/C=C\CCCCCCCC(=O)OCC(COP(=O)([O-])OCC[N+](C)(C)C)O	522.362	71.07348:3158 71.43386:2943 82.58241:2739 86.09697:211150 104.1077:38082 125.00065:94931 184.07449:2718068 198.6154:5131 198.63722:21010 207.27364:3180 258.11108:5304 303.64859:2667 303.68842:3052 339.29224:7075 455.30099:2607 504.34839:31316 522.35895:125335	1.442	2.48033e+06	2.73405e+06	2.72643e+06	1.80269e+06	2.02513e+06	3.42679e+06	1.54071e+06	1.57011e+06	2.39773e+06	1.18943e+06	1.81111e+06	1.92087e+06	1.98819e+06	1.29712e+06	1.80412e+06	1.25956e+06	1.44172e+06	2.08173e+06	1.46152e+06	1.45482e+06	3.0214e+06	2.40127e+06	574598	1.97087e+06	2.62853e+06	1.48017e+06	2.5767e+06	2.249e+06	2.78559e+06	2.80696e+06	2.42636e+06	1.98437e+06	1.11317e+06	1.34566e+06	1.60058e+06
527	3799_4019	1.57_522.36_1.57_544.34	LPC 18:1; B	Lipids and lipid-like molecules	Glycerophosphocholines	mz and in silico MS/MS matching	CSH ESI +	[M+H]+_[M+Na]+	null_YAMUFBLWGFFICM-SEYXRHQNSA-N	6449974	CCCCCCCC/C=C\CCCCCCCC(=O)OCC(COP(=O)([O-])OCC[N+](C)(C)C)O	522.3624_544.3447	71.07375:10764 81.07085:6398 83.08654:9416 86.09739:381404 97.10198:6899 104.10816:1852210 104.85327:5300 110.41959:4342 125.00133:130010 138.42546:5001 184.07545:2352419 198.63162:38614 258.11304:37445 310.40567:5577 339.29413:60439 432.34598:6480 445.27618:19643 455.17874:5171 504.35107:205171 522.36133:804963	1.5695	3.74373e+06	3.52269e+06	3.7744e+06	2.21868e+06	5.00049e+06	6.0454e+06	3.88355e+06	3.23264e+06	3.79406e+06	2.46522e+06	2.94646e+06	2.90623e+06	3.39993e+06	2.22283e+06	3.19028e+06	2.27459e+06	3.06712e+06	4.2021e+06	3.07038e+06	2.55644e+06	4.21379e+06	4.07902e+06	1.27938e+06	3.76232e+06	3.99631e+06	2.6225e+06	3.96207e+06	3.32392e+06	4.3848e+06	3.71632e+06	4.27428e+06	3.0855e+06	3.12066e+06	3.3011e+06	3.17808e+06
528	3786_4009	1.18_520.35_1.12_542.33	LPC 18:2-SN1;	Lipids and lipid-like molecules	Glycerophosphocholines	mzrt, in silico MS/MS matching	CSH ESI +	[M+H]+_[M+Na]+	SPJFYYJXNPEZDW-FTJOPAKQSA-N	11005824	CCCCC/C=C\C/C=C\CCCCCCCC(=O)OC[C@H](COP(=O)([O-])OCC[N+](C)(C)C)O	520.3463_542.3283	86.09695:15022 101.78841:2336 104.10741:61147 123.78469:2954 125.00017:2244 130.53644:2343 135.27191:2507 169.0439:2382 184.07434:66102 197.47745:7021 197.49896:23022 399.56558:3095 414.58545:2363 502.33017:5539 520.33856:20869	1.1485	128602	110327	133373	78399.7	142264	217223	130955	113285	100343	80284.6	100255	90900.3	107638	85319	109077	65806.5	123592	177959	184973	109502	230549	170865	74518.4	118460	182716	123497	156525	129826	195629	163553	216693	165737	109679	130110	129107
529	3785	1.09_520.35	LPC 18:2-SN2;	Lipids and lipid-like molecules	Glycerophosphocholines	mzrt, in silico MS/MS matching	CSH ESI +	[M+H]+	SPJFYYJXNPEZDW-UTJQPWESSA-N	11988421	CCCCC/C=C\C/C=C\CCCCCCCC(=O)OCC(COP(=O)([O-])OCC[N+](C)(C)C)O	520.346	71.07371:7324 79.00883:4436 86.09736:323249 98.98577:5970 104.10818:64674 124.99175:6344 125.00127:149544 129.41634:4660 176.50139:4359 184.07539:4029306 198.74466:16231 198.76698:22916 337.27747:8150 392.53598:5147 452.01312:4528 502.33377:39160 513.43176:5321 520.34607:150409	1.088	96667.5	118587	104338	68129.6	97948.4	127687	69036.8	59052.4	69540.2	51414.7	65764.2	62183.6	79385.5	53123.9	65298.7	41327.4	98951.2	150728	110561	90425.7	231280	145816	42595.1	93039.8	139183	130534	123544	94944.5	192692	189955	141248	139499	46831.5	71642.1	91311.7
530	3955	2.64_538.39	LPC 19:0-SN1;	Lipids and lipid-like molecules	Glycerophosphocholines	mz and in silico MS/MS matching	CSH ESI +	[M+H]+	WYIMORDZGCUBAA-UHFFFAOYSA-N	13648279	CCCCCCCCCCCCCCCCCCC(=O)OCC(COP(=O)([O-])OCC[N+](C)(C)C)O	538.394	74.1405:2061 86.09714:13080 104.10797:84308 110.57767:2865 125.00079:11046 163.62679:2654 184.075:101727 201.2607:9882 265.06549:2524 334.82562:2886 355.32761:2889 520.37939:6214 538.39307:52573	2.642	52219.4	64157.3	53724.7	43578.1	66919.3	71026.9	54244.2	50787.3	61118.6	49451.3	48988.2	59448.9	60019.9	51847	65119.8	45096.4	50884.4	55348.8	67314.2	55977.6	60118.7	64828.6	39648	64596	61005.7	51538.6	62737.2	44147.4	52859.1	50212.5	47585.1	53930.5	45277.1	45417.5	49456.2
[truncated: 1,017 more rows]
[truncated: 660 more columns]
