# Supplementary material for: A metabolome atlas of the aging mouse brain
Source: Nat Commun. 2021 Oct 15;12:6021. doi: 10.1038/s41467-021-26310-y (PMC8519999; doi:10.1038/s41467-021-26310-y)
Supplement: Supplementary file 6 — Supplementary Dataset 3 [file 41467_2021_26310_MOESM6_ESM.xlsx]

## Sheet: Sheet 1
		Label	AD_F1_BG	AD_F2_BG	AD_F3_BG	AD_F4_BG	AD_F5_BG	AD_F6_BG	AD_F7_BG	AD_F8_BG	AD_M1_BG	AD_M2_BG	AD_M3_BG	AD_M4_BG	AD_M5_BG	AD_M6_BG	AD_M7_BG	AD_M8_BG	AD_F1_CB	AD_F2_CB	AD_F3_CB	AD_F4_CB	AD_F5_CB	AD_F6_CB	AD_F7_CB	AD_F8_CB	AD_M1_CB	AD_M2_CB	AD_M3_CB	AD_M4_CB	AD_M5_CB	AD_M6_CB	AD_M7_CB	AD_M8_CB	AD_F1_CT	AD_F2_CT	AD_F3_CT	AD_F4_CT	AD_F5_CT	AD_F6_CT	AD_F7_CT	AD_F8_CT	AD_M1_CT	AD_M2_CT	AD_M3_CT	AD_M4_CT	AD_M5_CT	AD_M6_CT	AD_M7_CT
		Species	Mouse	Mouse	Mouse	Mouse	Mouse	Mouse	Mouse	Mouse	Mouse	Mouse	Mouse	Mouse	Mouse	Mouse	Mouse	Mouse	Mouse	Mouse	Mouse	Mouse	Mouse	Mouse	Mouse	Mouse	Mouse	Mouse	Mouse	Mouse	Mouse	Mouse	Mouse	Mouse	Mouse	Mouse	Mouse	Mouse	Mouse	Mouse	Mouse	Mouse	Mouse	Mouse	Mouse	Mouse	Mouse	Mouse	Mouse
		Organ	Brain	Brain	Brain	Brain	Brain	Brain	Brain	Brain	Brain	Brain	Brain	Brain	Brain	Brain	Brain	Brain	Brain	Brain	Brain	Brain	Brain	Brain	Brain	Brain	Brain	Brain	Brain	Brain	Brain	Brain	Brain	Brain	Brain	Brain	Brain	Brain	Brain	Brain	Brain	Brain	Brain	Brain	Brain	Brain	Brain	Brain	Brain
		Region	Basal ganglia	Basal ganglia	Basal ganglia	Basal ganglia	Basal ganglia	Basal ganglia	Basal ganglia	Basal ganglia	Basal ganglia	Basal ganglia	Basal ganglia	Basal ganglia	Basal ganglia	Basal ganglia	Basal ganglia	Basal ganglia	Cerebellum	Cerebellum	Cerebellum	Cerebellum	Cerebellum	Cerebellum	Cerebellum	Cerebellum	Cerebellum	Cerebellum	Cerebellum	Cerebellum	Cerebellum	Cerebellum	Cerebellum	Cerebellum	Cerebral cortex	Cerebral cortex	Cerebral cortex	Cerebral cortex	Cerebral cortex	Cerebral cortex	Cerebral cortex	Cerebral cortex	Cerebral cortex	Cerebral cortex	Cerebral cortex	Cerebral cortex	Cerebral cortex	Cerebral cortex	Cerebral cortex
		Age	3 weeks	3 weeks	3 weeks	3 weeks	3 weeks	3 weeks	3 weeks	3 weeks	3 weeks	3 weeks	3 weeks	3 weeks	3 weeks	3 weeks	3 weeks	3 weeks	3 weeks	3 weeks	3 weeks	3 weeks	3 weeks	3 weeks	3 weeks	3 weeks	3 weeks	3 weeks	3 weeks	3 weeks	3 weeks	3 weeks	3 weeks	3 weeks	3 weeks	3 weeks	3 weeks	3 weeks	3 weeks	3 weeks	3 weeks	3 weeks	3 weeks	3 weeks	3 weeks	3 weeks	3 weeks	3 weeks	3 weeks
		Gender	Female	Female	Female	Female	Female	Female	Female	Female	Male	Male	Male	Male	Male	Male	Male	Male	Female	Female	Female	Female	Female	Female	Female	Female	Male	Male	Male	Male	Male	Male	Male	Male	Female	Female	Female	Female	Female	Female	Female	Female	Male	Male	Male	Male	Male	Male	Male
		File type	Sample	Sample	Sample	Sample	Sample	Sample	Sample	Sample	Sample	Sample	Sample	Sample	Sample	Sample	Sample	Sample	Sample	Sample	Sample	Sample	Sample	Sample	Sample	Sample	Sample	Sample	Sample	Sample	Sample	Sample	Sample	Sample	Sample	Sample	Sample	Sample	Sample	Sample	Sample	Sample	Sample	Sample	Sample	Sample	Sample	Sample	Sample
#	Annotation	Quantification method	Concentration (unit: ng/g fresh weight)	Concentration (unit: ng/g fresh weight)	Concentration (unit: ng/g fresh weight)	Concentration (unit: ng/g fresh weight)	Concentration (unit: ng/g fresh weight)	Concentration (unit: ng/g fresh weight)	Concentration (unit: ng/g fresh weight)	Concentration (unit: ng/g fresh weight)	Concentration (unit: ng/g fresh weight)	Concentration (unit: ng/g fresh weight)	Concentration (unit: ng/g fresh weight)	Concentration (unit: ng/g fresh weight)	Concentration (unit: ng/g fresh weight)	Concentration (unit: ng/g fresh weight)	Concentration (unit: ng/g fresh weight)	Concentration (unit: ng/g fresh weight)	Concentration (unit: ng/g fresh weight)	Concentration (unit: ng/g fresh weight)	Concentration (unit: ng/g fresh weight)	Concentration (unit: ng/g fresh weight)	Concentration (unit: ng/g fresh weight)	Concentration (unit: ng/g fresh weight)	Concentration (unit: ng/g fresh weight)	Concentration (unit: ng/g fresh weight)	Concentration (unit: ng/g fresh weight)	Concentration (unit: ng/g fresh weight)	Concentration (unit: ng/g fresh weight)	Concentration (unit: ng/g fresh weight)	Concentration (unit: ng/g fresh weight)	Concentration (unit: ng/g fresh weight)	Concentration (unit: ng/g fresh weight)	Concentration (unit: ng/g fresh weight)	Concentration (unit: ng/g fresh weight)	Concentration (unit: ng/g fresh weight)	Concentration (unit: ng/g fresh weight)	Concentration (unit: ng/g fresh weight)	Concentration (unit: ng/g fresh weight)	Concentration (unit: ng/g fresh weight)	Concentration (unit: ng/g fresh weight)	Concentration (unit: ng/g fresh weight)	Concentration (unit: ng/g fresh weight)	Concentration (unit: ng/g fresh weight)	Concentration (unit: ng/g fresh weight)	Concentration (unit: ng/g fresh weight)	Concentration (unit: ng/g fresh weight)	Concentration (unit: ng/g fresh weight)	Concentration (unit: ng/g fresh weight)
20	1-Methylnicotinamide	Quantification based on the spiked concentration of methylnicotinamide-d3 in each sample	9.25549	8.63643	12.9121	8.30525	10.0034	12.4903	8.70095	9.35513	30.3078	16.5183	16.9971	16.3813	25.705	18.207	10.7266	10.4981	2.04219	2.32041	2.9443	2.33235	1.98204	2.5195	1.03913	2.10509	6.61896	2.52026	3.95705	3.65095	3.61006	2.30286	2.27602	1.77227	9.89546	8.99723	12.6897	9.61521	9.95057	7.73412	7.74548	10.4532	26.5829	12.4036	12.8194	10.3949	15.3741	13.8913	10.5604
38	2-Hydroxyisobutyric acid	Semi-quantification by the estimated concentration of 2-hydroxyisobutyric acid in pool QC samples based on the reported endogenous 2-hydroxyisobutyric acid concentration in the brain[5]	2412.03	1386.92	1850.19	1921.14	2236.18	2383.23	2256.72	1887.54	2143.04	3065.33	2013.06	2936.97	1944.05	1555.93	2340.94	1761.02	1788.25	2014.85	1727	2455.88	1644.66	2042.2	1242.78	2309.59	3007.3	2374.47	2207.1	2394.34	2098.42	1970.68	3008.75	2193.13	1827.73	1587.5	1921.5	2352.89	2247.11	1908.43	2041.44	2814.82	2370.24	2252.55	2023.89	2411.81	1687.81	2066.16	2456.78
51	3,4-Dihydroxyphenylacetic acid	Semi-quantification by the estimated concentration of 3,4-dihydroxyphenylacetic acid in pool QC samples based on the reported endogenous 3,4-dihydroxyphenylacetic acid concentration in the brain [2]	106.966	83.4275	104.028	35.4353	116.677	88.226	71.0839	32.4815	69.3189	137.174	62.5743	103.419	80.4398	61.271	59.3608	60.3866	7.32458	5.83654	24.9826	7.42425	14.2185	4.9139	15.568	5.80399	23.0219	5.28519	26.0098	17.0417	33.1144	5.39648	33.0465	2.87393	9.27442	18.8728	21.6056	3.53006	16.8505	5.32561	14.2264	6.08671	28.2616	5.60613	4.96544	5.31469	4.21326	6.50206	18.3864
58	3-Methoxytyramine	Semi-quantification by the estimated concentration of 3-methoxytyramine in pool QC samples based on the reported endogenous 3-methoxytyramine concentration in the brain[4]	37.4008	74.1149	56.3037	37.7188	16.3617	18.3205	17.9797	20.1748	174.875	180.246	100.473	198.888	157.335	167.972	63.5041	75.0027	0.00818425	0.450234	0.00818425	0.00818425	0.00818425	0.00818425	0.00818425	0.00818425	0.00818425	0.00818425	0.00818425	0.00818425	0.00818425	0.473539	0.00818425	0.00818425	0.98479	0.00818425	0.509548	0.00818425	0.00818425	0.00818425	0.00818425	0.463624	0.00818425	0.00818425	0.00818425	0.00818425	0.00818425	0.00818425	0.00818425
62	3-Methylhistidine	Semi-quantification based on the spiked concentration of histidine-d5 in each sample	339.265	349.907	471.819	399.818	389.366	295.317	501.055	536.52	421.516	370.397	353.114	343.856	403.909	456.912	609.558	452.432	332.74	366.459	559.782	524.806	295.321	286.383	370.624	545.695	481.436	388.803	370.724	399.646	396.676	456.436	744.833	439.556	378.054	365.196	464.467	490.384	401.605	288.295	525.469	714.783	478.06	378.382	335.146	379.509	409.556	550.737	654.324
100	ACar 10:0;	Quantification based on the spiked concentration of acyl carnitine (18:1)-d3 in each sample	5.81576	0.944037	0.47429	0.486222	0.481803	5.16088	0.651752	6.80808	0.692973	0.292725	0.25812	0.585689	0.280326	0.155348	0.949931	0.207805	0.53091	6.13906	3.12324	0.418528	0.337965	5.44443	4.66662	5.52027	0.307185	0.252904	6.55546	6.0668	0.217841	6.02633	4.33238	5.9305	0.610728	0.987556	8.41524	0.500198	4.98165	5.80824	4.43772	0.574374	6.08692	5.90974	0.891605	5.43792	4.77681	0.570489	0.273571
101	ACar 12:0;	Quantification based on the spiked concentration of acyl carnitine (18:1)-d3 in each sample	2.50441	8.70019	5.34937	3.60426	2.77266	3.45128	1.90022	1.66677	17.529	5.84034	3.77126	8.95338	6.58746	4.54851	17.0268	6.37231	1.63563	1.39721	3.58746	1.80646	1.07655	2.33134	0.127266	3.53789	3.54162	1.56226	5.21307	7.85947	3.28859	3.25642	4.81227	2.40641	2.00107	1.43541	2.01413	0.78094	0.487363	0.981366	0.487817	2.87293	2.34157	4.61897	3.40296	3.25209	2.43448	2.36525	4.89323
102	ACar 14:0;	Quantification based on the spiked concentration of acyl carnitine (18:1)-d3 in each sample	31.2076	67.2053	56.4125	30.1084	46.2946	37.3924	22.5727	19.5198	79.8464	37.3532	37.5048	58.422	45.6798	28.0094	60.6298	40.1081	12.8799	14.3816	24.4356	16.3236	7.46039	18.6709	3.27709	29.4751	23.1026	13.1262	32.4282	38.1311	19.6092	18.8733	23.1058	17.3295	17.4603	21.5624	20.9225	11.2137	4.62195	13.377	6.69398	32.2757	24.1444	37.2774	27.9488	27.8078	23.1462	20.2428	38.1127
103	ACar 14:1;	Quantification based on the spiked concentration of acyl carnitine (18:1)-d3 in each sample	1.80514	6.61043	2.81419	1.70767	1.92033	2.30148	1.18864	1.16543	9.83132	3.61088	2.52253	6.27303	5.76049	2.77873	5.0714	2.8907	0.975299	1.81982	1.65001	1.34098	1.6028	0.985319	0.360864	3.22791	1.66874	1.38635	2.37279	3.83843	1.88554	3.54773	4.41883	1.05526	1.19767	1.2069	1.29805	1.20159	0.633099	1.08035	0.769782	1.51938	1.6205	2.45806	2.62424	2.19802	4.73565	2.25637	4.77098
104	ACar 15:2;	Quantification based on the spiked concentration of acyl carnitine (18:1)-d3 in each sample	1.65377	2.51306	1.76657	2.29935	2.08684	2.19654	3.44736	3.61941	1.34179	0.416885	0.346021	1.07828	0.380683	0.150933	1.72817	1.83221	3.07591	2.8204	2.6191	3.16169	5.14901	3.24317	4.23617	3.10839	2.18108	3.05894	2.91961	4.52861	2.27024	4.87106	2.44901	2.15232	1.62752	3.53947	3.29641	2.71363	4.14654	2.7482	4.15014	4.38091	3.10547	2.19383	2.57483	3.31824	3.06678	3.71837	2.77963
105	ACar 16:0;	Quantification based on the spiked concentration of acyl carnitine (18:1)-d3 in each sample	155.919	172.394	175.734	99.5678	142.145	154.158	140.134	89.2328	214.549	173.836	120.63	220.323	133.706	104.672	207.613	116.246	84.8132	103.204	80.1176	92.1195	54.5575	92.4453	23.8728	88.9396	112.157	87.8979	119.708	131.922	93.7496	71.682	132.8	78.1614	59.2145	99.8094	111.673	85.778	51.7357	78.5893	70.8073	103.68	85.8084	118.873	65.1564	103.035	81.225	109.135	124.542
106	ACar 16:1;	Quantification based on the spiked concentration of acyl carnitine (18:1)-d3 in each sample	8.17374	19.567	14.7499	8.33823	11.5184	10.0957	5.2975	4.67516	29.8639	14.7045	10.9102	24.599	15.8844	9.26324	17.0094	9.83575	3.69597	4.61097	6.33878	3.75583	4.46225	4.52832	0.595634	4.81101	6.40071	3.29179	8.36534	11.1659	4.42563	4.48215	6.45605	3.84953	4.62598	5.63217	5.6331	3.22994	2.5563	4.03932	2.55141	7.24262	5.72877	9.40425	7.82051	7.14613	6.33227	5.98818	8.40801
107	ACar 17:0;	Quantification based on the spiked concentration of acyl carnitine (18:1)-d3 in each sample	2.22704	2.94113	2.37441	1.30451	2.91315	2.3194	1.8587	1.1846	4.32613	1.88966	1.53157	3.61995	2.32097	1.37827	2.61822	1.61837	1.20358	1.28584	1.23557	1.64818	1.00205	1.93679	0.352316	1.50165	2.34737	1.72073	2.00469	2.06911	1.40664	1.41786	2.44888	1.01465	0.603119	1.15719	1.15293	1.05644	0.780491	1.00638	0.616551	1.14548	1.01698	1.20748	1.09699	1.12705	0.837567	1.44072	2.09711
108	ACar 18:0;	Quantification based on the spiked concentration of acyl carnitine (18:1)-d3 in each sample	100.4	111.903	106.713	64.7206	79.8568	120.874	124.177	55.6031	154.823	138.879	97.1231	172.514	120.917	126.281	124.78	72.775	70.682	104.173	72.7851	92.8321	72.1143	87.8266	33.1223	84.3599	116.638	104.326	106.37	106.882	131.873	94.4201	144.288	71.7577	34.8606	63.208	65.6494	46.8376	42.7017	51.377	51.8053	52.6573	51.8911	65.8004	47.7152	76.5312	50.903	94.9202	84.0062
109	ACar 18:1;	Quantification based on the spiked concentration of acyl carnitine (18:1)-d3 in each sample	77.7875	138.124	125.306	66.6656	95.7114	92.6062	61.257	41.3382	193.587	152.589	85.1859	208.201	105.083	71.8047	139.706	73.8846	40.6117	50.1202	55.5578	42.2995	43.365	55.2666	7.79567	53.4288	67.5689	39.3026	78.8091	90.4228	50.5401	46.9278	66.4637	36.2057	37.8899	58.902	62.5648	41.5491	23.3282	37.7118	28.5943	52.2889	43.9651	91.0443	49.7224	85.7117	47.3008	62.6754	72.1716
110	ACar 18:2;	Quantification based on the spiked concentration of acyl carnitine (18:1)-d3 in each sample	6.51551	10.6188	7.10677	3.34149	5.91355	5.43176	3.28568	2.13006	12.6246	14.8828	5.83377	15.4475	7.47708	5.20659	12.225	6.87629	4.71026	5.97416	4.56836	4.02063	10.3816	6.05563	0.439451	3.02303	6.27506	3.69422	4.54783	6.22918	4.80369	3.99673	8.00973	3.60042	3.25467	4.96793	4.7587	3.01123	2.87212	3.44101	2.44099	3.395	4.41405	7.8165	4.07333	6.8233	3.67145	4.02117	5.65212
111	ACar 20:0;	Quantification based on the spiked concentration of acyl carnitine (18:1)-d3 in each sample	2.9911	5.76374	5.30074	3.08216	6.79906	6.0324	3.45312	2.1013	6.79124	3.05371	3.5035	5.02525	4.7152	4.44337	3.29957	1.52615	3.61017	3.46666	3.65473	3.53237	3.43656	5.80869	1.13965	7.29051	4.51982	1.93607	5.34635	4.98827	4.37251	5.09362	3.90618	2.8531	1.2142	2.59015	2.2212	1.13352	1.2245	2.51481	1.20759	2.95543	2.2872	1.74444	1.84931	0.975594	1.32309	1.84365	1.87791
112	ACar 20:1;	Quantification based on the spiked concentration of acyl carnitine (18:1)-d3 in each sample	5.33962	8.35911	6.95457	3.90617	6.68543	7.2366	5.89901	3.22806	10.8039	7.00297	6.06675	11.2997	7.93929	8.24016	6.21561	4.10787	3.91353	4.24178	3.69071	3.68879	3.56917	5.92036	0.967875	6.75731	5.82842	3.63113	6.63158	7.76045	5.20282	5.33943	5.0799	2.36059	1.1682	3.0765	2.35166	1.32177	0.977785	2.0457	1.29537	2.76843	1.84545	2.33978	1.5403	2.60199	1.77814	3.26611	2.47807
113	ACar 20:4;	Quantification based on the spiked concentration of acyl carnitine (18:1)-d3 in each sample	75.458	115.582	93.1833	55.9333	62.1061	65.1472	55.7977	36.749	139.497	263.759	125.057	246.597	117.943	116.347	180.816	98.5787	65.5707	78.9872	48.1959	50.927	119.355	62.9431	11.8986	37.3865	70.4897	57.2411	35.984	29.024	41.2735	27.8953	88.1524	41.7685	29.9743	61.0871	61.4964	52.7065	50.3703	41.1724	42.7562	36.6357	63.5438	138.264	91.7388	169.552	58.6319	104.32	104.476
114	ACar 22:4;	Quantification based on the spiked concentration of acyl carnitine (18:1)-d3 in each sample	4.21408	7.11468	4.87702	3.56518	2.40366	4.10116	4.99591	1.67845	10.3609	15.6263	11.8248	20.2801	13.1243	18.8634	6.55034	4.72194	2.21881	2.22707	1.14451	2.31443	4.44955	1.8328	0.321406	1.52466	4.03656	3.94349	2.75089	2.67371	3.52749	2.56975	3.4544	1.13315	0.492092	2.48839	2.10096	1.5175	0.89967	1.31379	1.34319	0.579887	1.43476	4.33991	3.34824	5.73705	1.99743	6.03813	3.9263
115	ACar 22:6;	Quantification based on the spiked concentration of acyl carnitine (18:1)-d3 in each sample	4.73829	2.93386	3.8435	2.02027	5.70433	4.18393	3.16645	3.5766	3.87811	6.74616	1.76434	3.99491	2.63644	1.73559	5.64634	3.26784	6.36577	5.75882	4.662	4.02331	24.4533	6.97225	1.14183	4.53257	4.24013	2.63028	2.02298	2.59864	2.93863	1.66798	9.31517	3.43152	2.52669	2.45219	3.60871	2.8753	4.74797	4.15423	2.88248	4.24201	2.28661	2.51316	1.08562	1.17672	1.5697	1.60334	2.58553
116	Acetyl-choline	Quantification based on the spiked concentration of acetylcholine-d4 in each sample	162.224	107.624	124.861	116.481	159.947	67.8303	120.154	88.1522	77.0347	57.8287	70.2443	68.0141	85.5189	59.2996	111.384	59.8825	11.6354	11.3898	17.9192	8.82858	3.87362	10.4649	4.03707	9.80929	9.24263	4.36683	6.29803	6.00133	7.06128	5.45542	7.49082	6.59546	114.53	63.5116	70.8249	75.2181	47.9485	41.0188	49.4638	74.6736	47.8867	22.4026	29.265	20.1987	19.4409	24.1315	53.1908
120	Adenosine	Quantification based on the spiked concentration of adenosine-13C5 in each sample	63316	8432.67	39078.8	103793	1328.11	9906.72	23695.6	14607.7	132702	164279	69491.6	100874	63137.5	8086.71	11079.5	43834.5	99642.5	85413.6	16923.2	44178.1	632.292	11272.9	7245.24	46864	13291.7	5000.24	8071.23	10876.1	7152.49	5255.6	6098.38	5833.14	923.212	1065.79	2052.48	940.152	243.65	87.8456	276.862	1612.49	4492.3	1812.44	6178.38	5423.83	2110.57	5757.67	7074.34
123	Adenosine monophosphate	Semi-quantification by the estimated concentration of adenosine monophosphate in pool QC samples based on the reported endogenous adenosine monophosphate concentration in the brain[5]	107455	72378	76724.9	60199.6	39241.8	44567.9	30025.1	74029.4	62542.7	72298.8	94426.6	94420.5	65394.8	136852	240710	66301.5	114836	159608	116238	244596	29973.6	41574.5	26889.7	68632	298528	162234	232502	211926	191235	175312	140302	162423	264960	197298	186100	178783	38062.2	62610	37747.9	103577	235285	231550	236712	207409	193116	305376	221760
124	Adenosine-3-monophosphate	Semi-quantification by the estimated concentration of adenosine monophosphate in pool QC samples based on the reported endogenous adenosine monophosphate concentration in the brain[5]	118924	90311	91298.6	68128.6	36056.1	40187	29864.6	86844.8	69590.2	71256	99302.5	119027	70253.4	162761	248081	66226.1	135877	166097	115084	263593	22205	35678.4	17706.2	74720.1	346935	187048	266989	215536	228077	169921	177501	190313	337906	216362	200755	197536	33878.4	58704.9	37945.2	131335	32653.8	270032	262269	232021	193740	343712	234793
125	Adenosine-5-monophosphate	Semi-quantification by the estimated concentration of adenosine monophosphate in pool QC samples based on the reported endogenous adenosine monophosphate concentration in the brain[5]	225303	40239.2	71246.3	64974.4	6534.71	59601.3	58588.3	53859.4	92209	74271.3	123067	43604.8	83841.8	204961	431675	93380.1	126000	115835	175971	154779	22545.3	80279.3	23327.2	109572	640663	173358	253599	342193	434605	285538	246592	42832.6	696690	185651	540621	17336.7	64998.5	75769.4	17155.5	153775	265497	11334.2	174730	129458	306803	944518	311974
132	Alanine	Quantification based on the spiked concentration of alanine-d4 in each sample	106372	73449.2	78512	65187.7	92466.7	106831	92786.6	65622.3	90710.8	92099.1	79976.6	104523	92084.6	98285.4	89969.9	60850.1	75799.1	101881	93638.1	93349	75259.5	81826.2	46763.7	81373.4	103878	78444	90413.3	81058	91398.7	81553.2	113440	77649.5	84834.9	78757	86808.1	83740.8	92600.1	91150	85232.8	107081	107299	74019.6	71634.6	72785.2	84859.8	94097.2	96610.4
142	Arabitol	Semi-quantification based on the spiked concentration of mannitol-13C6 in each sample	356.024	260.02	315.669	222.888	364.673	373.943	364.383	274.206	492.166	302	277.446	337.261	274.361	321.681	356.77	311.796	209.137	285.761	210.806	232.172	284.377	240.534	166.987	292.345	352.513	276.769	267.743	192.027	274.341	242.11	276.883	237.841	377.45	311.229	344.764	261.667	382.874	354.514	357.904	438.636	253.431	274.868	258.695	253.46	292.277	314.667	373.964
146	Arginine	Quantification based on the spiked concentration of L-arginine-15N2 in each sample	9924.82	9774.54	8307.58	6865.27	16187.5	14160.8	8710.45	7270.55	8162.05	6224.94	6480.19	8292.27	7593.29	5771	6818.67	5639.07	7906.83	8452.78	7851.11	5880.47	8684.52	11536.4	3843.66	11712.7	8325.58	7391.39	7562.87	8128.3	7516.89	6979.94	7551.88	6138.7	6265.28	7598.05	7305.36	5680.1	8419.73	10146.8	6584.43	8885.4	16948.2	6839.43	4791.14	5311.95	6118.35	5316.36	6360.55
151	Ascorbic acid (Vitamin C)	Semi-quantification by the estimated concentration of ascorbic acid in pool QC samples based on the reported endogenous ascorbic acid concentration in the brain[5]	139595	132756	179992	98932	172996	96073.8	92443.6	191054	86626.2	179553	130938	80391.6	103219	112383	100482	88901.1	88804.4	247240	94827.4	97338.2	78845.9	222620	85995.1	108098	116885	169695	134802	98991.1	111607	126266	157729	161670	240015	94770.6	92526.7	152115	107428	89382.5	133112	106682	124113	15127.8	115255	79363.3	111244	117570	104628
153	Asparagine	Quantification based on the spiked concentration of asparagine-d3 in each sample	2162.47	1425.5	1535.3	1283.81	2196.27	2270.04	1996.87	1587.77	1495.23	1591.59	1469.52	1969.39	1897.73	2053.67	2058.79	1490.79	1561.66	1638.25	1668.64	1473.64	1949.62	1649.17	744.095	1668.48	1957.83	1279.31	1221	1222.43	1675.36	1480.77	1737.24	1363.27	2183.5	1727.47	1921.68	1697.97	2586.8	2157.73	1983.51	2499.45	2403.57	1564.72	1487.95	1703.12	1936.57	2456.11	2062.28
154	Aspartic acid	Quantification based on the spiked concentration of aspartic acid-d3 in each sample	112909	58099.7	100238	67274.2	122136	138571	109152	76364.3	130986	108810	116104	158232	91296.5	110317	193262	115307	93256.2	116739	107032	113927	96470.7	110148	40702.2	106301	172766	138140	123942	113587	151352	143857	165958	124909	98089.5	106455	118280	101087	115821	103135	102583	120019	145678	137336	123319	150471	232543	195635	291605
164	Betaine	Quantification based on the spiked concentration of betaine-d9 in each sample	202.168	153.243	154.264	142.662	154.052	142.222	138.842	150.072	202.207	141.526	170.989	209.279	144.405	120.955	202.088	164.415	250.341	179.689	127.522	163.085	184.187	156.888	23.431	239.621	228.863	151.235	177.595	230.815	197.623	204.074	157.45	11.6247	151.589	179.928	171.298	129.833	125.559	147.217	115.961	125.05	201.21	132.121	147.068	152.588	138.848	135.236	177.279
174	Carnitine	Quantification based on the spiked concentration of carnitine-d3 in each sample	611.037	621.444	612.868	465.922	773.464	684.222	697.934	486.886	790.578	511.07	505.612	546.809	643.314	455.053	502.397	364.394	923.56	1087.1	969.902	816.788	784.164	890.637	388.601	923.419	1236.68	785.221	909.995	847.877	1065.6	755.889	1089.13	795.266	425.095	468.059	509.51	465.697	551.25	493.781	461.274	703.707	607.8	449.558	357.4	324.793	530.372	586.663	535.859
178	CE 18:1;	Quantification based on the spiked concentration of CE 22:1 in each sample	1498.13	1981.98	2668.16	1722.88	2317.6	2518.37	955.058	2503.61	1390.91	579.918	4263.06	1353.35	4188.8	1484.13	682.948	5993.41	1949.48	1848.73	2684.51	1804.4	2538.86	2520.51	2050.79	1643.45	1188.37	1002.7	954.782	729.782	1264.22	1747.49	1815.55	1433.52	1396.4	1229.95	2485.89	2244.5	2032.64	2170.9	1325.96	2117.97	1849.41	872.484	878.754	1422.05	2501.65	2006.15	1397.05
179	CE 18:2;	Quantification based on the spiked concentration of CE 22:1 in each sample	30397.5	8883.6	6959.31	8021.2	20650.6	12866.3	4437.34	16745.2	28024.6	40020.1	23882.7	21740.6	19478.7	18892	3024.51	45228.9	13782	24002.9	7362.34	8249.59	16455	9994.57	22393.3	10613.7	11481.9	33438.1	16873.8	7565.98	12129.3	45052.3	51517.2	17873.2	2785.63	6097.37	4046.96	4688.89	7952.96	6585.29	10857.6	22428.4	7172.63	13240.7	47437.2	3708.93	62078.8	6297.63	58009.9
180	CE 18:4;	Quantification based on the spiked concentration of CE 22:1 in each sample	31726.6	34116	26401.6	35188.6	1324.92	266.37	243.317	1114.49	3233.53	1342.78	285.169	256.713	1872.13	849.356	1666.96	833.139	669.201	1191.75	215.831	230.84	538.204	218.094	1669.93	4644.16	44796.9	35149.6	103213	71356.5	30346	50825.6	37256.6	39426.1	524.234	1766.01	281.403	257.132	264.464	1004.94	246.57	1767.51	75498.4	34654.6	36955.9	91900.6	51581.2	19378	76767.5
181	CE 20:4;	Quantification based on the spiked concentration of CE 22:1 in each sample	21980.7	10978.6	19963.2	12721.9	29215.7	44539.7	22923.6	21681.1	20354.3	18036.1	26239.6	19466.5	22844.1	20805.9	18394	20122.4	20903	37356.2	13868.2	12374.4	31450.7	26821.2	8076.37	23273.4	17855.8	10629.9	16295.1	4429.34	14510	25293.7	19213.9	11924.8	24544.4	20634.5	26657.2	26782.2	39206.6	31060.9	31709.3	37888.2	26354.1	18740.2	19650.9	16863.8	28393.8	29064	23518.4
182	CE 20:5; A	Quantification based on the spiked concentration of CE 22:1 in each sample	55.7976	68.3259	350.175	89.3194	167.69	46.8027	59.9872	110.692	321.408	72.2764	367.627	60.0438	89.301	86.1463	47.8344	80.0147	75.4285	53.1467	74.3469	56.0998	90.4502	73.054	109.737	74.1613	64.2459	92.9971	96.7155	285.465	90.7111	95.0335	111.969	102.99	58.5681	54.9624	334.972	87.2218	100.437	83.8692	54.9926	58.5389	70.9175	64.4851	82.7337	74.8987	112.303	64.8687	65.2886
183	CE 22:6;	Quantification based on the spiked concentration of CE 22:1 in each sample	21686.4	24743.7	19187.2	44179	23895.4	32695.3	24899	43163.1	36770.1	37438.7	92580	35290.8	109688	22327.8	23514.4	134631	30300.6	35126.8	36232.4	27080.6	42693.6	31266.3	19681.6	39924.9	34527.6	21061	27984.6	18539.2	28439.3	32638.4	44919.4	34846.3	20489.3	15665.6	22792	28974	26478.5	22146.7	19990.2	34299	25467.3	20591	17180.1	16380.2	29219.2	29800.1	23130.6
185	Ceramide d32:1;	Quantification based on the spiked concentration of ceramide (d18:1/17:0) in each sample	37.4306	54.3377	59.3775	59.2706	70.5678	45.2834	52.8621	60.8611	56.3924	46.422	25.6502	32.7924	47.507	28.3855	18.2062	34.9926	19.5089	27.9242	19.8782	20.9645	33.4655	26.5825	25.3276	24.5914	18.3415	22.5016	14.1217	7.04181	8.92504	11.6914	19.4557	14.8723	23.8889	27.3783	27.6436	23.2203	37.5125	30.1887	33.1711	32.6788	22.1512	16.4834	3.0146	11.235	23.9356	15.5416	16.9569
186	Ceramide d33:1;	Quantification based on the spiked concentration of ceramide (d18:1/17:0) in each sample	0.226066	0.54829	0.558419	0.73697	0.626275	0.353709	0.274081	0.360382	0.495139	0.342625	0.206652	0.179316	0.329038	0.240508	0.154709	0.460305	0.448624	0.314147	0.550391	0.392559	0.684187	0.401633	0.356782	0.376296	0.273892	0.293592	0.261191	0.239527	0.292468	0.348783	0.146381	0.39657	0.195654	0.171501	0.197268	0.248917	0.2523	0.259239	0.28085	0.297589	0.225667	0.447357	0.302909	0.160774	0.256462	0.164205	0.170298
187	Ceramide d34:0;	Quantification based on the spiked concentration of ceramide (d18:1/17:0) in each sample	87.1211	98.9129	129.185	85.0196	191.208	147.372	115.416	124.612	54.9004	62.6978	41.0545	57.121	73.0786	62.01	38.0463	42.249	99.7225	106.538	106.655	67.5944	158.309	108.925	97.186	103.385	87.5216	83.8172	63.2797	124.363	68.7643	73.563	75.0796	70.5207	36.0386	62.0146	46.3008	41.1124	107.024	58.0645	80.7637	101.41	37.6447	51.0517	32.7004	25.4723	190.734	37.8161	24.3132
188	Ceramide d34:1	Quantification based on the spiked concentration of ceramide (d18:1/17:0) in each sample	2153.53	3980.47	4352.02	3638.88	5698.37	5138.03	3993.11	5284.94	3324.21	3541.01	2473.32	2476.77	3938.91	3219.82	1415.34	2677.53	1818.04	2241.71	1964.29	2142.5	3227.02	1662.16	3105.42	2201.1	1555.9	1703.52	1426.53	899.93	1260.95	1565.18	2012.7	1956.52	1373.9	2056.85	2284.66	1700	2705.41	1827.95	2756.93	2689.64	1813.06	1701.16	1100.48	1694.95	2230.57	1490.77	1605.03
189	Ceramide d34:1;	Quantification based on the spiked concentration of ceramide (d18:1/17:0) in each sample	3905.5	5074.31	6148.18	4101.34	8271.63	7088.26	5905.86	6011.36	4591.01	4357.99	2812.55	3536.39	5237.95	2965.94	1825.68	2759.64	2244.02	2913.21	2695.66	1778.62	3692.54	2575.84	1999.3	3049.12	2145.76	1573.27	1388.32	1195.93	1751.66	1745.59	2007.78	1729.8	2084.8	2805.54	2830.99	2398.25	3802.82	2653.76	3598.19	4450.38	2429.8	1700.67	1041.6	1446.93	2070.68	1723.29	1817.88
190	Ceramide d34:2;	Quantification based on the spiked concentration of ceramide (d18:1/17:0) in each sample	361.431	433.191	462.368	370.744	460.532	459.016	429.394	459.268	341.992	298.146	245.186	297.979	402.723	313.14	134.437	246.75	99.3237	94.2836	162.995	65.5284	118.467	90.3936	95.8994	128.939	59.8807	60.4286	37.1637	10.5442	86.8618	66.838	74.9336	47.9258	259.766	347.712	347.267	249.453	469.946	304.943	522.517	550.243	275.797	188.35	126.416	183.818	267.824	233.19	232.726
191	Ceramide d36:1;	Quantification based on the spiked concentration of ceramide (d18:1/17:0) in each sample	91919.4	94390.2	107559	84902.9	127057	122542	95252.6	104157	113489	88957.9	64909.3	83945.2	95503	64930.5	53448.4	63612.6	41895.4	50022.5	36986.3	36551.9	43100.5	46936.3	25158.9	55822.3	47243.7	30536.1	32443.2	27631	33521	33647.2	37034.2	29040	59484.1	59505.8	58162.6	56119.9	66695.8	57539.6	65800	91440.5	58346.1	50659.1	31148.2	39523.1	50020.7	52080.6	53835
192	Ceramide d38:1;	Quantification based on the spiked concentration of ceramide (d18:1/17:0) in each sample	8255.07	6948.19	9192.09	6429.05	10361.7	9537.26	8202.27	8000.52	9255.26	8687.05	6530.92	7915.59	9399.63	5719.47	5918.21	4957.35	9547.38	11496.1	8888.62	9336.43	6821.66	8465.64	4219.44	8667.05	10556.6	7409.01	8298.85	5968.15	8480.94	8475.54	8945.65	7238.07	5726.96	8466.29	8062.04	10331.4	9242.87	9473.06	7160.8	10640.4	8716.48	8705.88	4869.04	4311.06	6460.73	7064.71	7360.54
193	Ceramide d40:0;	Quantification based on the spiked concentration of ceramide (d18:1/17:0) in each sample	227.747	304.844	302.461	189.86	395.902	341.595	235.674	232.572	294.552	161.224	104.72	192.62	246.161	113.742	148.245	101.561	247.278	289.958	420.292	211.143	187.082	340.23	100.234	363.884	262.86	112.933	355.047	610.991	209.197	232.449	252.108	170.149	93.0471	190.646	112.742	116.254	103.695	180.666	135.509	273.423	164.435	132.273	68.1669	78.9863	121.161	95.8341	125.29
194	Ceramide d40:1; A	Quantification based on the spiked concentration of ceramide (d18:1/17:0) in each sample	1084.84	1559.9	1587.81	1295.29	1972.91	1870.23	1343.32	1512.14	1881.65	1290.21	1017.86	1114.72	1450.61	971.06	841.938	883.17	1427.96	1667.27	1887.37	1087.28	1501.05	1838.09	1036.04	1976.94	1644.46	884.412	2216.46	3079.11	1154.72	1181.41	1748.49	926.912	563.158	977.296	866.602	788.834	917.401	927.544	966.674	1122.47	707.956	815.741	487.708	523.587	827.2	584.103	689.872
195	Ceramide d40:1; B	Quantification based on the spiked concentration of ceramide (d18:1/17:0) in each sample	1863.68	9081.07	7791.23	1242.54	18525.1	9018.49	878.997	4719.02	5234.77	704.78	0.169747	384.409	3417.72	669.647	0.186681	387.323	1771.61	0.19626	487.922	0.183319	0.178486	936.322	0.17125	4404.52	1448.52	0.192885	996.779	56796.4	0.197425	6387.76	5437.94	1336.56	0.188505	0.184436	0.171278	0.183285	0.184526	1518.71	0.175225	2130.88	229.471	0.206633	0.180895	0.181162	0.204876	0.176886	0.198824
196	Ceramide d40:2;	Quantification based on the spiked concentration of ceramide (d18:1/17:0) in each sample	383.934	666.787	725.964	623.527	1182.66	850.861	519.75	731.768	773.964	340.759	258.101	404.504	775.304	192.541	169.76	193.188	270.593	269.071	519.898	162.001	372.413	464.45	139.356	699.084	308.765	113.643	656.543	707.603	213.727	235.627	262.85	188.978	70.4189	197.621	109.553	113.495	132.203	237.585	113.755	342.974	119.004	91.5072	38.7236	49.7018	142.748	56.4389	107.295
197	Ceramide d41:1;	Quantification based on the spiked concentration of ceramide (d18:1/17:0) in each sample	2097.47	3158.5	3063.78	1849.92	3999.88	3606.85	2453.61	2551.22	3609.41	1903.47	1763.56	2343.31	2458.05	1265.43	1423.51	1525.2	1472.44	1330.07	1672.83	998.657	1145.78	2296.28	722.433	2213.21	1860.62	694.924	2666.73	6062.2	956.099	1012.91	1516.02	791.352	885.197	1336	1273.37	986.829	1241.47	1329.43	1139.81	1987.97	1182.02	1044.49	625.634	732.923	893.481	744.017	1017.15
198	Ceramide d42:1; A	Quantification based on the spiked concentration of ceramide (d18:1/17:0) in each sample	4476.18	7089.71	7099.02	4384.71	10967.1	9475.75	5672.22	6467.12	8448.75	4522.8	3559.75	4573.24	5251.43	3357.72	3672.37	2923.19	5004.62	4827.23	6596.63	3490.13	4319.35	7121.22	2896.82	8026.28	5359.72	2722.41	9300.33	16430.6	3988.46	4035.24	5846.95	2820.96	2033.97	3850.74	3437.14	2899.94	3998.95	3763.38	3265.79	4979.11	2722.07	2726.69	1837.49	1612.3	2701.85	2190.95	2641.5
199	Ceramide d42:1; B	Quantification based on the spiked concentration of ceramide (d18:1/17:0) in each sample	91.1718	143.986	136.971	135.804	323.477	196.109	122.474	189.745	185.089	75.1429	64.9636	82.3346	158.068	46.8295	40.3351	59.2407	100.026	70.452	180.586	50.098	130.917	231.29	47.7894	287.506	107.014	45.736	348.39	591.42	89.2665	120.509	174.997	62.9103	8.35315	48.851	35.1337	25.2373	37.9158	57.5287	19.0348	76.395	24.8081	32.2611	8.4839	8.51819	37.9607	12.7882	23.637
200	Ceramide d42:2;	Quantification based on the spiked concentration of ceramide (d18:1/17:0) in each sample	7202.13	11920	13573.3	11432.3	22712.8	15689	10278	13311.8	16015.4	6998.37	5778.18	7636.66	11373.8	5073.99	4174.9	5364.66	6756.69	8135.98	2912.97	5791.28	9955.67	10283.2	5833.47	13099	6880.91	4725.04	10305.5	13367.4	6463.82	6198.82	8371.58	5576.59	2348.32	6175.2	2192.1	2235.04	3019.46	6563.71	2446.51	3383.13	1960.85	1398.79	1704.69	1029.7	3725.5	1216.08	3590.33
201	Cer-NDS d36:0; Cer-NDS d18:0/18:0;	Quantification based on the spiked concentration of ceramide (d18:1/17:0) in each sample	251.987	1665.93	1107.91	604.196	1560.31	1076.85	289.85	425.112	2232.94	426.388	241.726	387.698	549.629	224.657	264.979	401.355	124.342	303.751	179.793	13.6021	298.691	806.268	996.058	1784.44	424.281	462.184	942.34	4233.58	12.9784	463.332	169.72	451.533	311.388	448.032	199.148	10.695	10.4105	177.161	518.664	227.531	115.364	912.147	352.499	411.453	296.146	339.378	372.992
202	Cer-NDS d40:0; Cer-NDS d18:0/22:0;	Quantification based on the spiked concentration of ceramide (d18:1/17:0) in each sample	414.608	1140.04	907.708	582.328	1312.16	951.839	536.062	667.001	1411.62	512.514	410.349	692.244	1038.8	418.743	421.169	331.464	892.394	517.912	1975.7	511.878	586.29	2275.53	235.896	2608.11	1238.48	356.991	4941.88	10327.1	865.387	990.557	1662.73	500.109	98.0184	240.283	179.805	80.8207	145.909	238.725	96.154	330.334	130.949	289.44	134.386	87.3888	333.692	127.475	193.755
203	Cer-NDS d41:0; Cer-NDS d18:0/23:0;	Quantification based on the spiked concentration of ceramide (d18:1/17:0) in each sample	39.7449	98.9746	105.181	44.0469	146.451	99.625	53.0991	68.6959	162.318	53.782	54.0893	79.1114	87.4152	45.1901	38.8513	12.6017	80.1272	43.6298	125.034	33.8709	30.2565	158.907	6.99047	190.942	116.455	5.32965	402.775	1037.14	53.6053	83.0779	205.012	21.3814	12.6542	5.69924	32.9997	4.85275	11.5533	29.5352	5.14505	35.3419	18.5217	16.8241	5.13722	9.73381	24.9863	8.064	8.32345
204	Cer-NDS d42:0; Cer-NDS d18:0/24:0;	Quantification based on the spiked concentration of ceramide (d18:1/17:0) in each sample	6.54643	372.328	243.598	7.21819	483.999	7.27813	6.47786	6.34697	522.956	6.49025	6.01437	7.01066	6.78208	6.78677	6.82237	6.62843	6.94687	7.43584	7.90966	7.73578	6.65828	1221.13	7.17845	792.963	8.02148	6.9827	931.448	5346.64	7.12798	153.332	187.156	7.15981	5.99142	6.58927	5.96975	5.94799	5.75195	5.79199	5.70034	6.269	5.70189	7.19933	6.76819	6.14542	6.6356	5.76258	5.91548
205	Cer-NDS d42:1; Cer-NDS d18:0/24:1;	Quantification based on the spiked concentration of ceramide (d18:1/17:0) in each sample	138.454	638.051	405.241	171.032	514.481	381.124	136.723	134.457	875.042	63.8457	83.0461	255.508	283.22	29.7391	136.647	74.2692	199.222	135.556	476.05	163.135	94.8728	715.359	22.7509	766.646	373.125	29.394	943.941	2808.33	197.615	255.077	290.125	70.391	21.2781	48.6315	30.7629	3.05029	2.98896	37.7779	2.95284	109.145	28.052	21.5014	10.6824	9.07856	21.345	3.0286	46.7255
206	Cer-NS d34:1; Cer-NS d18:1/16:0;	Quantification based on the spiked concentration of ceramide (d18:1/17:0) in each sample	4.98174	8.48918	9.31197	4.86963	12.1992	11.1742	7.69591	8.18134	7.49045	6.53858	4.26669	4.05392	6.62234	4.06084	2.25495	3.68454	2.96455	4.16758	3.46432	2.81794	4.28744	4.01774	2.47478	4.97285	2.7869	1.82022	2.65246	2.73333	2.3038	2.42177	3.90465	2.23974	2.18074	3.69042	3.70607	2.69935	4.34082	3.58217	4.27785	5.88444	2.69582	2.13389	1.35681	1.4866	2.86524	1.88407	2.20509
207	Cer-NS d36:1; Cer-NS d18:1/18:0;	Quantification based on the spiked concentration of ceramide (d18:1/17:0) in each sample	158540	250907	268885	145704	312619	288846	202298	222376	253703	175930	133615	143508	184759	120888	91359	120115	69594.6	88826.7	66582.4	70105.8	95723	97480.4	54679.7	111706	79574.9	47740.7	83706.5	76776.8	51927.3	57454.5	95104.4	55088.1	87037	104155	96413.8	78823.7	108566	99009.7	106813	161673	74391.7	69876.4	52431.3	59264.6	83870.2	69550	76153
208	Cer-NS d36:2; Cer-NS d18:2/18:0;	Quantification based on the spiked concentration of ceramide (d18:1/17:0) in each sample	93502.4	134770	127083	95778.6	135662	142726	109349	124449	107574	106161	88157.5	93283.2	123180	86905.6	48591.4	82918.7	10317.2	14132	12563.6	11745.4	18688.4	12889.8	14227.8	18192.7	9846.24	9658.33	8713.92	5090.45	9862.42	8573.79	14695.8	9839.69	86600.5	107115	108820	89911.7	132092	102016	137044	157421	89491.2	75509	52040.7	65289.8	85176	77023.1	67302.2
209	Cer-NS d37:1;	Quantification based on the spiked concentration of ceramide (d18:1/17:0) in each sample	670.602	1060.49	1145.83	571.408	1728.39	1266.67	803.748	695.015	1363.54	746.803	569.165	916.696	926.605	443.926	593.206	523.394	547.483	706.523	558.775	598.449	578.645	898.982	263.111	974.422	892.708	376.406	770.884	882.375	490.165	582.948	671.755	485.648	270.07	418.439	411.529	329.189	399.19	482.327	298.412	683.642	385.22	404.915	244.374	235.703	338.12	253.107	390.034
210	Cer-NS d38:1; Cer-NS d20:1/18:0;	Quantification based on the spiked concentration of ceramide (d18:1/17:0) in each sample	10107.6	14288.6	15418.6	7805.4	19035.3	19819.6	10936.1	8474.5	16114.4	11671.4	8667.42	12723.4	13384.9	6476.11	8449	7006.96	11680.4	14843.1	12629.4	12150.7	8090.49	15846	4962.85	15601	16254.4	7491.44	15679.3	15504.5	12136.9	11583.3	13490	9551.29	5021.55	9092.17	10058.7	9776.26	7384.63	10335.8	6417.14	14125.9	7884.76	8794.99	5177.26	3951.42	6586.01	6304.22	7744.56
211	Cer-NS d38:2; Cer-NS d18:2/20:0;	Quantification based on the spiked concentration of ceramide (d18:1/17:0) in each sample	2028.92	3708.49	3323.21	1638.54	3573.07	3484.97	2423.19	2302.95	2846.18	1847.27	1703.05	1929.78	2392.89	1323.85	1118.59	1340.77	642.676	954.88	1047.87	907.158	783.072	1024.91	645.845	1366.5	780.245	558.141	885.204	861.09	584.765	575.109	951.608	627.935	1419.95	1730.15	1845.72	1604.28	1755.27	1875.53	1747.25	3060.64	1455.93	1252.6	799.085	970.548	1309.56	1041.66	1256.27
212	Cer-NS d39:1; Cer-NS d18:1/21:0;	Quantification based on the spiked concentration of ceramide (d18:1/17:0) in each sample	577.83	1478.78	1039.06	399.536	1384.74	928.984	508.172	508.375	1728.63	628.084	549.16	873.234	822.707	388.75	571.081	504.891	149.596	168.609	224.756	109.775	104.049	316.186	25.2242	338.419	237.912	60.7816	346.664	720.376	126.358	100.971	164.338	89.1116	274.846	303.604	358.336	222.43	216.452	268.126	177.448	496.374	295.012	351.317	191.883	251.036	209.091	232.158	300.82
213	Cer-NS d39:2; Cer-NS d18:2/21:0;	Quantification based on the spiked concentration of ceramide (d18:1/17:0) in each sample	1236.15	1842.36	1645.16	1512.35	1671.7	1169.2	2003.8	1413	1620.48	1021.08	2166.06	2556.21	2144.89	531.932	569.696	1570.49	31.2386	31.8987	23.0578	29.4768	25.7354	22.3858	28.2317	21.0889	26.9978	27.6767	25.5869	37.6469	26.252	115.723	36.2757	28.4245	928.27	872.075	1353.78	429.12	605.261	403.579	561.501	2058.57	868.022	1046.93	304.068	299.396	242.412	434.829	548.769
214	Cer-NS d40:1; Cer-NS d18:1/22:0;	Quantification based on the spiked concentration of ceramide (d18:1/17:0) in each sample	177.46	980.609	625.249	215.191	806.509	520.225	257.929	119.143	870.235	86.1581	118.254	285.461	278.652	78.7358	172.144	66.265	161.886	97.2291	345.01	169.608	51.5328	772.524	13.4218	726.291	260.354	48.2636	596.338	1620.98	205.02	292.165	167.038	122.214	17.2196	57.0987	42.0543	10.2198	1.03119	54.6205	5.30183	194.211	30.0767	82.3782	41.2985	20.1485	51.3046	13.9546	98.1392
215	Cer-NS d41:1; Cer-NS d18:1/23:0;	Quantification based on the spiked concentration of ceramide (d18:1/17:0) in each sample	137.909	2674.62	1287.27	22.4208	2557.27	1152.12	234.489	112.591	2927.61	127.593	169.503	372.225	420.796	69.1377	326.33	62.1643	64.5922	154.527	664.636	357.399	20.3235	1354.87	56.0503	1390.25	349.745	146.075	829.809	5926.5	220.104	228.576	126.443	21.9553	18.0583	134.319	17.924	17.4817	17.1862	95.0614	16.9117	217.195	17.5099	74.6235	20.5535	18.3673	67.6987	17.6302	129.167
216	Cer-NS d42:1; Cer-NS d18:1/24:0;	Quantification based on the spiked concentration of ceramide (d18:1/17:0) in each sample	254.417	2796.12	1125.38	454.268	39.5876	403.11	143.053	1.24616	3238.59	5.40213	82.768	467.656	3.61625	74.0303	623.368	27.1766	94.0744	17.0268	820.094	518.111	16.3621	2360.2	1.57862	2103.94	1059.06	68.3768	1538.45	6211.91	665.979	639.288	18.139	25.1324	27.4965	173.1	8.53184	16.9352	1.30437	53.9153	1.28645	50.706	123.663	204.281	174.809	39.1399	5.73662	8.5193	309.976
217	Cer-NS d42:2; Cer-NS d18:1/24:1; A	Quantification based on the spiked concentration of ceramide (d18:1/17:0) in each sample	6290.66	19956.5	16359.5	8813.1	33444.4	25370.3	9868.74	10633.1	22385.5	5466.23	4404.07	7225.27	11146	3277.59	3593.24	3627.53	5280.45	6615	9227.42	5145.13	7863.76	15487.5	3952.7	17585	7468.59	3044.81	15425	27010.8	4896.53	5529.45	8584.1	4347.5	1224.69	3968.41	3145.4	2157.5	3050.24	4110.04	2511.86	6684.71	2335.89	2064.56	1094.17	1054.76	2341.79	1257.22	2188.25
218	Cer-NS d42:2; Cer-NS d18:1/24:1; B	Quantification based on the spiked concentration of ceramide (d18:1/17:0) in each sample	669.461	3811.2	2184.23	890.077	2567.68	2108.38	749.318	418.647	4141.12	489.95	461.59	1224.47	1040.01	326.009	835.578	366.113	544.888	494.077	1279.88	611.225	310.183	2404.5	93.1005	2800.87	1364.63	232.081	2542.89	5828.86	674.999	845.499	791.425	434.576	80.0099	370.671	176.521	82.3812	17.3868	264.644	22.485	543.972	199.698	304.607	160.662	98.6633	199.748	61.0252	283.436
219	Cer-NS d42:2; Cer-NS d18:2/24:0;	Quantification based on the spiked concentration of ceramide (d18:1/17:0) in each sample	86.8886	336.959	176.336	194.188	314.413	282.679	80.3101	108.543	377.803	86.0851	122.173	155.863	159.598	35.1772	109.755	114.802	74.5232	72.6131	132.775	50.5547	20.3015	192.965	12.0348	151.916	158.326	21.4838	200.052	559.964	62.9529	53.3597	98.5054	50.9591	16.928	46.9441	365.937	362.814	470.436	50.8204	8.66594	577.346	43.9905	38.7175	16.9535	3.30333	273.765	16.2582	214.079
220	Cer-NS d42:3; Cer-NS d18:2/24:1;	Quantification based on the spiked concentration of ceramide (d18:1/17:0) in each sample	1059.35	2055.77	1884.49	1001.29	3286.91	2368.13	1624.45	1423.96	2102.76	823.358	538.735	874.009	1563.64	756.07	707.871	735.83	1442.78	2031.42	1557.82	1400.08	1852.48	2358.8	1558.12	2727.65	1558.37	1132.58	1143.33	1803.58	913.772	1018.51	1911.23	1265.63	497.22	939.209	997.233	985.173	1779.84	999.016	1107.4	1890.84	722.73	591.108	313.854	369.738	877.83	559.273	601.922
221	Cer-NS d42:4; Cer-NS d18:1/24:3;	Quantification based on the spiked concentration of ceramide (d18:1/17:0) in each sample	1.51559	74.6358	109.014	49.657	167.869	250.394	224.555	161.099	61.9121	1.55356	21.0578	62.3681	190.582	1.63131	1.58432	71.8007	106.887	169.77	120.764	58.2898	53.2139	202.508	61.9742	161.441	19.3291	61.259	31.0944	194.65	97.0944	97.7175	113.148	1.70404	63.0936	137.609	159.928	123.959	261.74	145.935	144.995	264.791	125.103	1.73333	6.64194	1.42496	89.7838	104.298	95.02
222	Cer-NS d44:1; Cer-NS d18:1/26:0;	Quantification based on the spiked concentration of ceramide (d18:1/17:0) in each sample	30.4112	46.7217	55.1927	36.6303	56.2048	61.4916	39.8288	43.7273	42.4615	23.1314	31.3558	30.0737	28.8335	26.7101	33.3795	11.6774	62.0165	81.4964	92.6232	71.252	32.9315	64.0961	37.3036	48.6939	51.3991	49.4371	69.4362	104.224	34.3235	46.294	42.4145	51.0584	33.1839	38.9432	63.8269	38.5812	56.5011	35.7724	31.2476	36.0627	27.4778	28.7946	17.9243	34.3409	35.1871	11.2827	23.5059
223	Cer-NS d44:2; Cer-NS d20:1/24:1;	Quantification based on the spiked concentration of ceramide (d18:1/17:0) in each sample	26.8849	603.24	375.422	83.5741	477.383	318.976	85.855	62.3339	657.881	26.9464	83.1923	99.6953	27.4789	28.6168	89.7348	27.7487	28.3659	30.2073	257.615	111.842	27.2175	342.761	29.0364	168.136	90.8966	28.4335	171.271	3323.1	75.9107	83.0676	170.253	77.637	24.4057	100.636	24.2939	23.7291	23.3653	24.3466	23.0193	79.3564	23.846	86.364	27.7126	25.0181	27.7928	23.581	24.7671
227	Choline	Quantification based on the spiked concentration of adenosine-13C29 in each sample	29328.2	22890.2	27088	17782.1	28740.2	35559.9	32299.7	28070.4	23284.1	22536.7	20417.8	21636	24742.3	20812.8	20933.1	16073.9	16630.3	24102.5	17310.3	17041.5	21653.9	26486.5	8760.59	21280.5	25311	17654.3	18675.3	20884.6	22607	17651	27693.5	15724	19729.6	22634.5	25983.3	21942.4	25932.5	24265.5	22500.2	33087.5	28075.7	20938.6	9531.09	15889	24244.6	22074.8	22935.8
236	Creatine	Quantification based on the spiked concentration of creatine-d3 in each sample	22753	17343.2	19219.1	15580.5	19890.2	22001.5	21402.7	15095	24843.5	20738.8	19054.9	24717.5	22303.5	20104.5	24122.4	15966.7	28319.4	38774.1	30455.8	34707.5	22517.5	27519.4	13379.8	30413.3	46700.6	29247.2	33658.7	28199.7	36901.8	32327	43163.5	28935.9	21277.4	19709.3	22907.7	21639.1	21587	19889.4	20046.6	27371.2	30217.8	22133	18417.1	19532.7	22330.1	26090.3	27751.8
238	Creatinine	Quantification based on the spiked concentration of creatinine-d3 in each sample	8076.22	6725.43	8052.61	6374.55	7333.92	8038.53	6930.78	5637.46	7950.88	7452.06	6869.21	9307.71	7176.26	7778.19	6703.18	5983.69	9055.78	11860.4	8876.64	9298.64	8602.9	9040.54	4460.6	8995.47	13337.7	9999.22	8842.24	7606.07	9677.63	9213.97	9232.66	7726.04	7251.51	7397.81	7911.88	7240.99	8243.91	7475.13	7209.05	8660.11	7628.43	6323.28	6424.92	6426.1	6791.63	7000.36	7890.94
252	DAG 32:0; DAG 16:0_16:0;	Quantification based on the spiked concentration of DG (18:1/2:0/0:0) in each sample	5162.5	4765.17	5411.43	1967.98	4847.7	5940.3	4029.58	2868.14	4920.5	4681.12	3151.03	4486.73	4107.83	2436.41	4402.75	2375.29	3504.68	5789.84	3835.02	3514.2	1968.67	6393.9	1259.25	5136.69	8657.27	2785.86	5728.28	5752.76	4591.11	4500.09	4866.07	2144.04	3172.35	3180.21	3095.57	3553.25	2602.38	2801.65	2374.26	3980.6	3323.81	3473.96	1718.32	2189.03	3062.36	2757.42	3682.01
253	DAG 32:1;	Quantification based on the spiked concentration of DG (18:1/2:0/0:0) in each sample	175.342	661.734	530.615	168.678	498.994	604.147	326.705	257.178	389.852	215.493	253.222	384.628	306.277	182.049	284.007	187.309	281.669	426.442	428.935	472.78	154.285	590.672	63.4543	892.27	684.206	210.669	492.036	548.842	409.33	357.707	375.964	268.969	113.508	177.265	206.579	167.378	54.5149	79.6696	87.5133	260.721	160.955	116.196	45.8074	115.403	218.8	174.639	276.463
254	DAG 34:0; DAG 16:0_18:0；	Quantification based on the spiked concentration of DG (18:1/2:0/0:0) in each sample	4927.7	4776.63	4080.81	1744.24	5351.87	5799.87	3756.49	2867.96	4765.04	3202.08	3470.04	5344.03	3887.4	2732.59	4019.9	2724.36	4198.16	6210.75	3950.12	4068.67	2835.27	6570.22	1437.43	4663.49	7750.75	3188.45	4821.24	5073.63	4691.26	4575.77	4543.68	2617.28	3163.19	2795.48	3329.09	3327.04	3064.72	3104.99	2364.83	4572.97	3860.61	3253.81	1825.94	2469.88	2921.42	3348.49	4010.54
255	DAG 34:1;	Quantification based on the spiked concentration of DG (18:1/2:0/0:0) in each sample	7029.36	8464.56	8714.25	4674.51	8164.79	10323.8	8663.08	5812.83	5398.2	4848.63	5265.63	6486.91	5354.06	4273.05	5601.4	3637.86	7947.07	11926.7	8057.73	8934.27	5887.91	11098	3728.49	10330.5	11637.6	6202.68	8839.39	6187.19	9169.03	8486.78	6084.29	5304.73	4149.83	4979.45	4481.12	4571.66	3984.2	4056.7	4041.93	6873.51	4548.87	4376.03	2519.21	2961.62	4485.15	4551.64	4745.78
256	DAG 34:1; DAG 16:0_18:1;	Quantification based on the spiked concentration of DG (18:1/2:0/0:0) in each sample	11358.3	23599.6	18583.2	7162.55	19323.4	22843.8	11977	7611.97	20778.7	9795.61	9339.86	14651.7	12068.5	6130.95	10602.4	6602.15	12651.9	18375.3	15926.2	14400.6	6484.08	28997.3	3525.53	32415.6	28939.3	9200.91	23817.2	22873.8	17998.6	16147.7	13111.1	8635.07	4863.22	6234.77	5555.1	5748.11	4237.92	4641.39	3840.37	9744.29	6544.39	6141.89	2640.18	4397.41	7044.93	6347.13	8043.98
257	DAG 34:2;	Quantification based on the spiked concentration of DG (18:1/2:0/0:0) in each sample	390.812	268.77	318.666	182.56	312.837	392.577	388.681	245.417	238.26	309.682	269.153	315.525	292.844	264.344	322.785	169.685	615.741	884.707	549.768	684.496	304.58	659.586	164.262	653.891	957.742	510.588	646.601	381.218	782.745	719.572	580.112	420.533	283.606	308.331	342.55	346.899	364.891	265.424	266.66	319.392	328.421	266.609	162.472	245.074	376.012	332.17	427.945
258	DAG 34:2; DAG 16:0_18:2;	Quantification based on the spiked concentration of DG (18:1/2:0/0:0) in each sample	1166.58	1547.28	1494.96	109.747	1517.55	2131.81	1295.89	507.253	1678.43	773.543	184.717	1367.77	1089.03	541.57	115.759	359.594	1382.94	2143.12	1673.8	177.782	624.52	3151.46	129.817	2730.76	2782.08	1043.57	2313.87	2430.38	190.413	173.682	1788.33	939.818	220.395	171.208	284.31	697.022	734.236	586.01	196.041	208.838	795.337	125.714	304.014	152.314	159.466	209.122	971.588
259	DAG 35:1; DAG 17:0_18:1;	Quantification based on the spiked concentration of DG (18:1/2:0/0:0) in each sample	109.713	289.257	177.686	96.6091	389.952	266.441	129.72	67.8888	252.791	69.8174	64.3228	159.546	109.484	51.3084	118.393	50.1226	150.927	133.752	192.253	178.745	114.064	379.943	51.55	398.202	346.785	106.662	239.264	203.377	142.087	154.99	139.84	88.977	35.6862	52.4418	51.103	46.2768	42.3466	29.2509	29.4618	78.1339	31.1181	49.9464	9.11142	32.9886	41.7205	21.3485	65.5503
260	DAG 36:0; DAG 18:0_18:0;	Quantification based on the spiked concentration of DG (18:1/2:0/0:0) in each sample	4017.26	3299.09	3448.94	2653.61	5058.82	4022.53	5099.98	3749.9	3639.52	3090.2	3453.1	4330.91	3661.35	4255.64	3775.33	2820.29	3432.03	3727.5	3067.24	3667.8	3772.89	10170.2	2474.03	4087.6	4037.97	3564.38	3790.61	2154.2	3295.94	3205.05	3429.67	2761.11	3527.79	3284.29	4341.26	3013.1	2671.59	3533.18	2825.17	4452.82	3570.3	3166.28	2163.56	2734.9	3015.88	3048.37	3517.47
261	DAG 36:1; DAG 18:0_18:1;	Quantification based on the spiked concentration of DG (18:1/2:0/0:0) in each sample	15567.5	28991.9	26757.9	12798.5	27889.5	27731.7	17782.5	9720.94	29480.9	11449.1	12875.2	20252.7	14265.6	7254.56	12843.7	8307	15597.8	18506.4	19587.7	16354.6	10659.5	31002.4	5981.12	32379.6	29144.2	11788	23511.7	20448.2	14528.7	14558.1	14384	10160.2	4692.18	8008.36	5960.91	4792.03	3311.31	5610.85	3122.21	11754.6	7714.42	8007.87	3533.09	5042.24	6405.08	4669.54	9773.43
262	DAG 36:2; DAG 18:0_18:2;	Quantification based on the spiked concentration of DG (18:1/2:0/0:0) in each sample	2526.22	2312.81	2844.51	1844.83	3160.34	3573.36	5036.86	1778.94	3254.95	3585.96	3664.94	5787.63	4720.01	2683.1	2191.59	2588.83	3242.57	4102.66	3327.94	3370.53	2201.39	5204.77	2080.79	5416.73	5267.04	3014.52	8775.07	3026.7	6404.75	3007.25	2564.62	2686.43	1969.82	1729.79	1834.97	1513.44	1563.09	1306.75	1986.84	2017.19	1809.68	1927.29	1113.48	1540.09	2602.8	2425.42	3399.08
263	DAG 36:2; DAG 18:1_18:1;	Quantification based on the spiked concentration of DG (18:1/2:0/0:0) in each sample	3051.85	7844.92	6578.24	2800.55	6001.91	7500.81	4278.72	1794.94	9232.54	2674.28	2976.7	6101.32	5205.48	1798.54	4124.51	1911.6	3809.21	4171.72	6221.18	4335.09	1783.35	10851.6	830.794	11064.5	8857.96	2317.34	9978.23	9935.34	5614.71	5288.32	5174.22	3271.78	803.571	1549.25	1295.12	829.627	701.693	1060.72	822.08	2440.97	1480.79	1592.44	728.302	865.381	1507.52	1129.86	2286.75
264	DAG 36:3; DAG 16:0_20:3;	Quantification based on the spiked concentration of DG (18:1/2:0/0:0) in each sample	530.282	1006.87	781.266	257.167	892.379	1118.71	627.016	314.136	1632.22	549.784	458.021	1077.16	909.566	366.175	780.841	342.822	471.09	721.916	785.329	559.141	266.294	1669.63	105.006	1843.65	1490.65	377.939	1507.64	1905.94	809.662	903.404	745.96	386.979	303.035	303.652	274.985	259.59	309.878	206.641	158.99	474.175	491.524	326.579	79.2868	295.521	501.857	479.472	592.881
265	DAG 36:3; DAG 18:1_18:2;	Quantification based on the spiked concentration of DG (18:1/2:0/0:0) in each sample	1287.77	1582.18	1480.45	767.851	1475.06	1858.75	1345.15	841.742	1740.19	1031.02	912.834	1574.39	1419.38	905.332	1271.57	555.117	1873.45	2847.97	2173.21	2263.04	1120.15	3346.26	699.439	2724.51	3390.19	1798.39	2846.89	2422.87	2710.91	2611.54	2289.52	1699.82	823.237	1006.43	1121.63	813.826	930.454	824.764	807.347	1240.98	954.65	875.139	475.964	685.137	1130.68	974.535	1263.09
266	DAG 36:4; DAG 16:0_20:4;	Quantification based on the spiked concentration of DG (18:1/2:0/0:0) in each sample	5166.57	4417.44	4405.93	1777.74	3657.11	5079.42	3635.17	2951.72	12097.6	9765.11	6277.57	9497.51	6778.02	4730.42	8311.46	5079.72	4126.61	5494.93	3532.46	3898.01	1131.94	5180.3	1146.1	6340.99	9427.96	4271.74	7498.63	9342.82	7349.55	6401.91	5527.06	4353.63	3617.85	3034.93	3870.79	5360.98	3772.06	2663.5	3245	5769.7	5512.94	5140.46	2208.75	5309.67	7080.72	8518.63	9159.26
267	DAG 36:4; DAG 18:2_18:2;	Quantification based on the spiked concentration of DG (18:1/2:0/0:0) in each sample	32.4017	23.1897	54.3604	0.918907	62.5149	36.5202	1.59721	25.0983	1.72064	19.5652	1.5669	1.12314	40.3482	1.64103	1.75676	12.242	16.4409	79.1155	13.2994	19.8015	15.601	31.0023	20.4949	55.1159	11.4221	10.2529	17.7266	124.736	19.8293	8.86805	25.9723	9.5452	18.9345	57.479	57.9647	75.0284	24.0072	41.9784	18.2502	25.476	27.7929	17.8724	12.576	11.2841	83.2077	53.0478	27.8336
268	DAG 37:4; DAG 17:0_20:4;	Quantification based on the spiked concentration of DG (18:1/2:0/0:0) in each sample	300.462	299.92	224.246	59.3243	373.999	250.126	51.4409	101.736	1367.88	650.043	378.813	695.503	637.448	336.124	495.615	446.579	260.063	310.945	263.696	249.9	85.2416	375.714	11.4306	487.775	822.74	297.991	586.592	928.695	534.497	498.04	415.738	323.079	102.558	140.862	153.091	230.803	138.149	90.3487	52.4308	122.537	285.983	285.114	27.5898	266.14	374.126	353.713	502.711
269	DAG 38:1; DAG 18:0_20:1;	Quantification based on the spiked concentration of DG (18:1/2:0/0:0) in each sample	2088.6	4872.36	3787.6	2200.55	4972.99	4251.79	2759.61	1313.35	4561.25	1596.68	1799.19	3110.57	2630.4	1061.48	2053.42	1314.33	2622.35	2524.91	3398.84	2351.28	2038.95	5588.5	1039.6	6485.12	4560.45	1589.83	4039.09	2957.81	2467.97	2439.85	2586.07	1817.96	453.508	1314.08	711.172	339.207	104.587	730.775	153.056	2033.32	994.378	1070.21	453.466	591.491	801.097	384.174	1294.63
270	DAG 38:2; DAG 18:1_20:1;	Quantification based on the spiked concentration of DG (18:1/2:0/0:0) in each sample	1624.34	4006.95	3378.29	1749.76	3200.23	3295.43	2132.62	774.133	4485.21	1023.27	1318.96	2755.36	1928.33	756.773	1694.73	718.697	2016.41	1998.95	3225.35	2292.63	1087.19	5018.15	555.685	5281.4	4366.03	1395.43	4781.32	4847.44	2150.53	2265.55	2077.88	1489.67	303.879	731.615	456.532	164.75	78.1313	335.365	58.0458	850.958	520.057	642.454	351.929	376.557	590.958	224.085	887.708
271	DAG 38:3; DAG 18:0_20:3;	Quantification based on the spiked concentration of DG (18:1/2:0/0:0) in each sample	1562.64	3488	2364.5	1365.8	2758.26	2513.12	1322.34	703.025	6663.34	2403.62	1754.52	3240.55	3132.37	1236.39	2022.06	1360.07	2395.26	2397.58	3036.46	2154.98	1086.84	4431.83	745.912	5899.19	5788.24	1761.43	4858.56	4105.72	3279.18	3165.21	2632.28	2003.35	527.037	799.791	655.942	666.627	446.82	499.603	379.411	1039.9	1134.87	1223.27	408.118	1038.8	1044.9	954.119	1625.71
272	DAG 38:4; DAG 16:0_22:4;	Quantification based on the spiked concentration of DG (18:1/2:0/0:0) in each sample	1494.28	1528.91	1792.46	625.34	1630.56	2717.14	1459.87	932.295	2009.61	1372.32	1412.93	2056.94	1735.58	1132.54	1621.73	766.984	1286.74	1530.26	1312.57	1072.74	404.734	2129.97	270.151	2555.07	2338.53	1146.16	2485.79	2273.63	1645.3	1615.79	1206.83	1197.97	804.539	924.955	846.007	847.697	794.027	616.194	681.023	1376.66	1124.98	919.793	391.8	844.542	1548.5	1484.53	1526.27
273	DAG 38:4; DAG 18:0_20:4;	Quantification based on the spiked concentration of DG (18:1/2:0/0:0) in each sample	63252	72576	51026.8	26568.9	57475.8	55795	29218.7	26344.2	234178	134330	76924.3	143212	115145	60028.5	111456	88344.7	47498.5	48194.4	45288.9	42733.2	11350.6	62657.1	12141.3	84489.8	114442	50601.5	92779.7	107055	84687.3	77647.3	56953.7	53960.9	27690.3	25798.7	28866.1	41124.5	22774.8	21049.8	19134.3	44917.7	53155	59039.5	15156	54156	72669.8	72349.1	95351.5
274	DAG 38:5; DAG 18:1_20:4;	Quantification based on the spiked concentration of DG (18:1/2:0/0:0) in each sample	5641.68	5599.15	4568.95	2857.53	4369.63	5386.88	3993.21	3362.77	16134.9	8176.52	6005.76	10573.6	9440.54	6167.87	9169.57	5616.84	7549.43	8042.39	7043.87	7324.83	2451.91	9172.04	3073.69	7975.69	13201.7	8642.02	14498.9	12280.4	11808.7	11498.8	9362.3	8760.92	4136.72	3734.79	4188.15	4801.65	3728.15	3407.35	3682.51	6079.88	5184.98	5714.88	2734.94	5927.42	7055.89	7144.51	10541.2
275	DAG 38:6; DAG 16:0_22:6;	Quantification based on the spiked concentration of DG (18:1/2:0/0:0) in each sample	154.399	116.796	148.938	63.6959	132.558	186.625	120.324	108.261	184.513	195.626	173.55	281.746	228.075	147.889	214.609	129.411	173.893	258.238	161.095	176.104	82.0547	192.808	46.03	191.522	301.161	156.968	222.467	207.709	255.633	215.437	247.287	159.048	94.3623	118.632	125.588	118.585	107.441	88.734	108.367	140.013	179.821	112.699	55.9046	118.339	168.568	192.542	284.103
276	DAG 38:6; DAG 18:2_20:4;	Quantification based on the spiked concentration of DG (18:1/2:0/0:0) in each sample	10025.4	119.025	2931.7	97.4991	3989.15	12805.5	4460.87	7901.54	23154.9	11238.7	1925.44	8449.36	12453.6	6619.23	7279.92	3421.8	23668.5	38638.7	30785.1	30866.8	20519.5	36689.3	17956.4	23745.3	27673.5	25379.5	30208.8	22290	51860.1	46641.8	26119.4	29544.8	2348.26	6984.68	6204.85	9198.58	6325.7	8685.36	4989.89	9026.71	5710.42	6080.14	4755.18	4167.33	22874.6	7791.59	10389.8
277	DAG 40:1; DAG 22:0_18:1;	Quantification based on the spiked concentration of DG (18:1/2:0/0:0) in each sample	1627.16	3990.72	3623.46	1890.96	4010.71	3779.62	2404.66	968.382	3208.38	1185.47	1281.27	2216.94	2192.88	1034.92	1769.3	916.396	1606.53	1503.61	2198.17	1973.92	1298.27	3871.18	619.419	5010.74	2626	1068.74	2588.02	1798.56	2014.9	2296.68	1757.05	1513.58	358.623	932.479	685.311	297.512	46.5033	580.099	95.192	1535.54	807.139	1069.86	449.507	442.477	738.062	311.917	1144.27
278	DAG 40:2; DAG 18:1_22:1;	Quantification based on the spiked concentration of DG (18:1/2:0/0:0) in each sample	825.203	2254	1834.89	1072.4	1847.57	1900.87	1224.94	447.34	2214.8	661.594	704.037	1406.51	1182.87	486.511	907.762	502.613	1021.28	914.225	1592.97	1092.76	556.046	2225.62	296.114	2687.47	1895.3	640.523	1990.6	1699.32	1173.8	1121.45	1065.6	777.66	210.824	473.672	294.186	120.562	26.5277	200.219	60.6743	572.344	371.713	424.584	226.793	227.596	355.177	169.696	564.952
279	DAG 40:4; DAG 18:0_22:4;	Quantification based on the spiked concentration of DG (18:1/2:0/0:0) in each sample	1779.45	3196.45	2594.83	1226.27	2763.35	3114.58	1572.67	1354.24	5301.43	1897.96	1968.26	3419.47	3040.04	1232.5	1852.72	1387.38	1758.55	1622.13	1900.77	1372.12	692.022	3499.87	464.706	3707.98	3333.61	1177.16	2990.92	4397.94	2012.23	1937.98	1983.51	1371.79	767.681	1113.75	1052.53	770.204	859.52	874.319	948.258	1580.14	1495.43	1175.8	392.189	936.796	1225.42	1319.75	1789.23
280	DAG 40:4; DAG 20:0_20:4;	Quantification based on the spiked concentration of DG (18:1/2:0/0:0) in each sample	299.109	637.033	476.531	271.035	566.614	443.84	240.507	118.913	1346.89	452.457	412.756	798.55	740.312	302.733	451.842	323.897	379.298	321.789	550.745	381.128	127.384	737.254	108.986	947.719	1011.22	281.85	773.478	712.032	502.518	545.028	476.936	338.591	51.9795	132.118	86.8165	81.6234	17.9416	71.4111	13.7695	193.817	193.641	245.356	70.2941	226.245	187.68	120.87	379.143
281	DAG 40:5; DAG 18:1_22:4;	Quantification based on the spiked concentration of DG (18:1/2:0/0:0) in each sample	455.244	829.937	774.857	292.738	830.577	842.042	350.514	262.984	1680.65	446.296	494.019	980.827	1009.81	321.72	490.138	282.978	460.936	457.818	803.63	445.182	170.524	1155.85	68.4613	1068.38	1493.75	282.328	1443.2	2011.66	784.076	926.149	687.131	482.076	81.6259	155.808	127.135	48.5748	34.5128	116.872	76.3519	221.546	221.045	159.606	26.0781	145.868	336.073	157.338	298.127
282	DAG 40:5; DAG 20:1_20:4;	Quantification based on the spiked concentration of DG (18:1/2:0/0:0) in each sample	532.704	1283.4	845.227	384.055	1015.45	1023.84	468.461	302.04	1901.86	685.005	519.674	1214.84	1149.03	418.608	792.879	472.259	709.693	689.88	942.837	682.872	210.228	1533.8	107.989	1739.28	1735.13	500.25	1606.1	1993.78	927.47	995.937	926.547	603.627	72.6574	206.551	142.24	121.064	132.542	174.694	115.826	419.24	296.322	327.048	46.4585	190.693	398.851	283.681	530.684
283	DAG 40:6; DAG 18:0_22:6;	Quantification based on the spiked concentration of DG (18:1/2:0/0:0) in each sample	9240.03	6459.38	9537.76	3565.28	11806.2	17820.6	6828.58	7298.94	10360.3	7757.38	6952.97	12138.7	12226.9	6335.98	7667.17	4067.13	13322.4	20541.9	12165.3	14390.2	8459.32	18420.7	5189.35	16185.9	17344	12705.2	11352.1	11322	15249.7	11957.6	16142.6	11344.8	3839.76	7819.37	8385.18	6201.88	6063.84	6138.5	6513.51	9229.5	7451.7	5180.68	1543.01	4028.59	5768.36	6408.29	9023.69
284	DAG 41:1; DAG 23:0_18:1;	Quantification based on the spiked concentration of DG (18:1/2:0/0:0) in each sample	73.8338	282.539	125.549	95.7831	276.864	136.336	24.9656	7.23561	166.199	26.8459	38.2989	55.0313	8.73439	8.44959	27.2179	20.2053	54.5321	32.0972	104.643	53.2331	18.0584	282.253	6.60366	327.036	175.636	48.6725	135.407	105.85	58.9803	30.5912	53.9779	21.7161	8.90405	7.74563	8.50692	7.55707	7.76589	7.61105	8.59188	8.81509	8.27149	8.36439	6.99465	7.61429	24.231	8.58629	29.599
285	DAG 42:1; DAG 24:0_18:1;	Quantification based on the spiked concentration of DG (18:1/2:0/0:0) in each sample	2242.09	5346.6	5304.59	2530.75	5646.47	5281.21	3154.69	1056.84	4756.31	1752.59	1644.26	2991.41	2458.54	1400.74	2409.28	1102.48	2217.8	2149.92	3257.03	3028.58	1665.62	5228.7	829.459	6258.64	4235.59	1584.3	3893.15	2732.34	2630.53	2916.48	2056.97	1767.92	485.554	981.36	743.847	435.495	53.1471	788.826	127.525	1997.25	1061.71	1336.93	661.894	613.704	925.896	443.149	1680.04
286	DAG 42:2; DAG 18:1_24:1;	Quantification based on the spiked concentration of DG (18:1/2:0/0:0) in each sample	1090.33	2294.66	2277.89	1191.66	2010.85	2293.34	1440.77	548.526	2060.6	802.72	914.764	1477.19	1160.17	494.1	1096.28	586.435	1020.53	953.863	1400.7	1213.3	621.105	2502.12	292.825	2723.71	1703.57	803.244	1805.04	1435.61	1139.16	1126.88	983.445	840.125	151.504	467.311	297.78	169.369	20.4328	221.969	11.3927	734.406	333.949	495.48	293.56	219.704	314.321	133.107	662.319
287	DAG 44:2; DAG 18:1_26:1;	Quantification based on the spiked concentration of DG (18:1/2:0/0:0) in each sample	196.617	326.698	321.196	187.366	347.818	322.013	183.631	36.6564	390.957	122.97	123.527	232.295	137.129	25.5593	162.591	48.793	253.163	271.677	280.064	265.285	109.479	504.402	25.7701	503.419	468.699	120.291	383.145	395.621	182.786	232.171	203.939	136.427	8.72266	33.1691	10.3477	2.62922	2.75383	2.59426	3.06563	27.7872	36.6604	63.4755	11.4339	2.67815	18.4354	2.97898	57.0912
298	Dopamine	Quantification based on the external calibration curve of dopamine-d4 in sample matrix	439.172	342.944	111.367	80.4176	133.68	160.732	152.478	83.2446	3123.26	4104.28	1612.14	4223.58	2435.88	2335.99	1108.4	1596.75	88.105	4.58852	91.9663	4.58852	4.58852	4.58852	4.58852	90.1096	96.0139	89.1406	83.0768	85.6856	75.9803	70.6058	4.58852	4.58852	101.051	81.8144	91.956	103.254	4.58852	4.58852	92.0729	143.939	4.58852	85.8705	4.58852	94.1571	143.289	73.3374	93.0134
309	FA 10:0; (capric acid)	Quantification based on the spiked concentration of fatty acid (16:0)-d3 in each sample	2833.95	3475.03	3628.35	3446.41	2387.87	2683.87	2647.25	2385.51	1181.58	877.532	830.379	858.921	777.345	906.503	910.548	767.375	3493.66	3064.95	2236.41	3260.37	1969.65	2480.8	1097.87	1900.53	2464.59	2641.77	2455.75	2216.34	2616.07	2446.02	2155.92	1976.52	2822.41	2595.54	2935.04	2458.62	2879.86	2355.22	2402.73	2610.95	2482.99	2577.93	1986.89	2091.98	3218.74	2617.59	2012.78
310	FA 11:0;	Quantification based on the spiked concentration of fatty acid (16:0)-d3 in each sample	485.079	624.962	646.848	566.565	566.68	748.452	622.579	559.162	402.337	224.966	238.289	237.394	199.988	253.087	248.476	237.371	600.397	688.44	531.58	756.836	552.651	566.656	473.301	561.203	597.123	589.55	621.574	566.155	560.079	649.17	568.645	461.344	536.935	516.076	571.795	525.956	706.831	545.868	587.693	573.514	527.707	632.394	523.391	461.777	696.893	609.831	442.577
311	FA 12:0; (lauric acid)	Quantification based on the spiked concentration of fatty acid (16:0)-d3 in each sample	35115.6	37211	46542.9	39977.2	34611.1	39485.2	43572.7	39193.2	14693.5	2344.37	2831.54	2546	3014.13	2689.64	2085.88	3314.08	44464	42319.4	37576.2	44690.9	38902.3	46152.5	41522.7	38479.8	36768.9	41583.4	40244.2	37601	40884.6	46636.5	29465.5	34798.8	32887.2	34822.7	39969.7	32317.1	42374.1	39949.6	36864.2	37412.1	33902.1	47051.6	36785.3	35078.5	45574.5	39979.6	27324.1
312	FA 13:0;	Quantification based on the spiked concentration of fatty acid (16:0)-d3 in each sample	511	627.518	566.416	661.715	479.255	576.972	229.38	514.453	414.297	209.463	367.103	224.637	210.483	237.205	476.954	288.257	484.902	567.313	848.803	615.316	516.137	516.222	500.702	494.703	2198.2	507.515	542.053	459.563	555.639	468.657	432.444	410.021	498.514	471.172	474.023	694.847	612.282	187.073	181.06	481.213	394.294	575.761	571.755	380.335	456.255	466.569	1939.74
313	FA 14:1; (physeteric acid)	Quantification based on the spiked concentration of fatty acid (16:0)-d3 in each sample	127.73	177.101	234.657	139.518	139.967	211.875	203.311	132.707	116.601	81.5463	218.181	103.711	132.093	120.218	108.953	64.1914	166.324	233.46	225.316	430.173	122.898	185.706	107.681	162.852	126.333	105.104	142.507	120.196	143.445	145.801	171.251	130.109	177.738	177.443	258.261	193.903	163.629	155.384	154.632	184.438	108.949	252.476	188.968	103.837	187.303	116.342	114.772
314	FA 15:0;	Quantification based on the spiked concentration of fatty acid (16:0)-d3 in each sample	849.46	1137.91	1213.37	989.49	1283.26	1113.37	1050.95	983.241	641.433	319.243	497.227	366.222	384.566	407.33	333.872	321.294	1094.9	1351.18	1029	1765.94	942.108	1230.73	1157.92	1029.93	1147.28	1039.6	1052.41	836.178	892.742	1150.73	1030.95	885.719	945.223	958.984	1460.23	1058.33	1216.48	889.699	1004.12	1078.57	968.702	1137.27	1149.13	891.997	1321.73	906.112	760.687
315	FA 15:0; (pentadecylic acid)	Quantification based on the spiked concentration of fatty acid (16:0)-d3 in each sample	4037.19	4261.27	5013.52	4341.01	4660.9	4779.31	4327.63	4237.69	2573	1449.97	1720.02	1739	1979.49	1810.2	1363.2	1373.3	4321.69	4462.53	4507.44	5872.55	4019.13	4213.35	4351.79	4390.24	3872.38	3774.21	4133.57	3599.96	3318.49	4141.93	3674.1	3480.39	4661.47	4401.8	5189.85	4564.82	4956.54	3825.58	4475.6	4396.16	3854.85	4178.26	3919.57	3476.66	5093.88	3453.3	3842.37
316	FA 15:1;	Quantification based on the spiked concentration of fatty acid (16:0)-d3 in each sample	81.9376	121.488	134.812	100.313	89.2308	116.202	110.297	86.8054	58.0574	45.8029	94.49	39.7334	81.7501	50.5283	35.1922	31.5211	128.237	130.698	168.338	377.761	83.852	115.891	84.8991	81.0009	56.7945	51.3281	96.3016	66.8976	84.5553	83.4032	129.131	88.8326	154.978	156.506	231.847	182.525	91.2731	107.443	135.468	83.1622	52.7548	135.311	131.748	65.9137	206.588	37.2948	40.4312
317	FA 16:0 (Palmitic acid)	Quantification based on the spiked concentration of fatty acid (16:0)-d3 in each sample	41.4747	70.3424	87.0503	115.586	201.857	241.644	78.5665	81.4431	107.489	70.4513	139.704	158.788	77.7661	154.526	106.546	262.541	137.904	245.837	112.644	119.084	91.8789	86.6987	2323.73	209.896	90.4224	106.988	1272.22	99.2837	513.623	92.5833	176.288	93.6224	234.843	64.3958	102.181	66.3709	456.845	52.9027	83.4377	104.356	153.953	160.984	85.7457	86.6491	81.6379	82.7961	98.4347
318	FA 16:1; (palmitoleic acid)	Quantification based on the spiked concentration of fatty acid (16:0)-d3 in each sample	4353.92	4608.38	5587.91	3466.84	5769.96	7637.26	5854.61	4992.32	3193.16	2649.59	3528.32	2756.5	4381.08	3443.48	2854.9	2457.62	3563.38	4583.36	3943.4	6149.61	3749.81	4693.81	1976.12	5032.18	4142.92	2883.1	3356.65	2545.61	3306.53	3288.85	4842.92	2798.74	3407.44	3846.48	5018.05	3790.35	3362.2	3842.52	4343.9	5526.18	3925.01	3603.66	2098.08	2281.49	4337	3076.88	3076.58
319	FA 16:2;	Quantification based on the spiked concentration of fatty acid (16:0)-d3 in each sample	27.0955	37.4147	35.924	17.9033	38.9797	45.4847	29.2859	31.4307	8.54634	9.5076	9.21308	15.2218	24.4214	17.1891	11.7347	11.4603	39.5565	51.4206	37.2545	60.8741	36.0711	41.6873	21.2417	34.1455	42.9079	30.8741	31.5969	34.023	39.1299	30.4858	48.6541	19.7339	29.2438	29.1667	33.7095	23.4738	22.2191	25.0645	33.9091	40.1221	15.1185	22.4444	15.5657	12.5903	29.5415	16.4098	17.9952
320	FA 16:3;	Quantification based on the spiked concentration of fatty acid (16:0)-d3 in each sample	66.2473	54.2428	79.6558	39.1173	73.1305	103.515	77.7024	55.8171	28.3379	48.7366	45.5176	52.8923	53.19	59.0655	62.0377	45.7301	102.433	251.949	143.243	132.453	147.873	168.974	86.6374	128.827	116.278	130.349	126.347	71.7838	132.77	133.718	224.626	96.2729	47.3486	65.8645	84.9723	70.7864	126.867	81.5669	85.9177	72.3901	64.4667	77.3965	46.9367	100.991	78.9351	112.077	103.192
321	FA 16:4;	Quantification based on the spiked concentration of fatty acid (16:0)-d3 in each sample	456.472	489.775	496.015	420.958	64.6829	93.6794	47.443	29.0249	18.0105	6.17083	45.595	93.5561	85.9562	60.3864	10.7132	68.0423	55.9899	88.022	85.638	111.4	61.7764	90.4801	15.5414	17.4892	92.6068	56.7898	54.3178	64.88	62.6053	64.6484	52.9977	119.433	93.7942	79.2095	96.5643	84.7633	87.5107	75.7534	55.3334	79.2555	98.6954	112.842	98.9555	55.9786	38.3976	81.8752	55.1775
322	FA 17:0; (margaric acid)	Quantification based on the spiked concentration of fatty acid (16:0)-d3 in each sample	7525.72	7152.01	8613.73	6647.16	8059.46	7995.25	6146.02	5844.11	5456.96	3158.53	3589.23	3770.74	4085.18	3775.35	3350.28	3236.09	6615.19	8320.67	6290.11	7264.08	7217.68	7443.11	5824.89	7569.93	8116.55	6739.81	7391.29	5391.49	5740.24	6838.52	6658.87	6719.44	5367.1	6037.06	6727.29	6416.44	7417.88	5599.2	6026.66	7110.55	7259.63	7252.51	5671.92	5580.72	7262.55	5208.26	6154.39
323	FA 17:1;	Quantification based on the spiked concentration of fatty acid (16:0)-d3 in each sample	1009.06	1351.27	1428.05	1021.58	1512.23	1510.8	899.464	888.151	1259.82	459.267	633.793	534.901	682.708	474.224	515.008	518.685	958.548	1199.26	1105.97	1169.66	955.569	1258.49	601.313	1290.21	1124.33	769.812	1174.87	847.909	699.78	833.072	1227.72	727.757	749.895	922.567	1118.72	830.956	787.381	802.409	728.415	1041.26	897.2	954.978	632.69	637.405	1060.96	486.245	734.653
324	FA 18:0; (stearic acid)	Quantification based on the spiked concentration of fatty acid (16:0)-d3 in each sample	549840	572267	636129	552495	724712	813777	620182	560232	542503	379669	408579	504568	545749	574902	420589	390451	719160	640746	595709	727145	582226	614147	558099	637575	696221	488987	617909	416651	498179	567911	618205	678952	547552	575198	535235	566575	776952	543665	675085	648504	659135	515344	627410	424501	582061	481691	440084
325	FA 18:2;	Quantification based on the spiked concentration of fatty acid (16:0)-d3 in each sample	274.429	28.4944	353.858	20.9074	471.607	524.559	376.227	291.893	8.00415	201.326	6.31035	6.84979	350.853	233.84	234.621	171.652	464.709	831.865	27.1667	39.351	14.5491	734.213	9.48723	647.371	115.894	9.11282	368.266	17.9527	483.4	43.5731	639.564	13.9663	23.5383	25.9293	27.4378	25.6605	37.29	275.149	240.079	324.181	7.48588	26.9463	18.4677	18.1462	30.1144	6.73878	274.139
326	FA 18:2; (linoleic acid)	Quantification based on the spiked concentration of fatty acid (16:0)-d3 in each sample	7061.4	7967.45	8309.72	5721.25	8186.5	10761	8805.91	8168.79	7094.86	5364.8	7131.29	5633.82	9154.71	6521.6	5938.36	4212.41	10168.4	10031.5	9990.02	8919.13	9240.39	11178.5	6199.27	10686.3	18521.1	9879.84	9354.77	6716.48	11687.8	13006.3	12873	9988.74	4494.56	6555.58	7319.76	6584.31	10531.4	6453.09	6107.46	7752.91	6818.03	7425.94	4190.81	4549.39	8066.11	5466.6	6096.22
327	FA 18:3; (linolenic acid)	Quantification based on the spiked concentration of fatty acid (16:0)-d3 in each sample	389.445	570.011	186.986	43.2341	63.9741	86.5826	122.544	549.443	40.3937	36.3991	63.2849	38.7508	819.085	49.8523	43.9934	31.6335	104.399	67.8793	110.529	195.365	50.8252	81.5269	36.028	56.0173	263.759	624.758	784.13	50.9327	128.151	234.389	137.057	174.643	67.7887	1239.99	630.273	210.388	210.815	443.691	913.124	424.055	266.118	90.7562	48.269	55.225	272.784	71.1607	231.272
328	FA 18:5;	Quantification based on the spiked concentration of fatty acid (16:0)-d3 in each sample	750.184	310.675	684.607	293.738	362.865	374.672	206.477	209.744	392.282	111.753	249.281	156.147	118.374	119.002	114.911	114.865	469.909	949.107	307.963	310.006	358.459	319.649	263.345	286.196	722.895	743.691	671.322	372.314	383.465	484.989	911.14	354.171	412.924	541.976	636.591	560.587	439.18	307.684	374.61	340.096	741.727	686.418	344.308	545.201	744.664	416.558	792.458
329	FA 19:0;	Quantification based on the spiked concentration of fatty acid (16:0)-d3 in each sample	704.228	753.971	915.06	801.484	885.812	901.824	802.492	701.532	539.626	221.448	282.645	309.796	387.288	334.54	296.704	247.359	711.891	772.92	777.343	861.01	715.492	826.706	620.143	878.334	898.428	637.432	772.632	724.986	676.636	806.175	754.837	676.913	583.582	632.341	635.681	642.307	753.773	645.838	619.698	725.669	653.054	715.85	688.897	517.806	867.527	549.171	583.997
330	FA 19:1;	Quantification based on the spiked concentration of fatty acid (16:0)-d3 in each sample	373.117	471.205	491.362	390.408	778.921	621.698	409.555	366.812	381.561	222.85	226.211	203.669	284.798	186.661	175.09	169.198	369.48	447.922	387.837	390.87	459.041	576.58	224.302	658.33	489.5	260.735	356.465	345.254	281.592	300.5	438.598	287.176	202.178	302.734	338.216	298.768	329.76	359.326	324.879	389.248	346.36	298.361	181.151	173.124	278.168	186.786	223.228
331	FA 20:0; (arachidic acid)	Quantification based on the spiked concentration of fatty acid (16:0)-d3 in each sample	6711.79	8239.6	8552.57	6311.15	9682.53	10062.8	7317.69	6471.89	6489.18	2872.77	3354.8	4291.79	5935.03	4232.7	3378.85	2901.03	6888.89	6443.54	7147.56	7121.14	6092.3	7977.18	5532.38	8058.78	7870.26	4947.86	6758.06	5550.27	5050.04	6701.64	5895.12	7244.72	4581.49	6130.29	5832.16	4906.67	5995.34	5615.63	4916.63	6740.82	5550.92	4908.11	5760.04	3508.1	5825.3	3456.89	3977.18
332	FA 20:1; (eicosenoic acid)	Quantification based on the spiked concentration of fatty acid (16:0)-d3 in each sample	9475.64	11949.6	12106.6	7205.09	19173.6	19545.6	10952.9	10121.2	8921	4871.15	5500.56	4699.86	7077.71	4220.66	4341.35	4721.6	9908.37	10122.4	9364.54	7713.17	11338.4	16478.9	4466.57	17541.3	11654.8	5837.47	7738.08	7046.43	6710.48	7360.58	9687.92	5197.1	3247.42	6926.83	6215.9	4273.47	4450.47	7649.02	3710.87	10695.4	5465.89	4636.78	2276.79	2403.04	4008.31	2618.84	3748.64
333	FA 20:2;	Quantification based on the spiked concentration of fatty acid (16:0)-d3 in each sample	2728.96	2329.57	2777.47	1468.71	4064.78	4880.46	3139.64	2568.6	1762.07	1593.25	1032.35	1159.42	1892.26	1681.66	1398.11	1091.94	3274.3	4262.08	2813.61	2474.54	4136.16	5522.41	1575.53	4892.2	3930.05	2497.94	2247.87	1851.13	2730.86	2788.38	3943.33	2082.49	1357.22	2454.93	2598.69	1899.01	2935.65	2671.48	2548.1	3287.08	2205.85	1872.12	876.99	962.073	1867.29	1274.31	1965.39
334	FA 20:3; (eicosatrienoic acid)	Quantification based on the spiked concentration of fatty acid (16:0)-d3 in each sample	1316.42	1580.93	1742.76	1063.78	1917.55	2420.13	1675.94	1325.85	730.513	636.152	1129.99	677.257	1029.98	1039.8	679.211	548.248	628.151	751.993	908.913	589.242	748.049	1000.16	355.708	1122.51	770.563	487.065	814.385	551.364	581.818	847.784	600.08	319.025	1114.14	1160.65	963.781	907.053	1182.4	1280.18	1051.9	1893.96	970.891	910.929	580.533	707.198	1139.1	1117.48	585.387
335	FA 20:3; (homo-gamma-linolenic acid)	Quantification based on the spiked concentration of fatty acid (16:0)-d3 in each sample	4482.01	5000.52	5293.84	3378.61	8144.12	8906.11	5489.93	4358.41	4216.8	2769.89	2906.96	2550.56	4664.68	2949.26	2635.02	2623.9	4815.93	5609.19	4632.7	3667.51	5948.44	8240.19	2136.66	8958.74	5532.25	3112.09	3892.75	3017.56	4353.27	4117.19	5200.67	2990.58	2798.52	3709.05	3573.57	3147.81	4611.75	4550.48	3439.3	6925.76	4066.34	3067.81	1766.38	2196.07	3793.3	3194.29	3172.45
336	FA 20:4; (arachidonic acid)	Quantification based on the spiked concentration of fatty acid (16:0)-d3 in each sample	213544	173339	244038	142604	274700	352566	273681	204050	218119	194014	205859	205222	235104	232310	205134	152995	208382	272851	177090	183358	170149	282996	107334	284866	257809	156129	209604	159861	228236	232152	237621	140422	196023	219425	271711	235583	317530	268852	297528	308151	309192	248629	213003	199507	282799	275673	255504
337	FA 20:5; (eicosapentaenoic acid)	Quantification based on the spiked concentration of fatty acid (16:0)-d3 in each sample	392.069	490.396	426.317	374.282	420.915	372.797	461.452	433.108	559.883	289.118	383.788	300.348	556.307	281.714	326.681	347.55	1017.03	1041.13	987.46	497.648	351.271	902.709	484.452	1191.55	1130.59	518.558	911.051	1085.27	613.717	973.185	760.16	481.641	252.845	254.511	313.405	374.066	292.668	269.081	241.391	544.84	361.914	261.404	114.069	200.77	406.349	396.332	307.507
338	FA 21:0;	Quantification based on the spiked concentration of fatty acid (16:0)-d3 in each sample	498.141	588.673	579.473	434.866	722.957	716.709	570.32	545.443	413.684	178.325	198.948	171.776	257.17	219.425	174.369	137.612	422.09	482.353	488.058	527.727	425.656	557.461	385.13	566.323	505.424	414.324	418.715	460.083	402.436	449.166	383.869	362.433	357.266	466.109	501.397	449.21	445.922	499.016	413.173	553.155	431.864	511.344	428.15	359.282	512.916	339.625	398.835
339	FA 21:1;	Quantification based on the spiked concentration of fatty acid (16:0)-d3 in each sample	129.528	161.74	179.551	131.233	195.187	205.827	148.499	144.402	98.5754	20.0824	8.98781	14.3124	51.8445	18.1325	24.9559	19.4098	150.019	136.149	131.891	152.894	131.146	162.498	87.7654	146.893	136.584	113.468	108.034	105.727	123.751	118.283	118.656	85.1616	87.7087	147.122	111.931	96.0918	99.3464	126.778	85.9064	162.723	93.5112	116.83	73.916	57.2216	103.149	78.0436	60.9419
340	FA 22:0; (behenic acid)	Quantification based on the spiked concentration of fatty acid (16:0)-d3 in each sample	5266.99	6143.03	6457.38	5128.17	8477.44	7980.92	5869.41	5304.46	4744.22	2404.01	3096.2	2641.94	3679.63	2976.18	2505.61	2280.6	3277.4	3311.56	3714.12	3474.93	3356.72	4618.33	2218.98	5124.84	3555.62	2615.69	3087.81	2410.23	2679.16	3071.26	2916.94	2577.03	2875.42	5246.44	5348.59	4042.39	2908.1	5656.06	2702.07	6926.98	4632.28	3864.46	2568.51	2403.3	3369.22	2783.87	3606.79
341	FA 22:1; (erucic acid)	Quantification based on the spiked concentration of fatty acid (16:0)-d3 in each sample	3476.66	4999.32	4958.82	3229.37	6546.49	5493.17	3362.71	3395.94	3199.39	1410.99	1792.27	1825.31	2658.68	1519.2	1451.26	1704.77	2353.92	2338.41	2812.42	2459.91	2920.05	4230.84	1873.29	4763.51	3398.03	2479.04	2891.73	3232.21	2558.19	2876.43	3206.49	2155.72	1510.99	3000.03	2493.63	1819.24	1699.69	2928.87	1587.95	3864.58	3181.05	2867.18	2074.77	1830.48	2660.86	2049.72	2391.67
342	FA 22:2; (docosadienoic acid)	Quantification based on the spiked concentration of fatty acid (16:0)-d3 in each sample	250.861	400.061	358.787	234.299	666.665	571.811	286.861	271.804	246.031	101.617	86.8415	99.2654	151.196	82.9764	105.356	90.5805	205.38	220.939	278.421	184.629	338.841	466.323	124.89	492.235	255.796	118.652	181.734	255.554	190.022	185.305	259.596	153.41	103.346	220.026	183.609	137.741	136.619	262.109	110.065	313.772	152.831	144.866	58.361	45.1529	138.993	58.4376	98.8556
343	FA 22:3;	Quantification based on the spiked concentration of fatty acid (16:0)-d3 in each sample	236.422	302.628	301.866	184.538	456.266	622.092	283.928	317.866	102.855	59.7417	136.471	89.0789	187.731	132.273	42.4777	67.1435	184.65	195.223	206.287	149.616	289.531	258.598	57.2611	313.407	148.111	130.443	170.769	132.923	162.8	220.93	199.674	135.955	144.361	194.026	125.597	95.052	187.172	185.778	140.598	313.324	131.953	104.012	36.0193	70.6408	156.264	147.109	72.9156
344	FA 22:4;	Quantification based on the spiked concentration of fatty acid (16:0)-d3 in each sample	12170.8	11542.4	13657.4	7938.7	19670	25033.5	15877.5	15368.1	7531.83	5772.24	7796.16	5707.38	9749.56	7008.27	5848.2	6249.47	9510.01	11817.7	9118.1	7296.23	15651.4	16494.8	4740.98	18036.2	11454.3	6505.25	8630.69	6713.9	9195.7	10559.1	11370.8	6588.34	6516.35	9367.23	10580.4	8634.4	13077.8	13978	11634.2	20261.4	10760.5	8227.96	4352.91	5543.1	9560.02	7758.81	7996.33
345	FA 22:5;	Quantification based on the spiked concentration of fatty acid (16:0)-d3 in each sample	2178.9	1568.15	2303.81	1361.44	2508.64	3820.19	2503.31	2641.92	1319.34	1469.8	2061.35	2137.42	1842.98	2154.92	1470.25	1313.64	1623.24	2074.68	1563.37	1556.05	1863.89	2098.63	947.15	2541.5	1996.62	1376.5	2098.04	1512.65	1846.21	1963.04	2139.38	1121	1631.03	1815.8	2102.17	1737.47	2449.34	2142.7	2612.1	3725.66	2199.26	1900.71	2001.28	2322.52	2057.57	1938.4	1807.42
346	FA 22:6; (docosahexaenoic acid)	Quantification based on the spiked concentration of fatty acid (16:0)-d3 in each sample	72340.8	48045.8	78026.7	46346.5	68562.9	103331	75486.2	70798.2	54207.1	56360.9	39279.7	47130.2	57844.1	45784.3	43355.7	44616.6	83978.3	108046	61874.1	78530.9	92655.6	101483	41523.3	113670	103481	66738.2	68385.8	54819.6	71700.1	67639.2	114541	52561.8	44168.1	57919.2	79200.5	71961.1	64921.9	70557.5	79944	103424	70704.2	54943	31714.8	32877.1	51071.3	40351.8	54215.8
347	FA 23:0;	Quantification based on the spiked concentration of fatty acid (16:0)-d3 in each sample	1487.69	1865.86	2062.83	1203.4	2560.02	2558.01	1596.59	1274.53	1278.8	636.278	845.082	759.662	924.135	675.643	577.612	564.132	1041.65	1077.88	1106.53	1056.7	892.238	1533.06	726.667	1504.72	1169.1	804.668	956.664	953.844	817.317	952.525	960.945	844.852	717.295	1294.63	1242.54	1160.89	918.41	1567.1	873.283	1682.18	1195.09	1085.41	864.045	837.586	996.296	760.079	943.623
348	FA 24:0;	Quantification based on the spiked concentration of fatty acid (16:0)-d3 in each sample	13234.7	17877.8	19175.5	11954.8	25706.6	23738.4	15816.5	14560.9	12819.8	7533.46	8534.94	8128.55	9999.11	10450	7824.9	7434.64	7144.43	7220.53	10047.7	978.45	8151.9	13623.7	5728.92	14941.2	8993.92	6240.72	7298.07	5967.73	7230.71	6940.11	8967.91	7106.75	6606.94	14387.8	14604.2	10643.6	7003.13	15432.7	6937.03	20990.3	11836	11317.8	7414.68	6389.24	9238.41	6500.12	11066.1
349	FA 24:1; (nervonic acid)	Quantification based on the spiked concentration of fatty acid (16:0)-d3 in each sample	3361.89	5544.87	5264.13	3629.95	7956.73	6109.4	3736.84	3543.42	3704.5	1746.69	2068.64	1703.42	2775.4	1642.15	1619.35	1858.06	2165.77	1612.48	2830.99	1610.6	2483.71	4774.19	956.202	5388.03	2099.31	1194.22	1891.31	1923.85	1282.24	1390.78	1750.83	1204.36	898.088	2453.39	2047.2	1457.36	559.726	2834.21	599.463	3282.92	1693.77	1906.94	905.522	668.783	1264.04	789.51	1495.5
350	FA 24:2;	Quantification based on the spiked concentration of fatty acid (16:0)-d3 in each sample	183.246	230.111	234.466	156.613	360.383	332.896	201.188	148.831	128.133	47.9294	75.7322	40.898	107.143	53.2609	52.9278	67.1466	139.096	139.138	151.522	140.525	192.903	278.961	69.0319	344.714	161.503	96.7025	82.9012	92.143	92.6109	108.392	148.358	76.2491	26.1395	148.003	143.501	124.657	113.195	181.579	56.3016	224.463	115.263	110.462	28.9397	23.8038	91.0997	43.1819	93.9029
351	FA 24:4;	Quantification based on the spiked concentration of fatty acid (16:0)-d3 in each sample	1631.51	1386.7	1660.05	891.181	2363.56	3493.94	2275.21	1925.31	732.662	661.475	737.024	484.454	970.062	846.473	508.919	703.119	1730.28	1557.12	1293.1	1024.69	2013.11	2091.84	690.839	2209.41	1488.71	835.639	897.238	509.535	1194.5	1159.19	1578.56	810.305	947.946	1112.17	1101.94	989.966	1730.37	1908.17	1729.42	3000.1	1376.84	921.557	482.97	732.132	1021.96	851.558	932.976
352	FA 24:5;	Quantification based on the spiked concentration of fatty acid (16:0)-d3 in each sample	339.705	444.151	431.939	209.805	548.524	714.224	484.763	568.848	188.054	129.817	212.804	156.461	274.198	263.054	168.258	165.957	209.667	308.988	210.541	200.216	338.701	298.784	148.393	332.656	260.039	179.055	215.752	123.465	261.396	292.219	309.488	193.536	458.137	377.235	396.613	293.473	556.205	450.347	453.201	766.762	480.419	332.104	265.913	273.835	451.942	379.393	301.577
353	FA 24:6;	Quantification based on the spiked concentration of fatty acid (16:0)-d3 in each sample	433.728	296.117	454.922	274.964	481.866	590.966	393.441	431.413	204.665	177.591	178.22	156.034	232.478	211.624	189.451	138.738	818.718	812.426	602.742	669.935	730.075	835.435	416.402	929.187	879.034	587.935	618.162	448.909	578.216	596.099	713.744	394.572	308.859	402.465	429.587	418.464	439.876	482.856	423.122	623.759	517.684	364.106	133.547	137.199	284.504	239.642	271.418
354	FA 25:0;	Quantification based on the spiked concentration of fatty acid (16:0)-d3 in each sample	691.334	931.377	964.915	775.017	1358.46	1222.86	854.764	818.096	658.787	383.437	587.672	453.435	585.994	516.026	442.01	271.863	644.628	666.007	986.061	897.822	699.225	967.589	863.524	1000.66	768.139	535.257	765.737	683.018	642.094	757.42	710.615	733.362	615.393	766.858	879.921	906.235	550.487	659.296	618.109	901.689	539.572	796.538	752.009	783.285	684.409	463.21	703.841
355	FA 26:0; (cerotic acid)	Quantification based on the spiked concentration of fatty acid (16:0)-d3 in each sample	2311.41	2539.92	2498.09	2202.87	2360.87	2460.52	2590.78	2261.13	2039.23	1507.1	1516.69	1345.94	1734.91	1935.62	1360.98	1190.67	2366.49	2298.31	2928.23	3199.91	1994.34	3277.17	1877.8	3030.62	2091.69	1729.91	2164.4	2142.03	1955.18	1941.59	2308.06	2012	1882.98	2358.26	2585.35	2619.44	1573.85	2159.2	2129.87	2393.78	2085.67	2435.69	2181.1	2085.51	1976.3	1375.22	2163.8
356	FA 26:1;	Quantification based on the spiked concentration of fatty acid (16:0)-d3 in each sample	1451.08	1929.41	1853.35	1252.06	2819.79	2375.46	1489.93	1391.67	1482.98	587.88	1031.47	731.185	845.808	595.666	694.104	749.94	1302.12	1001.11	1403.58	865.973	1165.39	2280.32	390.694	2424.27	1187.39	600.964	777.913	955.6	569.656	599.611	975.534	678.3	333.468	1186.88	935.638	735.784	255.762	1137.34	282.031	1440.44	840.324	728.487	274.371	254.509	402.175	265.933	651.128
357	FA 28:0; (montanic acid)	Quantification based on the spiked concentration of fatty acid (16:0)-d3 in each sample	659.487	864.543	775.59	657.615	863.647	810.056	804.291	659.792	474.531	447.87	491.849	429.184	477.773	579.494	378.74	399.9	695.539	868.519	940.322	1185.54	618.164	714.13	722.832	790.983	637.856	610.326	839.418	782.512	800.147	817.163	686.889	705.042	704.516	713.435	840.857	817.876	621.686	559.711	624.163	609.19	484.355	734.483	807.703	821.039	676.573	601.727	670.102
358	FA 30:8;	Quantification based on the spiked concentration of fatty acid (16:0)-d3 in each sample	107.664	274.358	86.0379	95.0106	199.823	204.563	450.037	98.2919	1628.8	1365.43	922.801	1897.23	1524.86	3399.67	3049.05	3114.59	66.7336	105.161	152.544	220.578	247.359	52.0097	737.098	561.222	126.084	244.703	130.888	255.761	240.045	114.8	231.415	31.3178	158.377	129.016	82.3039	166.545	232.335	108.963	174.662	155.512	103.279	315.95	759.606	400.975	307.003	186.64	166.587
359	FA 34:9;	Quantification based on the spiked concentration of fatty acid (16:0)-d3 in each sample	2731.59	3203.77	3216.96	2648.08	3486.82	3329.05	2521.72	2545.87	3563.86	2244.41	3156.49	3128.16	2689.06	2535.16	2222.81	2038.86	1727.23	2338.46	2359.33	2274.35	1869.63	2779.13	611.396	2912.94	2734.24	1732.12	2249.79	2051.55	2167.28	2090.45	1708.25	1543.92	2573.75	2722.95	3356.99	2526.22	2988.43	2620.42	2678.89	3441.44	2964.43	2566.54	2042.49	2633.64	2482.64	2799.47	2713.36
360	FA 36:0;	Quantification based on the spiked concentration of fatty acid (16:0)-d3 in each sample	317.869	292.015	297.607	374.666	343.242	372.567	451.689	395.572	0.494079	0.390693	0.416309	0.38654	0.406529	0.447786	0.410621	0.43668	401.319	388.893	315.682	464.226	475.566	380.19	440.941	326.703	366.943	484.873	355.318	351.437	399.966	421.888	324.593	348.461	352.06	297.447	323.12	357.512	492.986	386.909	431.973	438.879	397.555	407.489	370.716	317.177	394.785	346.724	270.884
361	FA 36:4;	Quantification based on the spiked concentration of fatty acid (16:0)-d3 in each sample	206.645	158.167	183.265	144.442	189.866	373.614	272.856	238.046	176.117	199.88	191.6	142.279	152.931	80.5742	151.204	132.526	183.378	234.193	172.574	153.472	167.609	208.689	47.6811	184.281	227.642	123.916	168.735	79.4183	143.831	139.353	201.669	113.89	119.886	125.585	148.33	159.544	146.839	172.64	147.722	284.874	184.141	136.286	55.4671	77.121	151.132	78.3783	103.233
362	FA 38:6;	Quantification based on the spiked concentration of fatty acid (16:0)-d3 in each sample	265.389	76.8564	210.494	119.007	170.093	341.312	242.923	221.738	129.731	180.475	94.8875	83.3942	154.28	111.194	102.773	101.959	351.402	468.094	366.487	340.978	261.001	461.362	108.295	351.749	485.789	269.262	310.032	150.984	329.737	328.802	399.912	249.46	146.35	177.365	223.952	261.231	205.886	241.844	201.133	262.46	200.381	138.848	40.2254	46.5231	161.596	108.964	155.306
363	FA 44:10;	Quantification based on the spiked concentration of fatty acid (16:0)-d3 in each sample	1896.63	1769.26	1665.59	1230.22	1622.65	1699.07	1597.23	1663.18	1546.38	2106.78	1660.3	1376.03	1445.14	1749.8	1467	1471.5	1547.47	2622.89	1755.24	1672.56	1431.93	2049.9	879.477	1592.08	2764.73	1493.27	1979.19	1279.94	1803.66	1953.08	1850.81	1328.9	1590.35	1647.03	1411.69	1767.31	1513	1251.77	1278.77	1512.39	1811.67	2153.67	1476.99	1524.56	1743.31	1538.31	1582.29
364	FA 9:0;	Quantification based on the spiked concentration of fatty acid (16:0)-d3 in each sample	5642.2	7120.31	8535.46	6175.39	2791.03	3417.74	2767.68	2117.85	1211.64	1002.76	1287.03	1206.02	1097.04	1134.91	1139.29	946.346	2729.78	3287.04	2227.48	3527.23	2101.38	2970.76	1227.23	2346.42	3151.41	2242.51	2713.75	2748.76	2751.95	2538.88	3271.3	2024.06	2776.39	3429.7	3812.03	3265.8	3101.04	2410.26	2336.67	3261.89	2957.61	3127.47	1988.14	2310.34	2721.66	2761.7	2736.74
365	FAHFA 18:0; FAHFA 16:0/2:0;	Quantification based on the spiked concentration of 5-PAHSA-d9 in each sample	6.06417	5.39003	8.72468	16.6091	5.5006	2.98945	12.2606	9.84718	4.07458	8.84188	3.33051	3.00034	2.53549	4.315	0.153818	8.27903	10.6164	15.2851	15.4446	14.4939	6.13291	12.253	35.6807	25.5854	17.7355	17.7662	20.7281	16.9907	23.4157	35.2269	4.86151	30.3158	9.77749	3.3257	7.05854	8.50639	21.0596	9.69889	14.0609	24.3173	20.6851	22.775	31.8385	15.1344	11.8625	17.1599	26.9163
366	FAHFA 18:0; FAHFA 9:0/9:0;	Quantification based on the spiked concentration of 5-PAHSA-d9 in each sample	3.72857	4.08971	4.75973	4.27131	3.10195	2.14996	3.1308	2.38472	1.92537	5.5387	8.92811	1.17947	0.177983	1.88098	2.94715	1.45249	3.09571	1.51359	2.55278	1.87584	8.58487	2.80975	5.67968	5.0381	9.12474	1.17297	2.45768	5.53992	1.33175	17.2633	14.8024	3.55438	2.75362	3.88471	1.75747	1.50278	3.69924	2.30791	2.68095	1.53962	4.30209	1.87612	2.12062	2.69304	6.80988	6.88801	5.35374
367	FAHFA 20:0; FAHFA 18:0/2:0;	Quantification based on the spiked concentration of 5-PAHSA-d9 in each sample	35.788	2.47953	8.03875	6.07185	3.70196	6.46559	16.0908	9.44493	2.2579	3.16551	2.55539	4.61238	1.84009	8.40573	0.167539	96.0487	4.85201	6.15812	2.79947	17.0303	7.70325	3.23126	14.9776	3.8078	7.98687	6.76956	8.49454	5.9587	13.7402	9.90773	1.53213	14.4888	15.4131	6.36768	14.6391	2.6438	21.0794	7.30119	7.25111	6.64019	3.92988	107.527	6.65044	9.17986	23.8345	8.50988	0.167084
374	Fumaric acid	Semi-quantification by the estimated concentration of fumaric acid in pool QC samples based on the reported endogenous fumaric acid concentration in the brain[5]	18378	7912.44	11981.6	8348.13	12049.3	21408	11090.2	11054.7	15831.6	17829.5	13946.7	14295.1	14983.6	10162.9	17915.1	6168.05	12753.3	24175.7	14786.1	12580.7	7904.28	11743.9	6680.64	11582.5	20570.3	15321.7	12043.8	14433.8	22552.3	14201.3	21927.4	9991.16	15932	13112.4	13417.2	11704.4	20789.9	12737.9	11768.8	18704.7	13626.1	7712.28	5298.74	8695.17	15341.8	19024.2	15332.5
376	gamma-Aminobutyric Acid (GABA)	Semi-quantification by the estimated concentration of GABA in pool QC samples based on the reported endogenous GABA concentration in the brain[1]	505452	196212	273023	236322	374348	440989	490538	362468	522913	420915	510967	602732	628682	365512	536485	425028	263459	367641	241613	242535	394150	276011	67534.2	269975	493570	213952	290704	431159	404972	288195	493293	250967	382440	300298	347881	238504	409226	345016	354756	518996	450617	232620	192052	223835	317592	432368	386213
381	GlcCer d34:2; GlcCer (d14:1(4E)/20:0(2OH))	Quantification based on the spiked concentration of HexCer(d18:1/17:0) in each sample	6.63012	16.6288	10.433	7.25409	11.0391	9.38123	7.005	9.31844	12.2284	7.40681	7.12377	9.91737	12.5681	7.73962	6.22991	5.06016	2.1891	2.31685	4.39947	2.94905	2.7112	5.29688	3.2138	7.11827	4.17374	4.45911	7.34844	10.5491	4.41874	7.65724	7.02039	5.95895	4.08972	5.80257	4.57879	1.77457	4.85201	7.25563	5.68811	6.99026	7.13874	6.90792	6.34497	6.28288	9.28376	6.00378	7.12652
382	GlcCer d38:1;	Quantification based on the spiked concentration of HexCer(d18:1/17:0) in each sample	3.38647	6.47488	4.25851	3.4145	4.65648	4.02241	3.1931	2.22494	5.92462	2.21184	2.44661	3.83939	3.4974	2.25863	3.47956	1.93936	4.39066	3.80627	5.80639	4.84823	2.13863	7.28357	1.81124	8.04197	5.48797	2.90367	6.84102	7.54142	5.52031	5.66373	3.6833	3.37168	1.82081	3.15423	2.58765	3.02098	1.73252	3.32026	1.59477	3.74643	2.9	3.32344	2.67559	1.90972	2.67638	2.3695	3.34722
383	GlcCer d40:1;	Quantification based on the spiked concentration of HexCer(d18:1/17:0) in each sample	19.3217	53.0772	38.8933	20.7995	47.5883	36.7152	21.5422	14.8728	42.6183	12.8263	13.1369	22.7936	27.7671	10.9506	20.0911	8.9461	16.8056	12.523	29.8891	19.6031	11.2441	41.2739	4.86625	46.0046	26.3039	9.33793	39.7025	41.0768	20.8983	24.9676	14.7407	13.7284	4.88818	12.4482	8.50745	4.61534	1.85802	12.4128	2.03936	18.2907	9.57514	11.5806	8.0852	5.27932	8.33869	5.28619	11.3799
384	GlcCer d41:1;	Quantification based on the spiked concentration of HexCer(d18:1/17:0) in each sample	3.63775	13.9187	7.02861	4.16928	11.0505	8.72675	3.54708	2.2392	15.0901	2.28426	2.45345	5.25091	5.86052	1.34785	4.2476	1.77693	3.71675	2.77345	7.44957	3.58859	2.59659	16.7886	0.361426	21.9795	7.71125	2.28894	16.918	32.0169	4.4137	5.75758	5.78873	3.28234	0.130199	1.84875	0.429713	0.143734	5.1455	1.71921	4.76508	2.78599	1.0634	1.11352	0.763675	0.408249	0.569041	0.148227	1.0779
385	GlcCer d42:1;	Quantification based on the spiked concentration of HexCer(d18:1/17:0) in each sample	57817.8	97532.3	85365.2	64880.5	87822.2	94882.4	63798	40835.8	98413.2	40117.7	42455.1	64858.7	56922.4	35807.7	59341.3	29109	49381.1	43938.6	71758.4	56894	37399.1	101043	17152.8	86215.5	75475	34401.4	89036	78770.4	61608.9	66700.8	45535.3	41463.6	16889.6	37699.7	28400.1	14511.6	6488.61	36424.4	7434.73	53941.7	32617.9	35061.6	23371.9	18546.3	25413.6	15593.2	40207.1
386	GlcCer d42:2;	Quantification based on the spiked concentration of HexCer(d18:1/17:0) in each sample	87867.8	121125	108595	92779.6	105965	110238	90938.3	71808.5	106317	68991.7	77083	103351	85683.6	53653.6	85641.6	57785.7	86078.1	75438.6	105100	80838.4	64528.8	113890	25469.5	118770	101529	50149.8	105969	82881.1	82266.4	82128.9	50039.6	58711.5	24308.6	62982.8	51243.1	22562.8	6873.95	57854.3	9308.08	75615.5	46566.1	53308.3	38792.4	26898.9	40806.6	21359.8	58188.8
387	GlcCer d42:2;	Quantification based on the spiked concentration of HexCer(d18:1/17:0) in each sample	77.4345	139.756	126.592	86.5052	129.184	114.496	83.8974	57.5466	147.02	61.4793	61.5527	102.014	91.2266	41.1592	84.2625	42.9036	67.5649	55.4493	104.529	69.2171	48.8576	129.727	19.1191	140.657	97.2967	40.4765	127.934	136.43	64.0165	83.3351	57.0201	57.0933	20.6135	49.3519	37.0426	18.2635	5.74038	47.6314	7.48987	61.7537	34.1663	41.7011	26.8332	19.6059	30.4067	16.4363	41.4968
396	Glutamic acid	Quantification based on the spiked concentration of glutamic acid-d5 in each sample	303851	218514	267137	223703	265992	298946	271501	244661	318821	339117	289158	365659	279146	328103	394506	268330	278953	344146	269998	308524	214418	257573	161321	283128	456932	338739	339291	290973	352448	342503	387631	298984	340629	315172	347207	311752	325324	290715	299313	401209	189442	377553	336162	379208	397404	447523	485950
397	Glutamic acid isomer A	Semi-quantification based on the spiked concentration of glutamic acid-d5 in each sample	5688.66	4044.44	4587.43	3954.96	4275.11	4995.82	4958.32	4567.5	5527.14	5716.72	5676.1	6367.86	4705.45	6178.29	7963.53	5246.49	5379.21	6303.16	5056.44	5962.59	3717.98	4493.25	2787.5	4768.4	8590.99	6690.39	6817.37	6183.14	6921.21	5941.18	7854.05	5655.66	6195.63	5848.02	6343.27	5410.78	4640.19	5080.73	4891.31	6844.25	9368.15	8227.04	6326.79	6773	7437.92	7885.17	8109.06
398	Glutamic acid isomer B	Semi-quantification based on the spiked concentration of glutamic acid-d5 in each sample	234.67	190.955	203.368	168.946	185.334	212.091	238.39	182.192	337.28	277.529	174.73	326.451	247.466	274.101	361.429	256.73	240.321	305.176	219.695	281.141	170.705	199.906	124.102	242.643	507.281	296.178	317.071	303.687	341.73	299.043	445.422	243.509	307.507	248.401	257.304	240.393	223.529	218.49	202.852	297.487	483.51	343.452	259.922	293.418	377.227	420.945	389.534
399	Glutamine	Quantification based on the spiked concentration of glutamine-d5 in each sample	375262	286484	281543	259911	630660	367659	350930	246557	387801	319021	334032	418823	387275	302859	423330	274718	364498	493098	402541	449141	458489	355005	180818	371700	581006	320984	414063	325466	459086	390108	443377	322110	370577	270628	325347	360480	706447	339261	325827	471784	513585	317105	303648	343252	384173	432408	418755
400	Glutamine isomer	Semi-quantification based on the spiked concentration of glutamine-d5 in each sample	15007.9	10587.3	10410.7	11092.8	22942.8	12887	12073.8	8021.66	17590.5	13067	12394.7	17481.4	14707.4	12353.8	19137.3	12087.6	17348.7	24214.1	20762	22046.8	16006.8	14206.2	6422.02	14818.2	29254.8	13517.8	17190.5	14912.9	20911	15560.1	19710.7	14497.3	18178.1	11152.1	11800.7	14586.7	28002.9	12694.7	11409.3	17372.3	20634.6	12104.2	13633.8	14778.5	13508.4	14846	16960.6
402	Glutathione	Semi-quantification by the estimated concentration of glutathione in pool QC samples based on the reported endogenous glutathione concentration in the brain[5]	470906	126902	283950	218821	128142	186356	324303	285295	317980	500963	330682	527102	393382	340947	515162	215421	369062	409176	756969	603188	172534	392080	126812	301215	1.38491e+06	635155	754822	1.19754e+06	761013	410134	835251	218276	254535	440078	394232	197926	268181	154803	287792	296963	343213	295454	262509	390875	260634	422921	182384
415	Glycerophosphocholine isomer A	Semi-quantification by the estimated concentration of glycerophosphocholine in pool QC samples based on the reported endogenous glycerophosphocholine concentration in the brain [3]	106491	97122.9	65314.8	102034	38985	50516.3	39232.7	60563.5	150155	145962	145085	134393	131937	122257	169474	128553	174083	155487	139403	112992	31198.8	102582	55595.3	79661.9	189118	115583	174200	134162	119942	131325	94306.9	121929	145634	67069.6	68031.2	106833	38575	19943.5	19040.9	37488.8	72199.6	70585.5	97688.7	93530.5	99762.9	105202	85846.4
416	Glycerophosphocholine isomer B	Semi-quantification by the estimated concentration of glycerophosphocholine in pool QC samples based on the reported endogenous glycerophosphocholine concentration in the brain[3]	179117	155110	150651	144227	157385	140889	155398	124798	188018	113796	105689	154219	138455	132643	151309	99507.3	90820.6	105364	83010.2	86877.7	55960.3	86287.7	37338	90607.9	123100	72083.7	92467.3	104571	100308	96328.6	111283	77674.2	133427	183073	199969	189752	129949	101085	148964	205328	166836	123588	91185.4	152704	142428	180138	160658
423	Guanine	Quantification based on the spiked concentration of guanine-13C in each sample	296.33	5.94871	307.209	129.159	158.812	432.509	354.977	274.243	313.266	209.373	406.418	394.947	227.437	240.724	215.095	226.092	3557.88	2471.13	6904.08	2570.93	5213.57	3568.28	5788	2367.46	4661.63	4162.72	3129.88	3362.5	4703.97	3720.36	5239.77	4121.65	253.398	422.422	241.595	394.57	467.47	362.211	536.951	393.755	289.628	191.999	199.749	238.401	436.998	303.306	217.244
424	Guanosine	Semi-quantification by the estimated concentration of guanosine in pool QC samples based on the reported endogenous guanosine concentration in the brain[5]	16520.5	0.278518	13068.2	11473	14023.4	13635.2	14024	9937.48	15766.3	15277.4	11796.3	13672.3	14228.4	10296.2	6893.28	10058.1	11947.7	11759.1	12738.1	7330.8	15290.8	14153.8	11640.9	12914.4	9535.46	8479.88	7003.22	6528.79	8419.19	11100.6	10289.8	8928.29	4179.58	7224.59	8081.56	8899.49	14023.3	10638.3	14039.7	10813.4	12281	4973.32	4686.72	6513.7	6689.67	6803.31	5343.75
430	HexCer-AP t37:0+1O;	Quantification based on the spiked concentration of HexCer(d18:1/17:0) in each sample	2934.01	4157.66	3191.17	1720.92	4778.8	4117.04	2520.37	1920.36	4961.63	2167.12	2329.95	3480.94	3054.66	1684.6	3081.31	1692.88	3356.44	4068.21	3534.72	4000.95	2474.58	5801.39	1238.7	5204.42	5716.96	2850.83	4957.03	6812.77	3495.76	3604.27	3847.7	2573.45	1858.69	1984.26	2396.79	2342.24	2168.33	2544.07	1657	3129.38	2686.14	2117.57	1539.03	1683.54	1793.24	1743.89	2539.99
431	HexCer-AP t39:1+O; HexCer-AP t18:0/21:1+O;	Quantification based on the spiked concentration of HexCer(d18:1/17:0) in each sample	16055.8	25180.2	21556.5	17720.7	24803	21840.6	16076.7	12392.4	26458.4	10719.9	13110.6	20407.8	17451	9264.85	17242.2	10023	15803.8	14406.8	22174.4	16797.2	13111.6	28169.4	3806.8	28996.5	25844.6	10090.9	27771.5	28965.6	17556.4	20525.2	12848.9	14222.6	3043.83	9283.89	6639.33	3447.7	965.608	9376.53	830.285	14544.9	7244.19	7605.95	4354.65	2943.79	5952.54	3087.31	9594.74
432	HexCer-AP t41:1+O; HexCer-AP t17:1/24:0+O;	Quantification based on the spiked concentration of HexCer(d18:1/17:0) in each sample	1369.55	2821.59	2526.59	1424.18	2820.35	2584.84	1539.25	1020.77	3164.7	1162.21	1171.03	1657.46	1411.45	880.758	1754.91	914.626	1357.9	1198.63	2026.24	1623.31	1082.82	3456.19	464.509	3237.1	2377.52	809.097	2834.93	3805.39	1754.58	1870.53	1611.09	1159.17	446.03	981.573	861.423	450.854	185.697	1032.08	297.789	1335.42	756.66	777.523	535.186	467.206	658.318	373.74	874.174
433	HexCer-NDS d36:0; HexCer-NDS d18:0/18:0;	Quantification based on the spiked concentration of HexCer(d18:1/17:0) in each sample	3458.06	6529.44	5135.26	2833.09	6599.72	5174.25	3466.6	2602.24	7507.12	1656.76	2593.71	3807.78	3625.98	1513.14	2921.83	1675.03	1848.27	1589.91	2956.52	1947.58	1118.24	5823.12	330.983	5787.59	2984.09	1052.89	4472.87	6034.33	2408.74	2310.12	1639.12	1315.1	983.409	1559.5	1264.74	915.061	477.774	2130.48	189.364	3076.61	1450.42	1475.47	781.239	709.514	1132.58	845.611	1600.49
434	HexCer-NDS d38:0; HexCer-NDS d18:0/20:0;	Quantification based on the spiked concentration of HexCer(d18:1/17:0) in each sample	723.634	2368.25	1430.82	726.086	2389.03	1520.2	780.488	500.324	2664.48	407.762	475.718	854.177	997.839	315.595	679.291	292.354	458.416	403.075	818.615	499.507	265.291	1798.2	86.251	2080.22	915.004	237.595	1693.04	4300.78	651.308	773.929	493.845	327.852	124.33	280.936	295.392	58.7427	2.64878	311	23.6762	613.202	249.889	276.895	177.377	92.9073	267.482	146.463	354.331
435	HexCer-NDS d40:0; HexCer-NDS d18:0/22:0;	Quantification based on the spiked concentration of HexCer(d18:1/17:0) in each sample	10531.5	26060.2	19104.5	12608.1	23882.3	19711.5	11963.5	8970.61	27277.8	7732.18	8142.64	13713.8	14535	6312.26	11354	6072.05	9951.47	8371.95	15732.3	10752.8	7046.66	28000.1	3704.06	28778.4	17546.2	5598.78	26591.5	36736	12752.4	13257.9	9027.39	7191.24	3172.17	6246.91	5057.68	2804.62	1118.03	7003.27	1224.97	10212	5268.58	6220.49	4432.64	3244.01	4909.97	3337.16	6603.82
436	HexCer-NDS d40:1; HexCer-NDS d18:0/22:1;	Quantification based on the spiked concentration of HexCer(d18:1/17:0) in each sample	1285.79	3210.64	2423.16	1647.21	3101.67	2471.78	1315.67	1183.09	3741.91	905.285	1072.8	2018.94	1881.67	560.57	1391.28	650.152	1016.13	594.221	1975.72	862.329	614.445	3300.41	136.823	3385.42	2064.42	376.983	3739.92	4852.35	1185.21	1569.89	942.485	493.167	284.273	678.252	495.825	170.223	61.813	551.04	19.0245	876.502	398.001	441.339	225.285	195.045	348.053	169.458	469.125
437	HexCer-NDS d40:2; HexCer-NDS d24:0/16:2;	Quantification based on the spiked concentration of HexCer(d18:1/17:0) in each sample	1989.3	4421.57	3875.21	2079.62	3653.59	3029.77	1916.76	1609.87	5382.51	1566.65	1610.34	2496.01	2556.77	1078.32	1912.3	1248.04	1262.1	1152.51	2164.9	1207	567.4	2973.61	296.668	2939.97	1899.83	673.091	2469.46	3490.56	1421.57	1663.36	1321.4	1128.26	596.086	1220.26	961.592	618.662	178.679	1202.81	260.896	2079.58	1175.7	1160.19	764.549	638.897	886.556	627.832	1286.77
438	HexCer-NDS d41:0; HexCer-NDS d18:0/23:0;	Quantification based on the spiked concentration of HexCer(d18:1/17:0) in each sample	1456.89	3533.26	2739.78	1664.57	3308.16	2500.46	1449.51	1113.99	4018.84	919.912	1233.62	1955.8	1712.33	699.729	1573.1	831.276	1240.37	1044.27	2022.22	1331.88	836.623	3642.75	337.426	3300.56	2262.95	707.798	3272.51	6941.96	1274.85	1492.48	1133.12	986.858	344.919	835.608	622.678	286.937	129.812	852.737	110.575	1174.99	659.153	728.609	506.656	373.473	490.928	267.927	757.578
439	HexCer-NDS d41:2;	Quantification based on the spiked concentration of HexCer(d18:1/17:0) in each sample	3.78838	3.71228	3.82559	3.78132	3.74773	3.73036	3.79529	3.84215	3.56309	3.81354	3.81671	3.78007	3.78079	3.99532	3.7747	3.9762	4.08108	4.10149	3.82596	4.10134	3.98327	3.78346	3.9778	3.78659	3.85323	3.98977	3.86072	3.60605	3.85848	3.81901	3.99854	3.97675	3.99152	3.95301	4.00598	4.01305	3.99908	4.01727	4.01047	3.77975	3.96055	3.94687	4.00815	4.00799	3.95978	3.98459	3.98877
440	HexCer-NDS d42:0; HexCer-NDS d18:0/24:0;	Quantification based on the spiked concentration of HexCer(d18:1/17:0) in each sample	4490.34	16158.9	11420.6	5510.45	12624.9	10851.6	5623.38	2734.34	15560.2	2910.88	3044.32	7117.96	5595.92	1827.38	5325.34	1840.24	4647.49	4094.42	11485.4	4409.08	2763.18	13360.6	885.462	15478.2	8293.76	1876.5	11163.5	15986.2	5133.3	5780.45	3289.43	2052.07	716.014	2450.61	1811.97	1162.25	367.144	2113.68	127.397	4016.24	1315.23	1549.33	933.179	584.056	1179.74	772.012	2070.44
441	HexCer-NDS d42:1; HexCer-NDS d18:0/24:1;	Quantification based on the spiked concentration of HexCer(d18:1/17:0) in each sample	14555.3	36561.8	25607.2	17826	32074.6	28382.5	16842.3	12140.5	42749.6	11198.8	12149.3	20849.4	19923.1	7685.41	16867.2	8502.19	16310.7	12893	24745.8	15276.5	13001.3	44781.2	5079.02	48217.5	26969.6	8836.37	47838.1	64080.5	17516.1	19813.8	14599.7	10478.3	3786.31	8579.46	6097.35	3167.36	1259.19	8371.49	1363.14	12109	5917.31	7272.96	4742.87	3452.89	5668.9	3186.03	7283.83
442	HexCer-NDS d42:2; HexCer-NDS d18:0/24:2;	Quantification based on the spiked concentration of HexCer(d18:1/17:0) in each sample	1668.94	4476.1	3625.98	1648.31	4689.08	3829.41	1784.92	755.824	5536.98	953.697	411.07	1911.49	2715.4	262.218	2135.18	600.939	2308.93	1886.15	3268.14	2890.54	1681.28	8099.45	124.513	8793.35	4784.83	810.177	5902.13	9653.55	2747.51	3636.37	2758.82	2112.66	49.3076	502.036	243.317	17.9523	18.079	428.461	18.2758	625.5	289.204	377.941	167.964	18.0207	351.047	17.9024	477.717
443	HexCer-NDS d42:3; A	Quantification based on the spiked concentration of HexCer(d18:1/17:0) in each sample	1472.74	4321.95	2991.39	1915.53	2634.57	1579.01	1495.35	1213.06	5343.95	1732.54	1410.81	2635.83	2356.62	811.671	1429.1	1056.41	636.962	421.917	1955.51	519.375	440.862	2121.25	53.613	1848.69	1381.5	188.218	2395.64	3693.09	1092.86	940.642	887.761	708.409	71.4395	839.409	398.026	128.846	6.94157	523.859	6.93719	645.085	624.467	794.997	345.416	239.222	335.459	99.7251	918.571
444	HexCer-NDS d44:1; HexCer-NDS d18:0/26:1;	Quantification based on the spiked concentration of HexCer(d18:1/17:0) in each sample	59.4837	225.016	168.419	40.9737	206.56	122.346	22.2343	67.7748	354.309	10.4561	25.4652	47.8907	30.358	10.4756	86.9371	48.3608	10.1601	10.2918	102.142	38.449	10.2329	335.702	10.6681	378.999	176.689	10.3939	382.58	530.989	97.7437	51.581	35.1267	45.4572	10.7863	10.4334	10.4442	10.6921	10.8238	10.4422	10.8645	37.0367	10.6786	10.4833	10.6952	34.1501	10.4514	10.7519	30.8869
445	HexCer-NDS d44:2;	Quantification based on the spiked concentration of HexCer(d18:1/17:0) in each sample	271.933	713.141	569.984	395.5	590.05	557.282	262.799	194.039	705.159	244.277	234.979	351.951	337.425	157.365	301.659	185.97	270.287	224.182	424.88	322.794	132.345	584.231	41.5938	551.181	417.751	177.362	489.942	1400.62	270.764	290.92	268.379	208.533	35.8799	197.664	178.241	55.7667	19.9086	195.091	5.98242	295.964	141.495	171.999	102.135	44.5955	108.341	35.7783	194.314
446	HexCer-NDS d46:4;	Quantification based on the spiked concentration of HexCer(d18:1/17:0) in each sample	970.493	2199.74	1425.4	1228.47	1898.73	1309.33	1241.38	873.92	2582.76	757.042	838.356	1271.81	1174.35	414.418	1135.98	613.105	1275.84	1034.85	1827.93	1277.68	1079.43	2637.79	192.428	2782.16	1728.39	634.427	2654.51	3761.68	1424.05	1233.03	946.104	804.989	171.252	657.871	322.705	35.3195	40.0432	505.303	12.2202	756.655	362.904	538.695	312.915	183.521	293.418	32.0276	505.087
447	HexCer-NS d34:1; HexCer-NS d18:1/16:0;	Quantification based on the spiked concentration of HexCer(d18:1/17:0) in each sample	2097.85	4275.49	3189.95	1635.21	2853.96	2767.12	2090.26	1657.91	3408.56	1169.59	1261.48	2187.56	2537.36	1186.21	1963.17	964.937	1451.76	1381.61	1921.54	1513.06	705.489	2725.05	150.899	3810.37	2281.42	1073.92	2664.17	2891.87	1759.3	1828.12	1178.7	1341.2	139.104	821.127	650.883	351.691	94.6585	1099.71	2.40278	1785.82	570.221	1072.93	291.418	247.904	452.531	275.148	876.438
448	HexCer-NS d36:1; HexCer-NS d18:1/18:0;	Quantification based on the spiked concentration of HexCer(d18:1/17:0) in each sample	76304.4	164121	128099	67607.3	173793	122764	70277.1	60004.6	217593	69963.2	73927.5	126810	131347	55769.9	85933.8	60578.3	50369.9	44814.9	64132.5	45930.5	22253.3	104759	14095.3	105629	77661	32146.6	84365.2	118791	54555.7	63238.5	52839.3	37124	29315.2	49087.9	44112.1	34099	21067.3	63058.8	17254.8	88632.7	53947.7	52177.2	35321.1	23781.5	36958.4	25377.3	62159.2
449	HexCer-NS d36:2; HexCer-NS d18:2/18:0;	Quantification based on the spiked concentration of HexCer(d18:1/17:0) in each sample	1690.6	2761.65	2278.09	1163.31	2566.98	2443.6	2125.54	1846.37	2218.22	1597.36	2031.28	2359.3	2887.6	1025.3	1738.77	1410.94	310.994	473.254	598.994	576.058	121.798	916.141	80.0372	980.468	671.082	206.326	816.25	766.887	799.021	583.023	547.457	289.802	981.315	1402.51	1816.16	1313.3	645.406	2092.18	875.265	3721.34	1755.73	1639.52	922.399	777.828	1533.39	1200.56	1711.77
450	HexCer-NS d37:1; HexCer-NS d18:1/19:0;	Quantification based on the spiked concentration of HexCer(d18:1/17:0) in each sample	155.595	1211.53	488.586	86.3846	958.685	498.179	54.2816	57.8042	1261.97	155.878	89.1805	255.422	419.184	66.7092	146.925	80.2338	71.6657	5.1794	347.511	5.11807	5.2363	600.336	5.28878	565.98	283.781	5.26319	360.871	994.965	80.8987	234.593	113.239	66.182	5.2638	125.681	46.8241	41.7984	5.25933	71.4661	5.26029	237.599	144.149	122.126	5.26562	35.6108	5.2663	5.26486	56.6257
451	HexCer-NS d38:1; HexCer-NS d18:1/20:0;	Quantification based on the spiked concentration of HexCer(d18:1/17:0) in each sample	19651.3	38871.7	27677.6	17800.9	31114.1	27424.9	18661.1	14200.3	39313.3	11972.2	15432.1	23108.1	23623.5	14385.9	23223.6	9838.55	22347	19515.1	33427.3	25951.5	11863.2	40323.5	5709.18	41790.8	31171.5	15032.8	45714.2	41978.2	28323.8	35145.7	19835.9	18562	9238.4	16535.6	13850.7	12584.3	8826.2	18502.5	6462.51	24328	16299.2	14589.6	13364.2	9084.84	13757.2	11944.2	17923.4
452	HexCer-NS d38:2; HexCer-NS d18:2/20:0;	Quantification based on the spiked concentration of HexCer(d18:1/17:0) in each sample	98.599	963.31	393.787	180.892	267.389	393.195	218.555	3.30907	868.698	252.183	178.676	3.19278	68.4227	123.737	143.077	56.9437	3.21954	3.1901	3.2598	3.2911	3.31509	113.33	3.49219	96.3885	70.5785	3.33599	102.779	215.137	3.25184	81.2615	31.0918	3.3122	135.075	3.31713	3.40086	3.41433	3.42929	3.39834	3.42063	111.52	132.872	107.037	3.41687	3.41362	3.40877	3.38308	3.30182
453	HexCer-NS d40:1; HexCer-NS d18:1/22:0;	Quantification based on the spiked concentration of HexCer(d18:1/17:0) in each sample	31071.7	126302	79165.5	33843.2	104477	81053.9	36476.3	21030	105715	20509.2	22843.6	43703.6	46446.9	16317.3	33473.6	16557.2	24449.1	19621.5	49325.2	27494.1	15647.7	100875	6060.87	109624	48003.1	11868.4	79385.6	136685	34870.9	43023	22037.4	19667.7	6043.84	16156.2	13363.4	5466.82	2062.26	16345	2522.87	30710.9	12306.4	14537.8	10183.7	6764.58	11320.6	6508.84	17687.1
454	HexCer-NS d40:2; HexCer-NS d18:1/22:1; A	Quantification based on the spiked concentration of HexCer(d18:1/17:0) in each sample	1638.55	3780.74	3257.98	1734.11	3083.19	2524.9	1568.89	1350.22	4598.57	1305.75	1319.24	2043.22	2098.93	911.831	1564.73	1053.73	1058.4	954.221	1788.89	1002.61	486.238	2509.39	261.165	2472.84	1569.95	579.636	2016.02	3083.86	1178.54	1371.46	1117.79	958.765	510.912	1026.68	811.191	530.262	153.388	1012.15	225.186	1723.32	995.985	980.534	674.614	568.458	756.501	538.054	1075.57
455	HexCer-NS d40:2; HexCer-NS d18:1/22:1; B	Quantification based on the spiked concentration of HexCer(d18:1/17:0) in each sample	3.18359	3.09444	12.6352	3.15351	3.10092	3.0766	3.17454	3.18637	3.03918	3.15569	3.17417	3.16158	3.12952	3.19736	3.16251	3.19309	16.2648	3.14959	3.17469	3.2355	3.23349	3.05738	3.19439	3.09967	3.03775	3.21792	3.15921	18.3765	3.19042	3.15035	11.592	3.20006	3.19459	3.20721	3.21022	3.22378	3.19464	3.2267	3.19434	3.18543	3.21636	3.19526	3.19453	3.1934	3.19004	3.19439	3.21541
456	HexCer-NS d40:2; HexCer-NS d18:1/22:1; C	Quantification based on the spiked concentration of HexCer(d18:1/17:0) in each sample	16.5191	3.20581	11.4561	20.3467	3.21527	3.24997	3.51359	3.57166	3.19139	3.56037	3.53303	3.46782	3.50539	3.58731	3.5338	3.58987	3.50632	3.46072	3.39749	3.53728	3.57772	3.24422	3.6292	3.24889	3.36604	3.58148	3.38036	42.0187	3.51798	3.49982	3.53581	3.5816	3.61393	3.58178	3.60226	3.60307	3.61791	3.59786	3.62498	3.50535	3.58178	3.58521	3.60744	3.62507	3.59862	3.62315	3.5866
457	HexCer-NS d40:2; HexCer-NS d18:2/22:0;	Quantification based on the spiked concentration of HexCer(d18:1/17:0) in each sample	5955.67	21118.8	12945.3	4508.56	17225.8	12739.1	5702.58	5021.46	18251.8	4314.92	5309.74	7970.31	8248.97	2965.59	5343.95	3031.7	2149.95	1709.84	70105.7	2145.53	890.883	107370	192.537	123882	56748.9	1174.92	120068	8257.21	2422.65	2304.35	1912.55	1435.69	1618.65	3457.93	3711.37	1554.61	720.834	4855.78	721.308	7658.07	3518.09	4159.8	2419.25	1989.96	2837.21	1817.76	4486.33
458	HexCer-NS d41:1; HexCer-NS d18:1/23:0;	Quantification based on the spiked concentration of HexCer(d18:1/17:0) in each sample	7136.63	25991.6	16813.9	7023.32	23200.4	15932.1	7316.28	4491.24	29371.1	5238.72	5507.53	10175.2	8610.87	3627.22	7789.39	3835.35	6138.89	4940.74	9881.22	5992.7	3748.3	21048.7	1618.92	21359.8	10867.9	3295.06	17398.9	45152.6	7070.95	7668.83	5748.59	4384.28	1731.08	4020.58	3241.57	1650.17	666.263	3762.51	743.513	5919.12	3143.96	3529.7	2454.71	2016.71	2269.53	1604.27	4004.01
459	HexCer-NS d41:2;	Quantification based on the spiked concentration of HexCer(d18:1/17:0) in each sample	1122.73	5441.29	3223.17	1476.97	5122.8	3200.77	1254.35	730.104	7121.62	836.837	1078.29	2361.75	1908.06	499.24	1542.81	789.797	933.226	722.718	2172.48	945.264	679.94	4093.18	189.257	4225.85	2120.2	483.116	3740.8	7649.73	983.769	1370.38	1038.1	779.459	224.28	662.049	390.478	95.2343	36.9289	468.806	26.0522	874.562	445.276	506.864	333.125	212.425	351.62	134.351	548.748
460	HexCer-NS d41:2; HexCer-NS d18:2/23:0;	Quantification based on the spiked concentration of HexCer(d18:1/17:0) in each sample	120.572	559.572	224.035	128.587	305.431	252.188	128.849	92.1685	399.341	79.1714	179.316	302.694	143.922	56.2394	124.337	101.683	821.461	636.106	48.2445	831.45	549.973	92.6647	155.358	69.919	21.8823	13.602	38.2783	169.549	868.781	49.2159	903.542	680.438	32.803	76.1865	67.6535	38.1425	23.2305	80.8952	22.1376	148.532	71.0182	68.0769	37.4224	12.9744	15.7338	19.2833	67.932
461	HexCer-NS d42:1; HexCer-NS d18:1/24:0;	Quantification based on the spiked concentration of HexCer(d18:1/17:0) in each sample	4623.18	12123.8	9423.82	4878.91	11688.1	8687.86	4545.53	3196.74	12420.1	3263.78	3275.3	5698.32	4958.56	2639.57	5185.63	2204.46	3496.96	2956.1	5487.64	3742.62	2046.2	8904.79	1139.97	8838.96	5547.18	2116.61	7383.28	8728.26	3764.95	4478.11	3105.04	2811.16	1282.46	2984.89	2437.25	1162.15	418.983	2906.34	528.805	4149.41	2526.37	2521.99	1940.95	1357.58	1824.88	1091.35	3069.04
462	HexCer-NS d42:2; HexCer-NS d18:1/24:1;	Quantification based on the spiked concentration of HexCer(d18:1/17:0) in each sample	38.8158	37.7148	38.2746	39.3236	37.354	38.2137	38.6247	39.014	37.497	38.8748	38.9123	38.9734	39.1007	39.2991	38.7269	39.2411	39.7146	39.3884	38.3603	40.2364	39.1485	36.9411	39.4737	36.7687	38.9703	39.6116	37.1898	329.581	39.1748	39.2318	39.4594	39.2671	39.1423	39.1816	39.6261	39.3632	38.8276	39.4649	39.2132	129.698	39.1603	39.1807	39.3071	39.1522	39.1296	39.2019	39.444
463	HexCer-NS d42:2; HexCer-NS d18:1/24:1; B	Quantification based on the spiked concentration of HexCer(d18:1/17:0) in each sample	148568	419337	317403	157586	352899	270449	140446	95934.8	437685	102895	107753	170034	171133	72756.7	132552	76485.4	114889	99500.8	203168	115433	62660.9	327784	36273	323302	194521	67883.5	221375	410536	108103	143238	118250	92808.1	43620.8	95477.9	75769.9	43075	10439.4	94249.5	19452.4	119079	68812.2	81659.3	54139.9	35531	50347.7	28960.4	89264.2
464	HexCer-NS d42:3; HexCer-NS d18:1/24:2;	Quantification based on the spiked concentration of HexCer(d18:1/17:0) in each sample	662.233	2235.73	1139.21	456.863	2156.07	1450.37	194.075	501.69	1792.75	223.192	361.762	965.145	803.801	249.384	524.704	116.388	320.876	204.562	420.405	149.974	155.663	1027.47	56.5277	1555.46	278.081	4191.26	1411.91	974.861	201.401	547.661	71.4804	84.7554	46.6746	409.046	221.949	42.3004	18.4015	250.032	767.545	599.128	3863.64	223.934	88.0639	42.404	249.18	41.1713	242.906
465	HexCer-NS d42:3; HexCer-NS d18:2/24:1;	Quantification based on the spiked concentration of HexCer(d18:1/17:0) in each sample	13541.1	43666.3	29005.6	12136.3	38818.3	30379.2	13827.2	8513.52	45106.7	8505.38	8940.24	14565.2	16830.9	6077.93	13750.7	6247.57	12075.6	10429.4	18597.6	12648	8682.21	43182.8	2960.7	44886.3	23502.3	6241.11	24053.4	46567.3	12731.3	16571.6	12456.2	9610.08	3431.68	8639.06	5997.43	3371.84	1011.25	8739.07	1213.6	11972.5	5674.47	6295.3	3948.2	2803.07	4555.28	2173.5	7269.16
466	HexCer-NS d43:1; HexCer-NS d18:1/25:0;	Quantification based on the spiked concentration of HexCer(d18:1/17:0) in each sample	4995.27	12034	8604.08	5005.1	11397.4	8050.13	5133.19	3373	12721.2	3931.11	3873.67	6119.35	4853.98	2507.62	5303.69	2752.16	5521.49	4758.04	6629.88	5334.16	3219.56	11499.7	1766.41	10742.1	7807.31	2876.89	8862.1	20313.4	4957.92	5459.34	4031.9	3721.37	1200.52	3113.42	2469.45	1338.86	491.315	3186.05	479.094	4073.27	2479.44	2498.89	1674.57	1326.7	1669.43	1060.3	3156.61
467	HexCer-NS d43:2; HexCer-NS d19:1/24:1;	Quantification based on the spiked concentration of HexCer(d18:1/17:0) in each sample	1366.02	6433.86	3604.39	1679.63	4378.89	3095.5	1449.34	856.147	7780.03	1142.06	1295.85	2494.44	1875.85	630.819	1596.43	971.954	1344.16	1144.88	2169.54	1120.41	731.91	4552.62	261.819	4521.35	2510.71	575.858	4323.44	9166.11	1068.54	1330.76	1334.83	837.731	287.934	876.483	536.713	302.778	49.2565	647.363	46.3876	1027.61	537.379	628.887	355.477	332.627	372.311	175.08	660.747
468	HexCer-NS d43:2; HexCer-NS d19:2/24:0;	Quantification based on the spiked concentration of HexCer(d18:1/17:0) in each sample	368.85	984.382	736.427	436.612	853.513	589.886	328.805	246.852	1195.08	339.397	334.11	517.672	392.435	159.978	344.379	253.28	348.91	281.313	455.215	312.035	153.676	770	34.7208	687.765	528.322	165.6	630.346	3165.47	281.02	285.185	344.998	216.627	72.7327	205.677	171.091	106.824	7.5368	205.317	11.632	327.074	201.051	187.769	129.906	54.7513	90.5316	52.474	237.653
469	HexCer-NS d43:3;	Quantification based on the spiked concentration of HexCer(d18:1/17:0) in each sample	13.1927	93.4318	13.2189	13.3449	13.1868	13.2822	13.1808	13.2667	168.527	13.2066	13.1909	13.2453	89.1845	13.2483	13.1618	13.3077	13.069	12.9603	13.0822	13.1462	13.2695	13.4199	13.4151	12.7026	13.179	13.192	13.3153	13.1006	13.1758	125.11	13.1186	13.0686	13.3831	13.2402	13.3	13.2909	13.3034	13.3767	13.3902	13.1192	13.2312	13.3301	13.4224	13.3184	13.2631	13.2306	13.2007
470	HexCer-NS d44:1; HexCer-NS d18:1/26:0;	Quantification based on the spiked concentration of HexCer(d18:1/17:0) in each sample	2575.2	5361.83	4308.16	2661.14	4798.09	4299.4	2995.7	1744.72	5508.17	1842.94	1987.13	2800.38	2402.66	1442.12	2707.31	1332.79	2948.52	2646.65	3766.97	3318.16	1962.24	6100.83	1052.66	6007.48	4332.85	2039.83	4945.72	9414.88	3098.71	3214.48	2577.76	2022.96	652.983	1690.34	1353.56	758.315	236.254	1828.88	290.689	2525.87	1331.8	1288.03	1059.92	693.63	1003.23	682.575	1734.3
471	HexCer-NS d44:2; HexCer-NS d18:1/26:1;	Quantification based on the spiked concentration of HexCer(d18:1/17:0) in each sample	2707.91	6619.15	4522.57	2924.78	5689.81	4321.34	2807.25	1885.92	7304.57	1823.61	2113.05	3604.71	3049.58	1313.4	2802.12	1379.37	2578.15	2369.47	4296.58	2806.04	1906.37	6199.08	701.443	6079.87	4389.4	1495.87	5687.24	7762.22	2406.16	3012.11	1937.82	1646.36	622.932	1655.29	1162.43	576.936	187.004	1489.59	249.548	2125.44	1113	1145.42	804.551	606.728	899.923	490.51	1338.96
472	HexCer-NS d44:6; HexCer-NS d18:1/26:5;	Quantification based on the spiked concentration of HexCer(d18:1/17:0) in each sample	8453.62	15944.5	13484.7	7807.48	16793.2	14917.9	8859.14	5882.35	16257.8	5503.5	6060.25	8509.07	8585.04	3868.56	8644.93	3625.02	8192.3	7106.96	11924.9	8047.8	4664.66	19716.4	1198.85	20194.4	14084.6	3596.4	13337.7	13315.5	8131.19	10812	6437.53	5023.77	2482.45	5759.08	4365.14	2433.55	932.305	6262.98	798.784	6994.56	4273.23	4056.25	2263.47	1767.36	2945.58	1719.85	4818.09
475	Hexose phosphate isomer C	Semi-quantification based on the spiked concentration of fructose-6-phosphate-13C6 in each sample	2726.74	3634.03	2885.5	2927.94	2884.89	2225.48	1800.47	2463.98	2148.58	2097.46	1880.09	2111.31	2294.61	1576.24	1835.71	1399.81	9704.81	2456.67	3003.83	2246.69	1440.99	2078.02	1137.73	3313.69	2006.63	1645.45	1588.92	1207.53	1506.95	1442.27	1168.64	1584.5	3070.42	2560.14	2223.07	3765.23	2177.48	1834.42	1582.32	2462.1	6254.75	1761.8	1817.46	2506.42	1893.32	2131.76	1372.18
481	Histidine	Quantification based on the spiked concentration of histidine-d5 in each sample	4421.19	3998.68	4057.68	5842.35	7290.01	5496.21	5038.86	6802.34	4435.54	3768.98	4259.9	4935.15	4606.44	4098.78	4917.73	5268.21	3561.82	4695.26	4356.42	4691.95	9519.57	4243.79	3713.4	4705.74	5878.22	3562.75	4257.79	3737.05	4973.22	4124.24	5537.32	3431.8	3891.77	3636.32	4803.22	4765.34	7559.56	5141.03	4565.31	6844.37	3183.74	4176.85	3389.85	3712.51	4717.46	5238.12	5422.99
482	Histidine isomer A	Semi-quantification based on the spiked concentration of histidine-d5 in each sample	5110.86	6585.04	6054.13	5005.51	8520.18	6697.12	5901.39	4980.63	6938.9	5133.78	5172.93	6022.92	6108.07	4914.79	5261.65	4136.19	6958.05	8517.86	8451.67	8825.67	9065.84	7497.22	4340.34	10814.6	9920.63	6252.05	7930.9	10636.3	10336.9	9373.63	11559.2	6585.43	4443.05	4947.24	5761.24	6118.18	8034.62	6143.4	5449.6	7738.77	7911.38	4836.67	3933.74	5068.91	5976.17	5515.02	6168.49
483	Histidine isomer B	Semi-quantification based on the spiked concentration of histidine-d5 in each sample	23.5114	15.8967	20.2738	12.5418	25.3557	23.035	23.4879	11.1566	16.323	6.57088	8.71443	13.1171	6.42529	2.61606	10.0581	5.15037	23.0408	38.6551	22.3566	29.8111	16.18	17.3679	3.93288	29.0571	28.8713	9.58693	12.5525	6.10756	24.3542	17.2348	16.0023	4.73696	16.1988	14.9742	17.7834	19.5898	26.2168	22.5398	17.6489	24.4513	20.1122	7.43857	5.64272	9.60984	11.3196	15.7583	14.3178
485	Homoarginine	Semi-quantification based on the spiked concentration of arginine-15N2 in each sample	12563.7	12357.9	11455.8	11216.4	12789.9	11952.7	11333.9	13154.2	12588.7	11837.5	12472.8	14838.1	12877.1	12581.4	15177.7	12840.1	12876.8	11904.5	10311.9	12475.6	10751.1	13151.4	10837.4	13540	17577.1	16273.1	13456.4	13635.8	13172.6	12304.1	16995.5	13871.6	12522.9	13024.3	12677.9	10364.8	11380.3	11158.4	10675.6	12394.7	14635.2	11935.8	11189.2	12302.2	12619.2	12071.2	15186.5
489	Homovanillic acid	Semi-quantification by the estimated concentration of homovanillic acid in pool QC samples based on the reported endogenous homovanillic acid concentration in the brain[2]	543.731	572.56	584.716	474.224	662.075	848.819	707.829	440.616	675.162	1179.43	615.177	1280.61	882.814	981.407	473.19	533	27.1201	9.0533	471.413	34.6894	41.6621	30.7848	32.2804	25.5804	40.7164	36.6301	19.1066	75.0875	37.138	35.1363	69.2321	54.894	24.2341	47.9756	32.8202	42.865	34.2547	13.9055	21.8469	25.6949	35.2812	38.8674	31.8906	34.4741	27.7593	36.9945	1979.78
493	Hypoxanthine	Semi-quantification by the estimated concentration of hypoxanthine in pool QC samples based on the reported endogenous hypoxanthine concentration in the brain[5]	24365.8	21358.8	24953.3	17481.4	39134.1	38065.9	34487.7	27305.8	13098.8	12775.3	12383.1	13091	16390.2	13519.1	9933.51	8986.29	19133.8	26231.9	24872.7	17831.4	37584.7	31183.2	17012.8	28449.5	18134.7	17547.1	15068.3	15726.9	18519	19438.8	21989.4	18145.2	17849.8	26000.8	29721	27469.9	49543.3	39726.3	42581	40629.1	31333.4	17561.9	11872.6	17596.8	19680.9	21631.7	18103
498	Inosine	Semi-quantification by the estimated concentration of inosine in pool QC samples based on the reported endogenous inosine concentration in the brain[5]	276055	245600	252408	191514	285352	291634	301301	219616	271353	226917	214813	238412	285371	212237	180318	197343	200532	252082	240629	194789	206022	241889	163574	269334	241693	209191	193091	163490	206950	224339	225538	193347	145464	204499	218492	233563	263556	239825	290037	244483	246354	162853	144717	185706	172003	190155	170479
501	Inositol	Semi-quantification based on the spiked concentration of mannitol-13C6 in each sample	9331.12	218094	7731.94	6098.93	7136.28	8357.9	8093.78	5742.72	9604.39	6887.69	8589.56	9519.11	7727.61	6841.38	10185	6111.18	9693.83	14362.1	11324.8	12194.8	7668.36	10319.3	4630.74	10727.6	19551.8	9916.17	13714.1	12218.9	12178.8	11184.4	15941.6	10285.5	12077.6	7130.03	8305.45	7793.89	8114.59	8023.47	7476.64	12926	10620.5	6982.54	5675.25	8541.69	7875.16	10309.2	8426.74
503	Isoleucine	Quantification based on the spiked concentration of isoleucine-d10 in each sample	179789	54964.8	129733	109820	198265	235686	164876	136141	141287	98499.4	108710	136468	164967	124256	185724	111973	148732	133886	129028	120228	231759	199599	81772.4	163983	145848	89396.5	55570.9	122814	147351	128164	157243	91903.2	143254	151582	149294	142192	197021	208790	140975	194019	166261	127693	83171.5	87276.4	157677	135868	155208
508	Lactic acid	Semi-quantification by the estimated concentration of lactic acid in pool QC samples based on the reported endogenous lactic acid concentration in the brain[5]	94108.9	556167	62832.4	63862.8	1.05046e+06	885576	64389.7	524544	829919	842494	502167	830327	667166	601575	789555	384958	77376.1	145582	93836	93258	571374	109250	34076.7	545961	1.07671e+06	79087.8	425028	444893	838613	759209	133281	648929	274990	581287	421373	660344	1.07439e+06	73790.9	225405	126449	621761	504172	472886	454879	824491	761505	803963
509	Lactitol	Semi-quantification based on the spiked concentration of mannitol-13C6 in each sample	255.359	11823.6	247.867	136.697	228.26	270.129	257.194	168.127	194.189	262.028	285.042	323.209	240.803	130.645	496.133	149.038	243.621	1083.77	341.635	344.397	104.155	566.368	80.6208	752.993	1097.08	482.513	865.581	136.84	516.336	1148.6	650.851	475.519	137.48	319.326	276.97	347.274	532.114	348.672	523.16	526.721	44.4412	702.495	270.579	253.254	456.828	442.744	402.053
518	LPC 14:0-SN1;	Quantification based on the spiked concentration of LPC (17:0) in each sample	119.554	129.748	132.214	114.425	141.352	204.227	145.859	119.488	78.6402	73.6682	90.4104	68.4828	107.813	114.292	91.7344	74.6254	55.947	81.54	93.6945	81.1015	118.661	100.852	24.3439	79.6648	96.8382	75.8943	127.778	113.571	132.783	156.015	127.478	132.487	83.8659	91.1264	103.205	72.3481	117.685	95.9047	115.567	154.14	113.163	136.207	129.521	140.021	168.815	134.415	147.658
519	LPC 15:0-SN1;	Quantification based on the spiked concentration of LPC (17:0) in each sample	428.202	379.491	335.754	294.064	658.609	629.169	518.387	363.96	442.061	362.626	335.679	324.487	384.037	315.791	374.588	228.781	370.592	489.493	423.548	291.681	559.613	435.449	155.955	448.246	549.738	352.284	430.574	349.467	484.626	535.864	432.219	377.296	347.376	418.537	450.608	300.94	623.944	477.21	535.85	461.164	516.938	350.746	372.763	381.194	469.994	576.058	520.627
520	LPC 16:0;	Quantification based on the spiked concentration of LPC (17:0) in each sample	4084.6	3526.56	3778.92	2669.45	4759.3	5982.85	4112.88	3651.19	3758.75	2809.29	2869.99	3099.84	4216.37	2661.53	2996.12	2349.54	2574.79	3727.83	2939.72	2525.37	3657.83	3741.16	1227.07	2890.53	3465.68	1879.5	3234.18	2389.6	3056.63	3128.59	3249.28	2379.51	3408.13	3535.87	3792.14	3324.72	4749.3	4212.58	4184.36	4442.71	3961.15	3178.31	2653.08	2983.15	4440.19	4389.33	3635.12
521	LPC 16:0-SN1;	Quantification based on the spiked concentration of LPC (17:0) in each sample	7649.02	8547.23	8313.45	6924.55	7452.64	9622.52	5391.35	5193.57	6422.51	4034.47	4720.62	4881.37	6352.23	4540.89	5339.33	3742.38	5191.16	6131.06	4850.63	4496.4	7253.25	7015.22	1622.99	4842.75	8970.24	5035.92	8007.55	5877.86	8089.03	9361.25	7290.29	6453.2	3498.26	4816.43	5090.7	4057.09	4665.57	6308.37	4712.05	4186.79	6649.59	7499.92	5797.28	6512.07	7458.46	7529.99	6665.45
522	LPC 16:1e	Quantification based on the spiked concentration of LPC (17:0) in each sample	91.0588	145.484	132.022	108.594	131.356	117.745	110.079	69.3904	182.593	109.015	89.1702	127.996	160.991	87.4027	131.873	92.633	46.4023	57.9575	122.963	45.978	53.9979	95.5353	28.7355	88.6776	126.267	57.9732	140.049	166.254	95.2799	117.014	102.081	84.2106	74.3227	59.232	73.8868	60.993	64.971	53.1635	45.014	89.662	90.1635	88.6161	82.892	89.3606	147.518	151.705	93.2748
523	LPC 16:1-SN1;	Quantification based on the spiked concentration of LPC (17:0) in each sample	338.88	318.839	360.655	228.932	337.891	483.385	309.611	254.133	221.226	164.122	179.425	199.187	259.853	209.644	214.748	127.785	112.241	194.55	179.389	151.967	212.935	193.724	41.9268	145.346	245.126	134.145	227.004	184.363	230.705	281.284	254.025	195.937	252.309	257.485	291.67	202.4	250.897	284.137	283.41	317.688	295.35	247.39	240.686	240.356	358.828	384.968	309.429
524	LPC 18:0; A	Quantification based on the spiked concentration of LPC (17:0) in each sample	2129.98	1722.62	1874.91	1333.02	2310.09	2611.79	2083.06	1460.03	1825.78	1270.21	1622.57	1713.87	1809.74	1388.63	2120.89	1340.25	1643.58	2313.23	1681.86	1447.13	2212.55	2471.43	878.005	1868.15	2113.11	1263.6	1745.54	1519.88	1751.71	1624.76	2404.28	1434.09	1820.31	1320.36	1325.12	1623.32	1908.48	1683.01	1622.5	2143.92	1614.91	1412.75	1119.77	1145.87	1731.38	1902.42	1499.71
525	LPC 18:0;	Quantification based on the spiked concentration of LPC (17:0) in each sample	2845.74	2473.84	2642.53	1957.17	3294.31	4781.5	3111.21	2548.78	2831.11	2092.89	2035.85	2250.36	2839.95	2032.57	2526.71	1594.07	2216.3	3372.02	2425.37	2445.12	3898.85	3458.02	1025.93	2674.42	2991.95	1783.57	2231.24	1271.86	2032.77	2089.93	2917.45	1993.04	2303.1	1913.78	2216.32	2104.51	2987.93	2610.31	2158.3	2913.64	2319.66	1721.27	1405	1452.48	2279.28	2928.98	2132.58
526	LPC 18:1; A	Quantification based on the spiked concentration of LPC (17:0) in each sample	5129.44	5449.23	5752.7	4094.08	4200.55	7328.63	3217.14	3121.3	4932.09	2516.17	3008.79	3404.87	3805.94	2632.18	3370.13	2271.87	2867.15	4253.54	2946.09	3025.77	5706.12	4462.67	882.03	3509.52	5099.62	2660	4887.15	4415.44	4633.18	5448.34	4832.35	3644.36	2146.94	2808.28	3228.42	2620.13	3402.88	3807.64	2696.65	3189.94	3433.29	3492.88	3027.86	3131.94	3858.86	4678.41	3596.14
527	LPC 18:1; B	Quantification based on the spiked concentration of LPC (17:0) in each sample	7742.21	7021.07	7963.9	5038.84	10372.1	12928.9	8109.18	6426.32	7804.31	5215.02	4894.95	5151.5	6508.4	4510.7	5959.5	4102.69	6099.6	8586.01	6189.21	5316.95	7958.03	7580.71	1963.9	6699.54	7753.24	4712.87	7514.75	6525.79	7293.09	7213.43	8512.7	5666.62	6018.73	6889.1	6410.28	5374.45	5910.05	7334.59	6067.65	6247.98	6068.31	5741.23	4704.65	5049.14	7002.64	7509.09	5971.86
528	LPC 18:2-SN1;	Quantification based on the spiked concentration of LPC (17:0) in each sample	264.926	219.043	280.326	177.365	293.943	462.763	272.388	224.335	205.606	169.181	165.91	160.504	205.252	172.465	202.969	118.236	244.837	362.212	371.423	226.864	433.724	316.318	113.946	210.125	353.117	221.078	295.729	253.9	324.125	316.232	429.898	303.205	210.716	270.479	259.405	222.693	282.698	344.441	263.411	231.559	223.777	230.893	217.426	205.05	319.583	276.3	283.592
529	LPC 18:2-SN2;	Quantification based on the spiked concentration of LPC (17:0) in each sample	199.14	235.442	219.298	154.131	202.38	272.02	143.597	116.939	142.49	108.344	108.831	109.799	151.378	107.385	121.507	74.2542	196.024	306.786	222.005	187.343	435.1	269.946	65.1322	165.035	268.984	233.674	233.417	185.682	319.259	367.279	280.224	255.203	89.9732	148.933	183.466	137.886	197.32	179.3	118.84	125.418	143.331	137.049	109.097	131.106	201.802	185.559	170.02
530	LPC 19:0-SN1;	Quantification based on the spiked concentration of LPC (17:0) in each sample	111.313	131.804	116.844	102.013	143.073	156.571	116.749	104.067	129.586	107.828	83.8867	108.618	118.427	108.446	125.385	83.8418	104.306	116.57	139.863	120.004	117.03	124.186	62.7327	118.563	121.997	95.4677	122.651	89.3392	90.6223	100.46	97.685	102.091	90.0098	97.697	102.822	98.6136	100.616	108.371	92.1313	109.917	97.1173	85.8735	84.4858	96.5404	66.8269	94.2999	109.807
531	LPC 20:0-SN1;	Quantification based on the spiked concentration of LPC (17:0) in each sample	321.555	751.742	482.376	334.776	581.608	516.56	297.665	231.747	753.909	204.794	154.498	302.096	444.621	234.31	374.494	194.652	224.498	227.435	543.772	291.668	208.635	571.187	57.4646	510.429	470.889	166.903	712.859	873.244	283.454	467.222	406.332	266.899	115.493	219.243	158.217	85.5974	84.3553	177.624	67.5617	239.694	173.906	217.622	142.771	132.2	228.281	123.931	238.393
532	LPC 20:1-SN1;	Quantification based on the spiked concentration of LPC (17:0) in each sample	128.463	161.122	152.635	99.2777	188.935	217.114	138.301	106.192	185.082	78.383	83.0133	95.031	116.127	71.6773	106.31	73.0248	156.825	212.106	184.68	140.895	204.128	241.623	54.7078	205.191	225.138	97.9885	223.768	245.788	150.472	179.86	213.231	145.561	76.8944	75.3332	71.6304	57.7105	64.4439	88.7983	53.9869	91.2383	72.3854	67.2673	52.8305	57.0702	84.6168	80.1786	71.1406
533	LPC 20:2-SN1;	Quantification based on the spiked concentration of LPC (17:0) in each sample	32.1859	23.4921	28.1853	20.2296	34.1545	46.7121	38.0138	32.2235	19.1724	22.8704	17.4392	13.9378	21.9899	21.2193	26.3731	18.1734	33.0807	48.7927	25.5413	12.9882	57.7785	37.944	13.7118	29.8436	37.2542	26.5566	23.2314	27.262	32.7027	18.0716	50.7453	35.3763	26.625	30.4694	29.0429	21.7286	34.0178	40.9525	38.6198	22.6698	24.0033	20.6089	14.7528	15.1118	34.1297	26.8283	27.9318
534	LPC 20:3-SN1;	Quantification based on the spiked concentration of LPC (17:0) in each sample	85.9101	93.2443	86.9909	57.7604	85.137	117.772	62.8419	60.0391	72.8074	37.9077	46.415	47.9279	63.822	39.6115	44.4727	33.004	104.58	120.482	72.8256	108.718	211.342	128.663	22.5823	86.6376	143.949	102.887	147.714	91.3707	126.899	178.153	136.282	104.382	35.0882	36.56	53.873	56.9585	60.0501	70.1309	57.9398	57.6591	61.5713	48.2259	39.4852	43.9542	86.3361	89.337	77.9562
535	LPC 20:4-SN1;	Quantification based on the spiked concentration of LPC (17:0) in each sample	3256.67	2785.72	3428.74	2614.14	3614.28	5649.7	2574.27	2624.17	1689.79	1609.92	1970.2	1755.42	2501.97	1967.54	2210.59	1605.03	1752.08	2251.59	1596.59	1555.48	4141.98	2246.07	639.216	1653.91	2366.29	1455.58	2091.83	1208.45	2658.7	2954.28	2120.35	1805.5	2087.12	2084.83	2565.24	2077.84	2972.09	2848.28	2336.36	2636.05	2427.34	1871.35	1784.1	2221.53	3022.59	3437.42	2574.23
536	LPC 22:0-SN1;	Quantification based on the spiked concentration of LPC (17:0) in each sample	292.331	897.443	603.283	430.132	660.005	561.782	332.081	263.603	890.072	213.144	178.697	304.133	485.359	268.837	338.828	206.924	199.737	200.327	552.824	303.555	208.538	595.601	52.2226	581.175	368.336	119.029	627.522	695.19	297.943	502.898	367.134	237.151	87.1401	230.275	171.206	104.003	60.8636	212.593	55.5649	291.921	165.798	186.659	147.935	102.264	239.254	80.8625	242.938
537	LPC 22:1-SN1;	Quantification based on the spiked concentration of LPC (17:0) in each sample	112.084	247.997	187.267	127.725	197.592	198.14	117.811	74.5101	304.338	44.8448	57.5071	108.747	126.605	47.6904	92.3265	48.5689	64.167	52.4648	132.833	96.2074	59.9653	142.157	4.32972	158.655	120.131	26.3991	183.966	274.084	98.162	107.304	103.011	54.9469	19.9	55.6326	56.3526	16.195	16.5522	48.9408	7.76404	74.7855	31.2346	45.5403	20.3405	11.9383	40.2556	2.02061	41.5256
538	LPC 22:4-SN1;	Quantification based on the spiked concentration of LPC (17:0) in each sample	214.588	171.415	237.085	175.681	185.269	311.346	158.208	182.477	101.854	77.8554	116.641	117.616	149.727	119.247	133	77.6299	162.426	212.691	142.711	146.592	308.679	204.576	53.4099	158.54	199.354	108.135	205.698	116.484	207.143	251.967	189.099	149.764	117.367	117.701	134.632	128.256	157.038	162.382	141.278	131.583	153	126.713	120.454	145.322	206.89	202.982	153.554
539	LPC 22:6-SN1;	Quantification based on the spiked concentration of LPC (17:0) in each sample	1348.83	1156.2	1617.33	1129.06	1548.2	2690.91	1073.45	1161.1	868.258	775.362	796.092	846.513	1133.77	954.056	850.777	691.809	2357.87	3358.01	1805.15	2857.21	5280.14	3241.02	981.217	2366.42	3903.72	1920.29	3206.09	1374.87	3392.56	3603.97	3339.35	2319.31	674.55	1025.57	1226.76	1057.32	1310.96	1440.03	1140.79	1042.34	1037.16	862.511	923.137	921.276	1098.94	1285.41	1163.5
540	LPC 23:0-SN1;	Quantification based on the spiked concentration of LPC (17:0) in each sample	21.2237	111.157	67.053	45.6038	81.9557	67.1454	46.9559	7.6963	117.812	18.8854	13.8771	44.4603	47.8942	20.1457	36.5313	12.9782	7.03425	7.06844	23.6055	25.5384	9.55369	68.5669	1.39926	62.8997	35.8912	4.4909	65.1869	109.006	4.34939	18.9728	44.8622	6.77017	1.76408	7.09383	6.82406	6.43308	1.72235	15.7401	1.75959	15.7175	10.394	14.145	5.11978	1.78742	1.95505	1.76324	13.3557
541	LPC 24:0-SN1;	Quantification based on the spiked concentration of LPC (17:0) in each sample	736.789	1958.38	1577.2	929.081	1836.49	1545.7	815.749	631.643	2277.65	643.885	517.298	827.849	1158.39	664.016	899.736	550.028	441.343	444.384	978.788	719.928	388.772	1170.33	128.232	1252.7	855.001	348.101	1152.6	1589.41	683.655	949.382	740.765	564.801	235.405	522.791	432.418	257.704	131.629	599.606	176.337	699.232	422.261	575.442	337.192	251.687	467.312	254.21	633.664
542	LPC 24:1-SN1;	Quantification based on the spiked concentration of LPC (17:0) in each sample	113.283	311.906	206.399	141.095	248.543	236.456	107.519	75.3626	344.202	54.5621	60.1664	115.028	111.638	62.0111	116.477	62.963	88.1064	49.2822	143.841	64.3373	46.6508	191.786	12.3056	217.101	158.273	20.7885	221.797	304.865	97.2784	122.757	117.104	57.9902	16.2025	43.1008	31.3741	11.7443	1.6808	38.0732	8.1507	63.3296	36.4733	39.0471	23.7066	5.46092	49.2374	11.5308	36.5026
543	LPC 24:6;	Quantification based on the spiked concentration of LPC (17:0) in each sample	12439.2	2997.72	6593.68	4885.09	370.011	270.722	81.7524	247.229	370.404	51.7552	143.883	182.839	45.8683	38.3598	14.7229	118.282	1319.49	2234.23	933.152	493.028	300.948	718.568	382.672	428.539	5278.34	4661.15	6516.16	2448.53	3440.27	3184.31	4931.6	10047.9	740.056	926.793	1141.8	985.577	491.718	323.213	203.431	346.618	7491.42	5806.65	4788.66	7096.01	5923.34	4500.32	10249.4
544	LPC 26:0-SN1;	Quantification based on the spiked concentration of LPC (17:0) in each sample	73.4542	208.107	163.083	60.7966	193.444	182.042	77.115	23.3525	215.623	32.0925	62.287	47.928	98.1687	21.1307	106.115	24.9841	51.2657	35.4894	102.938	97.0773	42.5772	210.832	2.18248	177.819	155.334	10.9523	158.727	273.901	86.6744	86.5597	79.8752	72.7172	2.74412	34.8612	29.4419	6.33509	2.68352	34.8969	2.74622	75.9191	22.9736	32.5737	16.2928	2.78241	7.25739	2.74715	35.066
545	LPC 26:1-SN1;	Quantification based on the spiked concentration of LPC (17:0) in each sample	23.6908	92.0547	65.8582	38.4273	86.5535	71.1917	26.7086	15.4555	126.15	13.1114	18.258	43.5767	37.0182	15.7653	44.7082	14.8482	22.5946	7.04521	45.8959	43.7164	10.8482	102.679	1.32893	92.0534	59.9024	4.16571	76.7085	127.281	28.3609	31.4796	50.3575	24.6423	1.67432	10.4961	1.74486	4.11619	1.63215	14.3224	1.67158	16.7016	4.51921	4.22847	1.70206	1.70481	1.84603	4.06382	4.70877
546	LPC O-18:0;	Quantification based on the spiked concentration of LPC (17:0) in each sample	43.4307	54.0382	45.5703	29.8837	51.3098	59.6057	42.125	28.8123	75.8609	23.2519	23.833	42.5942	62.1749	31.4364	59.9646	26.2078	19.7846	22.2657	27.4455	26.9935	16.6911	32.1577	1.93174	45.1802	52.9994	9.62219	36.0616	61.4131	43.2779	48.0006	50.7367	32.0819	17.575	14.0104	30.05	17.5356	24.9305	25.3573	17.5199	35.0334	46.1709	23.1859	20.99	18.7784	48.5631	40.2016	34.6159
547	LPC O-18:1;	Quantification based on the spiked concentration of LPC (17:0) in each sample	39.7288	55.4423	57.2164	37.7139	38.3201	44.2132	36.786	20.3435	59.4003	22.5534	25.5317	33.2044	47.7465	22.5318	40.3552	30.5594	6.21389	6.11179	23.3815	9.75175	5.69845	23.9137	1.79689	23.0442	32.6101	5.49656	41.3742	39.4229	22.5539	34.0031	30.2264	17.8162	14.508	11.2431	15.0805	10.7364	13.4155	8.10967	7.96312	29.2811	21.9	28.7845	24.3797	24.7888	48.314	54.5025	33.6536
548	LPC O-18:2;	Quantification based on the spiked concentration of LPC (17:0) in each sample	1.41542	1.40252	2.35411	1.56334	3.38486	2.83337	1.41222	1.374	3.89002	1.44954	2.06587	1.21926	1.30063	1.39214	3.89233	1.2368	1.38938	1.40091	1.4059	2.26183	1.39075	1.29178	1.14966	1.26796	1.86551	1.23984	1.89833	1.20525	1.15188	1.36082	1.34832	1.28195	1.76371	1.44102	1.38909	1.31096	1.39127	1.47266	1.35738	3.61659	1.23761	1.57148	1.37505	1.34545	1.49487	1.32496	1.35506
549	LPE 14:0;	Quantification based on the spiked concentration of LPE (17:1) in each sample	91.78	633.794	389.554	354.54	0.687658	0.670315	0.617625	0.618944	28.9963	0.568314	0.588487	0.54752	0.552014	0.634416	0.616019	0.58564	0.678517	0.674035	0.626151	0.711132	0.59063	0.645412	0.590488	0.629352	93.894	0.645811	170.619	293.721	118.677	162.298	23.7334	47.8027	0.686469	0.602619	0.615025	0.629166	0.661953	0.59824	0.626545	0.652923	26.5357	29.9935	31.0896	0.584916	27.731	27.4321	21.2625
550	LPE 16:0;	Quantification based on the spiked concentration of LPE (17:1) in each sample	43796.1	27742.3	35699.3	26660.5	32660.6	56332.4	38905.1	35513.2	25581.5	23595.9	28844.5	27556.7	27052.8	24171.6	28939.9	21135.9	38782.8	59962	37299.5	32497.8	43504.6	46834	22482.5	46362.3	44177.7	28821.7	40233.3	35161.4	45678.9	47035.6	51274.1	31277.7	33136.5	33402.3	40445.1	40769.7	49278.8	39138	49872.3	48956.5	35837.1	28672.4	30800.3	24552.7	36839.5	35016.1	38512.2
551	LPE 16:1;	Quantification based on the spiked concentration of LPE (17:1) in each sample	34074.4	79139.5	57597.1	38326.8	2395.08	1944.37	1047.72	2715.73	5863.85	479.002	453.919	873.569	440.216	1577.77	969.352	413.063	9083.52	8775.09	9313.84	3660.21	7606.02	12471.6	3834.41	7469.99	59434.2	28076.9	40553	55885	67014.9	65282.9	41383.8	39494.7	593.06	639.581	1520.41	939.568	568.735	798.86	1315.88	1650.72	6855.82	15566.1	18011.8	8714.39	8851.48	17976.7	13178.1
552	LPE 17:0;	Quantification based on the spiked concentration of LPE (17:1) in each sample	104509	139129	109992	88933.7	46504.4	53023.8	28036.7	30463.8	73071.4	10898.7	20400.1	22756.6	21479.2	14969.8	11856.9	15267.6	27300	39105.8	29277.2	20415.8	29957.6	40003.5	16239	49131.9	83253.7	54094.1	93275	95199.6	55804.5	60420	74061.9	36053.2	32044.1	39720.5	35954.6	34564.1	32403.8	39546	24840.5	37286.5	59444.4	72799.3	46266.6	46583.7	60677.2	58751.6	59782.1
553	LPE 18:0;	Quantification based on the spiked concentration of LPE (17:1) in each sample	204937	144828	175024	124745	176757	290160	186730	183201	129408	121860	145526	142778	150784	137927	131544	112066	142375	222705	161162	126952	212010	168453	98446.7	179391	185792	109334	156764	117559	166878	175908	224737	127031	186200	164446	174714	198078	250061	190319	218245	243508	172113	138195	161259	121452	222350	202883	179722
554	LPE 18:1;	Quantification based on the spiked concentration of LPE (17:1) in each sample	147674	167792	175857	121227	135598	226777	134389	111987	114239	61130.4	79559.5	83808.1	91640.3	68269.2	84171.6	52196.5	140345	217412	161879	128056	183131	196576	66778.1	187811	229979	131102	228070	223596	213865	268969	239665	144692	90060.7	92774.9	101586	104341	140374	123225	128528	146240	103854	82344.8	92042.9	65612.2	119264	104545	115462
555	LPE 18:2;	Quantification based on the spiked concentration of LPE (17:1) in each sample	18018.3	43061	31907.6	21050.3	4522.38	4856.83	2231.13	1761.34	6160.92	314.515	903.948	1150.06	1195.66	1465.9	782.547	322.281	6731.16	8663.26	7430.63	4578.81	9230.83	9178.72	4576.03	8036.85	28478.1	18431	22912	33446.3	31881.5	37986.7	27867.1	23902.8	1401.71	1827.94	2195.92	777.979	4553.49	2229.51	1390.37	2659.26	7646.38	10382.5	12215.4	6018.85	9059.88	9440.29	10008.4
556	LPE 20:0;	Quantification based on the spiked concentration of LPE (17:1) in each sample	57524.8	145353	98928.6	67543	14165.2	12926.3	5491.79	6483.76	19464.5	2838.4	5424.04	6209.58	6069.44	3878.56	4696.45	2829.16	6828.73	6548.42	11640.9	4699.77	6004.02	16006.3	5982.96	17330.4	46358	19665.8	59152.7	98218.8	53759.6	77023.6	43916.7	31193.1	1970.28	6566.56	5196.76	1414.85	1067.08	6950.75	865.714	8176.29	16190.2	25553.8	31367.3	14904	23303.6	14162.4	32949.6
557	LPE 20:1;	Quantification based on the spiked concentration of LPE (17:1) in each sample	98513.3	291942	210361	126846	25129.5	24888.3	12491.3	12328.6	42620.8	7523.03	11356.9	11973.3	11008.1	6173.03	10243.5	6884.4	13392.1	13853.4	21879.4	11021.4	13349	25511.8	9269.23	31088.8	88917.8	30767.9	127770	269006	94879.8	114638	81099.7	49607.3	3160.82	8673.3	8799.69	3424.97	4163.85	10399.9	1129.47	10609.1	20592.4	40534.3	52703.9	21764.2	31158.6	25046.7	45180.9
558	LPE 20:2;	Quantification based on the spiked concentration of LPE (17:1) in each sample	18583.6	57716	44551.7	22535.5	4748.81	4875.8	900.625	292.829	8342.12	303.121	998.211	458.368	1274.94	583.41	763.97	189.52	3193.28	2747.77	5249.86	1362.72	4468.4	11100.6	1875.51	9933.48	33192.4	9732.82	33443.4	76665.5	37234	49286.7	28034.4	21828.7	549.964	962.264	719.99	217.256	223.683	1823.96	386.688	336.564	5364.7	10902.2	11635.7	3886.11	9166.34	5941.29	8508.65
559	LPE 20:3;	Quantification based on the spiked concentration of LPE (17:1) in each sample	11518	28190.4	22468.3	15644.7	3295.88	3005.35	1633.6	1714.34	4395.6	772.036	1200.78	1082.37	1597.39	592.91	1249.79	355.198	1979.12	2039.18	2699.41	1553.87	2516.31	4110.8	1157.94	3849.38	14250	5108.39	14190.1	29523.8	17078	19834.2	12005.4	9686.21	775.43	1717.51	1468.96	817.058	1471.87	1787.8	910.366	1736.07	4629.87	6917.6	7512.87	4841.69	6704.73	7211.76	6613
560	LPE 20:4;	Quantification based on the spiked concentration of LPE (17:1) in each sample	733612	1.0889e+06	868931	653165	188710	231986	135627	172252	143320	89601.4	132841	127927	126337	114317	97357.6	85061.9	128960	173845	132955	93393.6	163228	149878	79825.8	134237	404835	260359	328176	423176	492098	562405	360040	315720	184860	148040	187995	173242	257360	173946	195748	219614	388233	408707	667420	450540	487275	681105	498991
561	LPE 20:4;	Quantification based on the spiked concentration of LPE (17:1) in each sample	73885.6	106936	88999.8	74048.9	22630.8	24810.7	13076.8	15022.2	16768.8	7242.01	12835.4	13057.2	13664.8	12207.9	10649.5	8718.28	12881	16514.7	12633.6	9920.05	14227.2	15851.6	7071.51	12965.5	46494	27639.8	35096.2	50523.7	54857	54363.7	36499.3	38078.9	17117	13666.6	18524.8	15901.8	22900.5	19559.2	17857.3	22417.2	46813.1	45759.6	54268.9	41778.6	43657.6	70360	46088.1
562	LPE 21:0;	Quantification based on the spiked concentration of LPE (17:1) in each sample	282.505	443.281	452.929	264.546	111.781	113.837	29.8821	34.2431	161.363	4.07451	17.3441	10.6853	11.4702	12.7448	3.83267	20.4484	54.137	30.6924	84.0554	20.3017	32.7149	121.606	12.8458	132.533	222.601	150.776	351.193	377.642	179.927	264.151	192.633	173.36	24.1977	43.172	27.8067	4.18317	4.34086	44.2775	4.24103	38.9841	101.028	143.249	55.5005	86.5074	150.421	26.5613	186.317
563	LPE 22:1;	Quantification based on the spiked concentration of LPE (17:1) in each sample	34586.2	89823.1	76925	44690.7	7742.62	4300.72	186.904	2278.82	12468.1	975.011	866.241	1491.74	1599.41	227.229	191.108	337.182	187.691	223.477	3007.08	199.565	187.282	5971.67	198.502	9803.36	30278.8	8884.12	47612.3	106217	33750.4	43326.5	25943.5	15975.2	213.177	727.56	191.51	206.008	210.708	851.295	202.006	198.104	6588.58	14908.4	19188.6	5838.06	9128.34	6572.09	14565.8
564	LPE 22:2;	Quantification based on the spiked concentration of LPE (17:1) in each sample	23674.2	69916.6	31901	17762.6	3491.97	2368.76	636.083	702.565	8423.33	676.351	622.996	647.15	621.316	764.011	650.38	607.35	2150.98	767.033	1161.26	677.771	632.16	9087.35	669.25	8154.6	16749.2	4084.15	25046	72097.1	31673.9	29691.3	18474.7	23040.8	724.896	645.238	649.286	700.101	716.452	626.307	689.434	672.809	670.374	6586.05	9904.81	688.504	5365.1	1003.55	5112.61
565	LPE 22:3;	Quantification based on the spiked concentration of LPE (17:1) in each sample	470.544	800.638	524.677	349.892	36.3379	65.6449	68.2977	45.9787	91.5055	12.731	52.3393	47.3646	10.4551	9.27327	10.1063	7.35575	24.632	61.2969	65.4208	11.4615	40.1826	46.185	8.61925	57.7156	146.467	75.6008	217.974	387.541	274.016	371.126	78.5829	113.813	57.6144	35.8988	20.9513	12.6585	39.0131	49.5609	59.1077	58.2049	97.6393	92.975	217.41	145.73	88.2961	336.086	113.043
566	LPE 22:4;	Quantification based on the spiked concentration of LPE (17:1) in each sample	54122.1	66231.3	59413.2	42515.4	11642.3	11714.4	6748.53	7579.23	9283.97	3050.17	6240.12	5576.77	5875.87	5195.45	4897.83	4103.1	4382.18	4142.07	4513.03	3219.13	3802.18	6813.74	2711.42	6042.18	22178.7	10121.2	19813.5	43909	21531.5	25563	16640.4	15720.7	9496.74	7606.1	9074.37	7673.36	10526	9152.05	7655.68	10548.4	26373.2	30649.6	34752.3	30672	29294.4	49664.2	27035.2
567	LPE 22:5;	Quantification based on the spiked concentration of LPE (17:1) in each sample	3822.98	8751.56	5756.57	5096.86	568.851	859.23	118.636	207.407	1177.95	0.705337	85.8349	74.0945	366.257	322.18	676.57	103.734	333.307	513.71	251.924	0.882589	107.602	860.716	184.935	552.706	3515.24	1761.32	2455.14	5228.04	4361.91	5583.11	2459.15	2902.86	193.822	302.746	436.531	308.751	442.926	848.704	536.824	535.642	2179.09	2231.74	2405.15	1618.2	2544.4	3549.52	2434.23
569	LPE 22:6;	Quantification based on the spiked concentration of LPE (17:1) in each sample	1.53543e+06	1.35687e+06	1.46634e+06	1.08198e+06	248524	380912	203367	232558	224110	147495	190677	181518	186523	172170	174892	128670	217443	322731	196041	184266	327956	278176	160439	225751	894296	556356	634696	725866	1.22739e+06	1.16353e+06	820606	686116	243558	245535	319029	307502	354870	291563	289956	297100	671885	756137	1.10671e+06	783471	737462	1.1916e+06	843254
570	LPE 24:4;	Quantification based on the spiked concentration of LPE (17:1) in each sample	62932.3	73492.2	54690.7	42146.2	7499.49	10530	6645.65	7780.08	10319	2507.63	7312.17	4696.44	5470.1	5722.34	3104.94	3137.47	1941.25	3196.74	1382.51	413.779	2325.12	4085.25	2334.37	3469.33	15998.1	8914.47	13356.3	27139	23776.1	25107.1	16255.8	14113	10477.9	7293.48	10144.2	8079.67	13548	12321.3	12361.7	13780.8	30897.9	32067.1	48637.6	40936.4	37879.1	75677.7	34983.6
571	LPE 24:5;	Quantification based on the spiked concentration of LPE (17:1) in each sample	65054.1	86250.8	66156.3	37749.4	9414.76	9455.76	4819.52	10922.4	4461.25	2321.26	6456.07	3026.6	6491.54	4043.63	2332.05	2798.27	455.768	883.263	477.14	487.832	1224.98	1717.22	468.889	659.045	14682	9499.33	9912.44	9383.34	24234.4	31056.5	15314.5	9159.73	19395.7	7380.78	12912.3	9532.48	24270.7	13066.6	11869.8	18210.9	41050.2	39925.8	71023.7	60113.4	53596.2	129606	44727.5
572	LPE 24:6;	Quantification based on the spiked concentration of LPE (17:1) in each sample	124018	63337.6	76353.4	60968.7	1022.71	2431.88	1043.35	3126.8	1989.61	1112.1	1022.7	1063.2	1279.27	1257.13	1067.41	1753.74	7368.7	27174.3	4785.73	1370.06	1455.88	1918.69	1546.77	5435.37	78735.2	61121.6	85107.3	23009.9	34964.4	58183.8	72098.8	86408.4	7571.51	11677	10615	9013.89	1177.88	1030.93	1130.68	4270.23	63362.3	73640	50092.8	72338.6	90254.8	46417.5	108441
573	LPE 26:6;	Quantification based on the spiked concentration of LPE (17:1) in each sample	116431	57101.8	67500.1	67614.2	5235	2745.36	630.114	2667.76	4206.43	355.364	3062.21	1290.89	2026.58	637.549	340.866	1165.13	16728.2	26589	11368.9	5443.6	5366.98	4691.86	3850.26	6419.47	69523.7	57574	78273.6	34836.5	32755.3	49901.9	76611.7	75878.5	15106.7	14426.6	18488.6	19491.5	6092.01	4469.99	5141.12	5377.1	64486.5	75486.2	55459.3	70789.5	84317.6	43360.7	104670
574	LPE O-16:1; or LPE P-16:0	Quantification based on the spiked concentration of LPE (17:1) in each sample	22726.5	23773.5	26315.2	17548.6	34654.2	40426	26505.1	28713.9	28791.6	20382.8	21607.8	25896.3	26096.4	18590	20447.5	17230.6	15359.4	18056.8	20451.5	13048.5	13507.2	18894	6342.31	21042.1	18831.4	9410.97	20166.8	23563.5	15519.8	16263.8	18682.6	12930.7	18291.4	19580.1	22348.3	20586.1	24545.4	21952.7	23979.3	30283	17837.2	16798.7	15820.1	14971.8	22251.3	19693.6	19307.6
575	LPE O-18:1; or LPE P-18:0	Quantification based on the spiked concentration of LPE (17:1) in each sample	50529.7	51264.6	58784.2	36929.7	72222.3	95458.8	55188.6	53374	84540.7	41349	45323.8	55065.4	61700.6	44729.1	50802.3	37769.9	52675.4	74230.4	56881.7	59421.8	50427.9	72126.8	25911.8	83243.3	68644.5	35775.1	60849.5	72874.3	57599	50549.4	69494	44765.6	40568	35208.7	47555.4	49210.2	54488.4	49871.9	45616.6	76242.5	42753.8	33756.2	26913.3	24534.3	45468.3	36882.3	45090.4
576	LPE O-18:2;	Quantification based on the spiked concentration of LPE (17:1) in each sample	16632.9	28638.6	25159.5	14736.9	27554.2	29929.9	16144.1	15572.5	41880.1	13480.7	14281.5	21216.7	21100.4	13892.2	18568.4	12163.3	9701.87	12726.2	16204.4	11151.6	9440	18840.7	3510.86	21982.1	17833.6	6207.16	23323.2	33302.8	12286.1	15724.3	17471.2	10027.4	9775.27	10687.3	11477.8	9377.99	9547.3	10907.1	8000.98	18972.1	8744.98	9723.91	7909.44	6146.11	10065.8	8961.67	13235
590	Lysine	Quantification based on the spiked concentration of lysine-d8 in each sample	22144.3	17050.5	16656.3	12412.2	18541.5	20951.2	21980.6	15628.7	18689.1	12375.9	15608.6	20583.3	18636.3	16920.9	24367	14815.3	18966.8	20896.9	20084.9	14472.9	13716.5	18004.8	10446.7	22643.6	22533.1	14344.1	17631	19588.1	19196.9	19836	25901.1	17774.9	17816.6	15246.4	16850.2	15318	17768.6	18710.4	18013.6	22770.3	20081.4	12617.2	11774.2	13582.6	18207.6	20035.1	20949.9
602	Methionine	Quantification based on the spiked concentration of methionine-d8 in each sample	4130.73	3035.24	3088.86	2465.69	5198.56	5173.24	3499.36	2854.56	3699.07	3049.52	3058	4345.49	3632.85	2788.82	2443.6	3085.03	3701.77	3882.83	4122.65	2693.43	4874.17	4232.4	1550.58	4151.01	4566.49	2602.39	3330.23	3042.89	3542.36	3294.09	3361.14	2775.32	3448.16	3052.1	3301.93	3189.46	5945.67	4469.44	3334.28	4484.25	4840.37	2745.26	2935.35	3247.16	3428.02	3404.57	2590.23
608	myo-Inositol	Semi-quantification based on the spiked concentration of mannitol-13C6 in each sample	43820.6	3773.15	36443.6	29806.1	34729.3	41205.5	40436.7	28079	48285.9	34564.3	39692.4	44238.3	36270.5	33447.8	49224.1	30610.9	45992.8	63884.6	53067.3	58121.6	37620.7	50888.4	22998.4	56068	95739.9	50634.8	68008.9	59671.5	61546.7	57892.2	77587.3	51656.8	54830.3	33443.7	39762.6	37131.7	40176.7	37587.1	35634.8	63443.8	51416.3	34775.9	29686.4	43431.4	37321.1	49411.9	41990.8
614	N-Acetylaspartic acid	Semi-quantification by the estimated concentration of N-acetylaspartic acid in pool QC samples based on the reported endogenous N-acetylaspartic acid concentration in the brain[5]	632464	259122	521729	459116	470250	623267	699782	495553	597557	752669	569201	767573	638287	581557	782388	414953	519941	657689	468008	617168	461240	429320	258122	564249	929885	585194	436473	488076	742640	584730	775683	605809	579721	607395	755919	681597	698521	548124	654959	750740	379234	602994	581022	670022	567259	801617	677149
615	N-Acetylaspartic acid isomer B	Semi-quantification by the estimated concentration of 3-methoxytyramine in pool QC samples based on the reported endogenous 22-methoxytyramine concentration in the brain[5]	620272	204015	467977	383601	444759	598411	752336	491795	531107	702702	634495	747052	589743	496346	698548	325540	609452	719222	502013	631304	504936	471980	214781	607845	851451	699252	750178	449765	675154	570859	619125	592984	605398	598031	642668	785760	772268	575777	781906	764555	346680	574493	515947	762613	514050	856806	663373
619	N-Acetyl-galactosaminitol	Semi-quantification based on the spiked concentration of mannitol-13C6 in each sample	210.865	4.91766	174.976	131.848	229.598	214.487	194.656	125.756	241.33	213.352	179.453	242.073	210.354	207.342	216.096	132.493	160.041	263.833	176.379	203.804	174.948	182.772	104.591	217.515	364.744	229.224	262.206	181.976	265.216	245.955	312.4	205.439	178.168	214.877	260.611	215.814	253.116	223.271	227.89	344.284	183.69	236.962	179.933	201.488	198.678	277.269	238.156
623	N-Acetylglutamic acid	Semi-quantification based on the spiked concentration of glutamic acid-d5 in each sample	15.3187	0.342675	16.2803	9.90058	15.193	23.7954	19.1943	8.66559	13.7439	12.1599	15.9309	15.9862	8.12792	17.3737	23.8721	5.59502	9.64693	13.8668	7.26718	9.0043	10.9537	6.21661	1.18186	8.88114	22.2307	10.2989	10.4856	13.2585	11.8908	10.7881	14.0722	6.37036	19.6919	27.5783	23.4443	24.3333	26.6166	24.6522	25.2686	34.5969	16.9439	23.2327	19.5799	26.1986	24.4235	38.3483	32.9826
624	N-Acetylhistidine	Semi-quantification based on the spiked concentration of histidine-d5 in each sample	33.1929	12.3905	33.2021	27.7577	62.4266	33.1718	35.6117	31.8643	35.9712	38.364	39.0915	43.7288	39.1307	35.3519	40.3901	26.7857	35.9133	42.2201	48.4109	44.0264	69.3891	32.4988	23.6901	41.1099	53.3976	43.0568	31.8128	34.3455	49.0567	36.9145	44.8467	48.5906	27.5222	32.1835	34.6282	35.0193	66.5589	33.6845	33.0109	37.3012	9.14078	30.6189	31.5611	42.5851	28.6904	34.3092	38.1942
627	N-Acetylmethionine	Semi-quantification based on the spiked concentration of methionine-d8 in each sample	12759.7	12550.7	11634.4	11391.3	12989.4	12139.1	11510.6	13359.3	12785	12022.1	12667.3	15069.5	13077.9	12777.6	15414.4	13040.4	13077.6	12090.2	10472.7	12670.2	10918.8	13356.5	11006.4	13751.1	17851.2	16526.9	13666.3	13848.5	13378	12496	17260.5	14088	12718.3	13227.5	12875.6	10526.5	11557.8	11332.4	10842.1	12588	14863.4	12122	11363.8	12494.1	12816	12259.5	15423.3
632	Nicotinamide	Semi-quantification by the estimated concentration of nicotinamide in pool QC samples based on the reported endogenous nicotinamide concentration in the brain[5]	11972.3	10523.6	10229	8575.88	11717	13187.3	10420.2	9749.48	10157.8	10506.9	9550.2	10249.5	10150.4	10885.4	9537.88	9077.19	10683.2	11584.5	10263.9	9724.87	9817.5	10615.6	6686.16	9943.4	10760.9	9657.81	9855.44	9780.24	9848.49	9632.66	11049.3	9361.5	10493.2	10215.1	10694.6	11034.3	11001.5	10821.7	11059.7	11601.7	11119.2	9772.17	8374.48	9595.71	11075.4	10721.9	9988.44
638	N-Methylalanine	Semi-quantification based on the spiked concentration of acetylalanine-d3 in each sample	1464.62	521.345	768.779	702.326	1064.21	1218.61	1334.78	1120.74	1483.87	1266.8	1477.77	1591.5	1815.02	1137.72	1349.15	1365.23	704.29	942.156	746.97	703.426	966.786	755.699	213.406	717.506	1329.84	639.833	784.566	1120.12	1065.76	721.915	1434.39	641	943.731	895.191	945.34	804.884	1069.21	906.693	989.111	1238.33	1257.15	709.634	570.674	643.05	966.14	1250.32	1062.67
639	N-Methylalanine isomer	Semi-quantification based on the spiked concentration of acetylalanine-d3 in each sample	107330	81391.6	93240.7	78025.3	85972.8	96786	98516.7	76426.5	117461	88102.9	88347.2	106339	93981	89973.9	113586	87828	106475	127848	101632	103990	67270.7	101280	57611.6	104121	149650	115429	112037	92678	116988	106874	142015	93646.8	126169	105908	99151	103177	109155	101073	88625.8	131812	60751.4	119394	107108	107822	104439	123312	116968
642	N-Methylhistidine	Semi-quantification based on the spiked concentration of histidine-d5 in each sample	229.073	177.27	279.261	197.74	254.402	216.575	330.349	346.149	230.845	202.268	213.397	268.939	269.235	284.227	394.365	248.019	203.298	249.881	369.644	266.35	201.799	208.204	188.439	445.881	251.484	198.804	186.721	324.988	315.64	337.166	590.894	230.02	195.081	199.113	274.988	260.032	294.144	234.206	325.308	616.612	274.871	184.315	170.409	218.263	275.123	360.583	408.883
643	N-Methylvaline	Semi-quantification based on the spiked concentration of valine-d8 in each sample	35586.6	25702	27243.9	22902.2	40527.4	41508	31329.3	30811.1	23165.9	18791.4	22305.2	24510.5	26290.9	23007.7	30193.6	22401.2	30437.9	29385.7	28782.3	24765.2	43459.6	45550.8	18623.8	32628.9	33602.9	19652.1	20924.6	21144.8	25609.8	26187.3	27850	18349.2	22699.6	26587.1	29194.4	26590.4	46797.4	42601.1	34541	33756.1	34745.9	18285	17218.3	18462.3	26910.4	25819.2	23014.4
647	Norleucine	Semi-quantification based on the spiked concentration of leucine-d10 in each sample	1550.32	195.499	1009.72	762.684	1702.16	1907.45	1415.46	1256.77	1070.32	882.284	886.346	1259.72	1174.46	907.626	1450.11	727.523	1193.07	1347.46	1174.19	1028.1	1688.19	1708.19	631.146	1680.82	1615.7	909.297	17987.9	829.799	1382.1	957.34	1283.82	925.28	1123.84	1089.32	1465.49	1239.03	2099.09	1866.26	1456.13	2202.64	1437.28	932.508	747.407	773.552	1278.13	1203.11	1196.32
649	N-α-Methyl-lysine	Semi-quantification based on the spiked concentration of lysine-d8 in each sample	30.3591	18.5598	19.3976	14.4392	17.1034	20.0314	30.9269	14.2514	45.5751	33.7364	38.1011	43.1632	27.1927	31.2226	32.6594	23.2456	28.7705	44.2792	29.789	38.4598	31.5781	15.7857	27.5552	38.8128	43.7481	27.1896	17.8901	44.5372	27.2264	30.4638	51.081	37.3784	24.2353	36.3947	37.9258	44.8027	25.8256	17.6119	21.5873	20.5894	25.6588	34.7108	25.74	46.1147	26.1081	40.0391	23.4358
675	PC 16:0_9:0 CHO;	Quantification based on the spiked concentration of PC (12:0/13:0) in each sample	2063.76	1605.11	2109.48	1498.9	308.221	286.178	145.896	166.139	353.152	91.4217	202.172	163.524	166.901	136.51	77.1052	108.201	231.37	293.072	243.791	161.968	184.651	285.06	163.964	265.462	1120	799.572	1201.19	887.014	852.074	1271.03	983.123	1179.44	334.666	309.887	434.893	367.372	326.466	198.06	204.798	284.381	1305.38	1385.92	1273.34	1439.22	1706.09	1362.03	1488.09
676	PC 17:0;	Quantification based on the spiked concentration of PC (12:0/13:0) in each sample	1065.18	631.602	904.426	543.597	203.939	207.208	148.44	149.106	180.124	67.2522	140.228	124.398	89.4008	74.742	59.9822	83.2339	85.78	129.076	61.6112	64.6618	119.183	122.625	59.1457	108.637	306.02	253.534	288.873	222.3	245.251	304.651	318.724	233.681	204.419	173.334	227.045	253.784	273.394	194.81	192.01	244.497	698.64	582.982	374.83	622.145	722.844	700.498	698.942
677	PC 28:0; PC 14:0_14:0;	Quantification based on the spiked concentration of PC (12:0/13:0) in each sample	2212.66	3727.67	2998.48	1627.51	4431.45	3432.01	2153.2	1913.31	4382.32	2188.76	1990.22	2357.18	2749.77	2083.95	2197.65	1344.55	1979.18	2819.25	2472.41	2808.3	2164.5	3761.32	948.989	4190.63	3518.47	2546.68	3604.34	3074.51	3011.81	3604.17	2965.01	1971.8	1585.88	1559.43	1593.64	1071.64	1860.72	1542.71	1572.41	3291.16	1732.15	1856.08	1467.19	1416.12	2044.49	1968.87	1874.72
678	PC 29:0;	Quantification based on the spiked concentration of PC (12:0/13:0) in each sample	264.602	379.741	342.903	224.305	535.322	370.051	252.661	257.615	560.675	348.343	318.805	324.304	391.806	343.375	274.196	241.361	213.026	399.963	289.292	337.226	313.138	388.547	150.152	412.164	484.875	350.355	438.948	303.133	339.537	483.047	376.022	295.17	263.635	259.222	301.276	231.559	343.154	273.131	311.609	380.978	397.963	408.398	312.212	291.11	384.752	400.108	391.077
679	PC 30:0; PC 14:0_16:0;	Quantification based on the spiked concentration of PC (12:0/13:0) in each sample	349719	399844	379222	287517	496375	409944	338187	334695	486490	381970	362192	361795	386457	362132	320978	294587	259989	362134	311757	330034	319798	352635	174166	394728	334858	325130	364255	269843	323646	456998	306269	261734	336847	322716	324221	286644	345171	308330	333988	434040	329225	379729	352474	349885	392665	359371	362190
680	PC 30:1; PC 14:0_16:1;	Quantification based on the spiked concentration of PC (12:0/13:0) in each sample	1417.59	2075.98	1603.34	945.333	1953.5	1927.82	1515.32	1296.54	2175.85	1030.3	1183.38	1430.82	1465.53	1227.92	1279.24	804.848	753.724	1165.18	1179.68	1172.21	674.265	1359.12	363.486	1724.76	1207.4	927.537	1441.18	1153.02	1137.05	1432.91	1315.29	817.978	1140.82	1085.06	1210.91	781.489	903.949	1086.74	1082.68	1896.59	1250.66	1080.65	931.802	973.47	1208.62	1175.13	1278.71
681	PC 31:0; PC 15:0_16:0;	Quantification based on the spiked concentration of PC (12:0/13:0) in each sample	20633.9	18422.1	19065.3	13033.4	29403.8	22560.3	18165.4	16684.9	28212.2	23294.3	21196.8	28517.7	24107.1	17449.4	19487.8	17573.8	20293.2	28822.1	21941.9	25528.2	21574	26623.3	8385.07	24304.3	29017.3	22296.4	24793.5	19159.7	22523.9	27995.8	26375.8	19126.7	19274	20157.2	25389.5	25285.5	27168.2	20862.2	23160.4	27276.9	27797.5	499.85	22148.7	23228.1	26695.7	24783.8	24488
682	PC 31:1; A	Quantification based on the spiked concentration of PC (12:0/13:0) in each sample	22698.2	34933.3	27154.2	18702.4	41345.3	25571.6	21589.9	18711.4	34511.1	19769	20858.9	23367	27031.5	25680.4	18426.5	16692.2	13576.5	22087.9	20369.3	21997.4	18623.4	22301.4	10632.5	24570.8	25211.8	19112	22937.9	24015.7	21578.4	25634.1	22904.1	17665.5	18756.5	18003.5	20561	13895.4	20806.7	18372.6	18276.9	23535.4	20760.4	23840.5	18996.1	21329.3	23453.8	21694.5	25945.7
683	PC 31:1; B	Quantification based on the spiked concentration of PC (12:0/13:0) in each sample	93.0345	53880	38833.7	16840.6	71413.5	10736.1	35698	4078.87	65926.5	8534.12	29196.4	34483.8	44548.9	44913.5	34318.7	21030.8	137.047	97.8599	5417.19	18315.2	9966.07	7256.97	6498.59	49179.9	2267.72	39092.5	30446.2	6505.41	12854.4	4040.21	33652.6	133.142	31945.2	37382.2	16080.5	5418.04	33557.3	129.643	25322.8	33938.4	45661.2	43967.3	137.027	119.744	57040.2	30741.2	36141.6
684	PC 32:0;	Quantification based on the spiked concentration of PC (12:0/13:0) in each sample	781.671	518.492	703.748	678.451	617.028	744.889	788.413	660.59	556.77	561.925	646.853	550.181	409.862	515.199	525.008	398.683	734.202	756.973	599.701	566.556	784.622	561.846	405.741	471.833	473.725	517.154	418.172	182.471	454.346	527.818	390.608	406.17	1054.75	768.424	859.778	904.267	851.583	885.226	1009.93	840.597	688.888	632.718	547.031	741.185	572.577	729.706	615
685	PC 32:0; PC 16:0_16:0;	Quantification based on the spiked concentration of PC (12:0/13:0) in each sample	1.95772e+06	1.62666e+06	1.81472e+06	1.57567e+06	2.20296e+06	2.17039e+06	1.87349e+06	1.63511e+06	2.29164e+06	1.90857e+06	2.00691e+06	2.04031e+06	1.94618e+06	1.74223e+06	1.97699e+06	1.78432e+06	1.82141e+06	1.90651e+06	1.66539e+06	1.77974e+06	1.64466e+06	1.86213e+06	1.0676e+06	2.00375e+06	1.91757e+06	1.67719e+06	1.6143e+06	1.30658e+06	1.77055e+06	1.91444e+06	2.00983e+06	1.58226e+06	1.9397e+06	1.85018e+06	2.03478e+06	2.01026e+06	1.98829e+06	1.87379e+06	1.91597e+06	2.08117e+06	2.05732e+06	1.97253e+06	1.75849e+06	1.89871e+06	2.18876e+06	2.10975e+06	2.04287e+06
686	PC 32:1; PC 16:0_16:1;	Quantification based on the spiked concentration of PC (12:0/13:0) in each sample	234404	217776	212901	180433	283818	385212	228746	196999	314453	203141	245788	271622	281139	202248	239447	162658	166707	220028	197290	231758	138718	212473	78376.8	233784	230456	180377	211905	165254	203417	236831	196572	154299	273100	230690	291958	195376	225970	201616	215583	320482	234854	257400	204419	187739	213026	240742	247303
687	PC 32:2;	Quantification based on the spiked concentration of PC (12:0/13:0) in each sample	1482.01	1485.93	1193.35	794.052	1621.7	1601.86	1204.72	1200.93	1501.6	1165.26	1158.77	1295.78	1440.61	1324.23	1461.5	899.9	1310.96	2306.78	1754.54	1799.14	1049.15	2031.16	696.282	1994.49	2470.61	2002.83	2181.95	1213.96	1916.18	2813.03	2779.99	1687.69	1328.77	1301.72	1453.3	1013.33	1456.14	1108.76	1258.76	2108.01	1593.51	1591.36	1100.27	1228.99	1596.5	1438.49	1763.45
688	PC 32:3;	Quantification based on the spiked concentration of PC (12:0/13:0) in each sample	258.116	248.738	203.794	113.552	251.021	296.096	247.235	190.913	202.019	167.214	198.476	247.815	233.871	182.723	201.744	131.082	190.886	399.564	255.992	255.619	187.202	283.906	86.658	258.366	331.905	226.16	249.797	125.299	292.645	347.717	284.749	201.323	222.782	179.729	247.749	185.346	258.615	216.83	263.09	363.221	342.19	200.112	164.556	173.531	205.052	260.163	279.02
689	PC 33:0; PC 16:0_17:0;	Quantification based on the spiked concentration of PC (12:0/13:0) in each sample	2425.39	2320.81	2652.84	1729.41	3902.82	3131.65	2259.98	2077.73	3945.18	2765.17	2506.57	3072.74	2713.36	2355.19	2776.36	1691.91	1870.61	2556.55	2067.11	2163.09	1910.57	2692.2	645.119	2397.83	3064.83	1902.44	2613.99	2160.3	2198.12	2628.12	2480.08	1641.4	2631.66	2526.02	3736.07	2986.96	3753.58	3002.21	2672.26	3841.33	3923.49	3253.86	2931.9	2823.27	2905.71	3290.33	3441.87
690	PC 33:1;	Quantification based on the spiked concentration of PC (12:0/13:0) in each sample	2411.1	1903.5	3943.51	2827.81	3193.26	3525.17	2822.25	2782.8	4033.95	3071.69	2866.71	3181.81	3254.51	2562.64	2800.35	2686.71	2621.16	3183.69	2679.65	2469.54	3503.84	2383.41	2875.37	3222.18	2038.8	2116.8	3062.52	2783.3	1736.55	2801.98	2975.17	3089.32	2149.9	2957.97	3414.77	3343.8	3029.42	2003.8	2655.58	2158.93	2260.75	3056.23	2710.29	2207.13	3303.87	3061.38	3011.38
691	PC 33:1; PC 16:0_17:1;	Quantification based on the spiked concentration of PC (12:0/13:0) in each sample	28761.4	28624.4	31570.8	19254.4	49128.3	37307.2	29151.8	22968.2	45163.9	29759.7	29253.8	34140.1	30696.2	24470.1	29339.9	21599.6	25325.2	34758.6	26378.1	29023.2	24457.6	31958.7	8723.13	34493	37325.2	24756.1	32073.1	20185	26197.5	30882.7	31110.9	21014.4	27591.7	29011.5	34102.2	29175.5	35982.5	27467.1	27119.7	37003.1	33329.3	31290.2	24725.7	24974.6	30499.8	29525.6	32261.5
692	PC 33:2; PC 15:0_18:2;	Quantification based on the spiked concentration of PC (12:0/13:0) in each sample	279.007	322.667	335.587	190.345	565.976	409.202	273.909	234.087	434.449	298.367	243.308	324.719	336.855	286.228	330.154	206.323	423.474	563.223	456.545	459.312	432.252	621.907	184.612	504.902	567.267	410.554	465.846	361.868	456.51	572.366	450.07	345.894	291.828	301.448	363.431	280.424	435.708	316.795	321.849	388.783	329.386	292.614	214.042	270.246	329.838	269.695	328.132
693	PC 34:0;	Quantification based on the spiked concentration of PC (12:0/13:0) in each sample	6843.77	4608.85	5676.66	4511.21	6266.04	7418.55	6361.73	5141.38	5096.5	3576.27	5034.31	4701.35	4237.71	4134.05	5311.56	3007.9	4740.92	5551.83	4028.32	3895.45	4464.61	5526.16	1734.6	5159.19	4619.3	2732.21	4186.25	3385.38	3340.31	3344.64	2916.42	2204.75	7583.63	5787.28	6726.18	6610.52	6247.5	6111.58	5694.68	6815.14	6394.82	4407.22	3233.35	3932.09	4416.48	4966.36	4947.11
694	PC 34:0; PC 16:0_18:0;	Quantification based on the spiked concentration of PC (12:0/13:0) in each sample	790628	546908	625602	600068	778560	851268	726303	562938	788321	746513	734346	757993	694165	659158	747415	589310	752676	825217	682264	697632	663322	747771	375288	727991	856117	716850	714501	662187	686772	828744	890530	575190	707047	665520	682511	730406	749888	696406	732460	828261	792236	813045	693170	701575	836813	694791	797515
696	PC 34:1; PC 16:0_18:1;	Quantification based on the spiked concentration of PC (12:0/13:0) in each sample	2.69964e+06	2.27878e+06	2.4861e+06	2.04414e+06	2.92343e+06	2.95776e+06	2.57021e+06	2.18181e+06	3.0554e+06	2.89401e+06	2.8307e+06	2.84063e+06	2.46875e+06	2.56696e+06	2.67311e+06	2.27364e+06	2.64257e+06	2.71159e+06	2.43884e+06	2.58984e+06	2.12509e+06	2.59855e+06	1.54471e+06	2.61064e+06	2.72885e+06	2.35554e+06	2.64883e+06	2.11623e+06	2.60725e+06	2.73166e+06	2.80383e+06	2.02044e+06	2.61171e+06	2.43416e+06	2.75444e+06	2.66277e+06	2.65428e+06	2.45485e+06	2.44033e+06	2.76584e+06	2.71922e+06	2.60044e+06	2.35989e+06	2.49929e+06	2.85649e+06	2.82051e+06	2.71665e+06
698	PC 34:2; PC 16:0_18:2;	Quantification based on the spiked concentration of PC (12:0/13:0) in each sample	173574	175617	155766	113788	181033	189579	164201	139696	224692	175396	152810	159966	176519	151771	193669	128017	251291	298617	237013	254310	207891	272890	148176	246114	279556	263985	229711	210888	256810	261756	270776	207960	175609	177465	190050	145652	161479	156069	148208	169236	153004	195900	155348	150295	182276	157305	168645
699	PC 34:3;	Quantification based on the spiked concentration of PC (12:0/13:0) in each sample	1057.17	949.781	804.408	501.106	992.286	1007.5	717.758	623.604	873.557	752.241	596.882	683.503	810.011	738.782	780.169	485.2	938.537	1157.65	1019.81	955.181	881.598	1015.93	437.93	878.526	1143.15	1034.77	941.626	722.399	1014.45	1196.29	1145.9	833.417	905.099	885.413	980.257	678.473	1056.01	842.679	754.443	949.014	924.976	937.117	668.311	785.497	1011.6	956.185	1174
700	PC 34:3; PC 16:0_18:3;	Quantification based on the spiked concentration of PC (12:0/13:0) in each sample	2435.34	2324.36	2366.72	1275.56	2862.13	3215.34	2078.84	1942.58	2557.16	2251.78	2144.88	2434.68	2464.09	2053.77	2291.92	1521.5	2481.13	3393.45	3141.59	2628.84	1934.31	2834.32	1657.78	2641.3	2960.93	2159.37	2600.41	1854.38	2346.98	2572.42	2265.11	1865.91	3199.8	2641.33	3130.17	2489.28	2975.4	2531.66	2832.6	3898.76	3285.94	2790.42	2095.55	2359.91	2906.64	2920.44	3062.18
701	PC 34:4; PC 14:0_20:4;	Quantification based on the spiked concentration of PC (12:0/13:0) in each sample	1113.53	830.469	916.572	562.735	1105	1225.17	1355.67	1250.36	1161.1	1167.18	1151.04	1192.9	1192.83	1133.24	1264.55	875.301	974.024	1537.12	1180.59	1352.33	838.023	1123.15	612.971	1638.67	1510.92	1246.58	1257.92	745.964	1548.95	1700.59	2340.22	1140.91	1102.81	1023.71	1260.76	1025.6	1504.73	1130.6	1485.14	2286.56	1718.84	1251.37	1138.78	1251.41	1413.12	1507.78	1647.33
702	PC 35:0;	Quantification based on the spiked concentration of PC (12:0/13:0) in each sample	1298.53	1483.97	1473.08	696.494	2280.08	2228.82	1375.06	944.823	2298.64	1442.06	1196.23	1901.88	1754.86	957.966	1570.36	864.909	1756.84	2130.09	1638.75	2068.4	1329.03	2211.69	352.894	2040.12	2823.13	1273.95	2493.23	1486.31	1759.22	2101.43	1959.71	1229.59	853.393	1041.36	1436.64	1082.86	1474.83	1058.45	889.674	1868.02	1537.67	1235.87	702.844	762.213	1242.46	1210.88	1294.46
703	PC 35:1; PC 17:0_18:1;	Quantification based on the spiked concentration of PC (12:0/13:0) in each sample	38833	39141.4	40602.9	25782.9	65487.9	53842.3	40019.5	28371.9	66376.2	37414.4	32630.9	45280.3	36639.4	26732.8	43326.2	24842.2	39136.3	44977.7	39665.5	43129.8	34082.4	54136.4	12053.6	53625.5	54816.4	30409.8	43642.2	42065.8	41375.1	45227.6	41985.2	26535	30951.6	33201.1	38424.5	36401.4	43134.1	33870.1	27524	45318.4	39272.6	31168.6	22580.5	26792.4	31303.9	33265.9	33948.1
704	PC 35:2; A	Quantification based on the spiked concentration of PC (12:0/13:0) in each sample	254.836	89.5008	366.929	267.81	228.922	113.406	278.296	233.399	224.195	291.11	330.601	174.973	211.601	310.873	252.338	340.62	307.7	281.562	271.163	362.218	461.333	120.333	439.9	187.673	236.479	461.515	230.448	212.039	209.337	218.163	382.669	260.133	257.55	285.017	165.893	194.659	185.133	223.378	180.487	236.059	279.87	324.936	274.274	225.846	298.011	207.678	336.52
705	PC 35:2; B	Quantification based on the spiked concentration of PC (12:0/13:0) in each sample	391.243	429.022	393.467	332.104	579.321	542.94	446.822	327.746	612.908	395.53	360.396	409.816	326.153	338.912	398.632	282.579	459.902	572.605	453.215	489.724	384.664	591.75	129.181	513.049	615.57	382.326	463.047	365.415	467.769	498.472	331.014	361.011	387.227	414.415	466.538	411.396	524.897	411.979	380.368	451.332	452.013	433.95	296.423	329.16	363.178	390.908	371.371
706	PC 35:2; C	Quantification based on the spiked concentration of PC (12:0/13:0) in each sample	2440.12	1862.5	2214.12	749.81	3.6782	3.65104	3.31886	65.6536	98.7104	3.6622	3.69234	114.868	3.24712	191.872	46.4684	3.12057	3.29755	3.49185	3.25579	51.2271	73.2696	95.2395	2.71392	3.5294	1240.63	570.349	1206.59	786.818	637.979	695.468	1025.15	808.354	3.34225	65.4816	88.7614	3.24307	3.22732	3.06205	3.07469	3.35859	887.807	616.244	502.918	815.98	775.591	302.461	1196.83
707	PC 35:2; PC 17:1_18:1;	Quantification based on the spiked concentration of PC (12:0/13:0) in each sample	3445.49	3726.79	3704.25	1766.59	6014.56	5088.91	3267.35	2352.34	6039.14	3489.79	3106.53	4269.73	4108.43	2639.1	3897.47	2280.05	2032.31	2881.46	2271.76	2543.49	1687.93	3627.95	664.356	3626.75	3336.5	1671.84	2917.89	2710.31	2444.52	2838.82	2529.16	1631.57	2836.12	2976.82	4167.76	2978.61	3783.44	2676.32	2699.62	4229.99	3433.03	2838.56	2094.83	2303.12	2899.49	3287.18	3263.3
708	PC 35:3;	Quantification based on the spiked concentration of PC (12:0/13:0) in each sample	896.02	753.852	458.5	479.255	322.44	62.825	714.803	41.3974	139.185	17.6456	18.3275	993.452	16.437	16.3915	16.5534	15.5246	518.37	940.625	273.735	293.201	298.941	246.717	138.646	186.111	1042.51	636.836	954.533	721.467	825.463	1125.26	718.521	151.648	53.2702	144.289	186.236	78.762	106.378	70.4264	32.5563	16.0361	275.842	268.292	168.713	161.877	285.455	284.758	164.199
709	PC 35:3; PC 17:1_18:2;	Quantification based on the spiked concentration of PC (12:0/13:0) in each sample	469.132	138.837	258.65	52.1924	455.977	101.94	197.797	353.354	230.658	223.533	117.885	241.235	320.079	313.459	421.07	235.597	253.335	277.526	256.667	316.501	254.116	223.363	113.928	267.289	268.347	342.032	302.392	153.209	284.584	381.232	300.586	211.342	76.4668	294.81	338.745	166.219	638.068	388.452	258.93	278.667	455.088	208.377	240.02	165.268	368.248	499.023	499.457
710	PC 35:4;	Quantification based on the spiked concentration of PC (12:0/13:0) in each sample	190.936	332.713	272.649	153.353	426.604	352.169	163.743	95.9595	624.613	151.975	184.358	283.895	364.612	112.513	238.176	116.12	98.7273	27.2025	151.987	42.292	25.4663	243.569	8.20571	269.229	175.486	17.3588	265.656	222.809	49.6105	114.627	82.4417	45.7226	30.4418	113.401	80.2645	49.7313	1.17134	125.715	13.4726	183.227	110.79	98.7859	54.687	16.0277	32.8786	180.679	172.981
711	PC 35:4; PC 15:0_20:4;	Quantification based on the spiked concentration of PC (12:0/13:0) in each sample	327.512	319.733	336.565	230.832	573.493	379.498	306.256	300.964	466.982	372.14	329.093	337.983	399.425	332.214	304.437	296.289	264.376	393.38	327.721	370.469	374.709	405.057	225.357	375.357	427.445	295.271	351.321	247.537	426.691	415.361	349.551	282.942	333.276	297.838	388.44	337.076	568.001	325.403	379.439	454.775	454.855	387.759	293.522	359.826	463.294	426.182	427.399
712	PC 35:5;	Quantification based on the spiked concentration of PC (12:0/13:0) in each sample	5847.9	2453.41	2724.92	2620.79	55.8638	54.1582	50.5263	44.5299	63.307	54.7979	55.604	52.1321	49.7961	50.7494	51.1649	47.7499	50.3884	52.2881	49.6301	51.5849	49.6262	52.5395	42.5931	53.1266	1547.44	1372.89	748.246	337.242	402.53	417.654	876.005	2602.24	49.5564	47.2625	48.3845	48.0818	49.2028	45.4481	45.4425	50.3833	2195.74	2276.78	579.328	2461.61	3186.31	933.345	2588.25
713	PC 36:0;	Quantification based on the spiked concentration of PC (12:0/13:0) in each sample	1365.32	1121.47	1249.2	1410.06	1382.12	1341.22	1342.58	1231.49	1485.48	1268.83	1464.91	1368.15	1244.71	1370.38	1105.83	1181.35	1480.35	1384.12	1374.72	1357.02	1490.57	1345.7	1187.96	1371.6	1438.76	1512.74	1436.99	992.288	1185.84	1449.33	1396.21	1261.89	1359.3	1292.9	1235	1318.92	1247.43	1243.7	1273.94	1329.95	1229.32	1389.21	1385.78	1512.75	1517.49	1341.09	1386.38
714	PC 36:0; PC 18:0_18:0;	Quantification based on the spiked concentration of PC (12:0/13:0) in each sample	20169.7	29003.4	23838.5	12799.6	30909.5	28549.7	17306.6	10040.7	34943.9	12849.3	13423.9	21807.7	19465.8	9672.71	18965	8493	22034.6	27299	22375.9	23041.1	13265.9	34720.2	4657.91	35637.4	32672.3	15253	31156.8	32865.9	24454.3	27435.7	26079.8	16425.1	7680.05	10251.7	10618.6	8770.73	6853.39	10379.7	5269.11	16030.3	11253.8	10545.5	6810.65	5762.05	10991.5	7453.75	10972.8
715	PC 36:1; A	Quantification based on the spiked concentration of PC (12:0/13:0) in each sample	423.922	593.805	525.6	436.252	506.129	571.441	502.097	279.29	493.057	192.865	221.642	512.758	258.704	182.272	486.182	167.792	413.262	372.778	447.732	398.226	177.656	488.301	45.7358	426.516	557.599	167.504	496.301	211.479	200.271	222.011	94.4513	114.724	194.267	310.353	285.185	173.837	167.849	247.136	124.692	391.315	200.16	203.129	130.283	58.9865	80.5595	131.572	245.218
716	PC 36:1; B	Quantification based on the spiked concentration of PC (12:0/13:0) in each sample	10586.6	8457.85	10039.8	11943.3	10670	10107.3	10745.4	10303	11201.9	11593.9	13052.5	10274.5	9718.69	11737.3	9795.88	10067.4	12273.3	11804.1	11072.4	11591.2	12759.6	10648.6	10364.4	10573.4	11529	12944.7	10208.4	7728.64	10058	13003.4	10233.4	10499.3	12084.6	11014.2	10815.3	11020	11205.6	10766.3	11431.8	10544.5	11349.6	12352.3	11445.1	12475.6	12653.4	12091.8	11514.4
717	PC 36:2; A	Quantification based on the spiked concentration of PC (12:0/13:0) in each sample	2495.39	1765.91	2172.61	2515.06	2448.11	2171.82	2453.18	2192.3	1825.81	1771.98	2412.79	2372.26	1774.28	1566.22	1938.02	1503.57	2524.53	2072.43	2084.55	1860	2584.23	1930.42	2115.04	2095.34	1989.82	2313.42	2334.57	1847.35	1887.34	2136.79	1707.77	1827.98	2211.2	2492.57	2006.63	2248.82	2393.51	2036.46	2676.48	2466.89	2051.18	1804.67	1462.03	2244.45	1845.16	2304.44	2082.13
719	PC 36:2; PC 18:1_18:1;	Quantification based on the spiked concentration of PC (12:0/13:0) in each sample	338864	347605	333741	236520	396226	395014	325071	254686	456159	338513	327604	360811	348476	268045	348801	236017	330101	382785	328890	338002	254881	406440	122057	413620	377767	270421	366324	346851	352388	390116	351944	254419	288909	302694	318761	284856	312964	279909	238850	337701	291614	267420	223874	232376	293512	291491	282513
720	PC 36:3; PC 16:0_20:3;	Quantification based on the spiked concentration of PC (12:0/13:0) in each sample	68520.1	58874	62768.1	45602.2	69259.4	76532.4	64420	53186	87133.9	67133.4	67657.3	68888.9	63771.6	52550.4	63091.9	52880	65328.6	76660.8	58041.2	56737.7	49591.2	67294.1	26639.8	68328.3	71402.8	53574.6	60231.3	43653.5	50773.8	56694.2	62007.6	50552.8	73926.5	63430.8	61232	63009.2	67942.9	61466	54553.8	82695.3	64759.9	59317.5	48214.5	53931.6	70689.4	71558	60359.4
721	PC 36:3; PC 18:1_18:2;	Quantification based on the spiked concentration of PC (12:0/13:0) in each sample	33740	30127.5	29372.3	15565.9	36879	41750.1	32592.8	23759.5	38992.7	32132.3	25909.8	33947	33070.1	23537.7	34545.7	20026.6	39669	52188.3	44111.4	37960.1	28328.6	51452	13979.7	45274.1	50229.9	35066	40828.6	37965.4	40439.8	48180.7	42737.7	31278.1	28327.9	31367.3	39901.4	27656.8	32899.8	30852	25481.4	38770.9	32378.4	31641.9	20831.5	22700.7	31263.3	32274.9	29625.7
722	PC 36:4;	Quantification based on the spiked concentration of PC (12:0/13:0) in each sample	3704.35	2051.92	2796.66	1934.68	3066.59	3664.74	2807.88	2183.95	3380.87	3534.43	3120.19	3789.81	2981.34	2318.3	3079.63	2241.17	2894.08	4966.72	2744.93	3740.39	2341.74	3531.02	1417.57	3601.33	2193.68	3195.89	4102.81	2164.3	3682.71	4398.96	4472.3	2639.14	3039.89	2762.88	3606.45	3177.03	3355.8	2602.75	916.885	4301.96	3945.46	3287.16	2658.2	2822.24	3030.05	580.028	3670.3
725	PC 36:4; PC 18:2_18:2;	Quantification based on the spiked concentration of PC (12:0/13:0) in each sample	1731.65	1244.65	1159.42	1155.36	1583.77	1878.6	1405.62	766.554	1622.77	1723.48	1453.18	1497.35	1515.95	1181.11	1642	1082.97	2084.72	2844.51	2275.56	2168.85	1689.66	2539.7	1115.21	1550.97	2470.53	2267.59	2124.33	2196.3	2373.5	2244.77	1788.53	1520.7	1196.51	1431.41	1529.33	1740.99	2438.38	1397.3	1126.18	1347.84	1731.15	1726.44	1382.5	1372.57	2000.73	1628.51	1313.86
726	PC 36:5; C	Quantification based on the spiked concentration of PC (12:0/13:0) in each sample	5002.98	1326.32	3792.97	2459.85	4696.33	5337.54	3918.8	3602.21	1478.96	1100.98	4174.59	5095.89	4651.14	4121.26	4696.06	914.732	3164.7	3904.32	3090.88	2169.76	1255.03	2193.51	1017.78	2761.93	4124.47	1894.57	2438.68	1867.39	2227.09	2531.26	3302.46	2353.19	5266.68	4269.36	5180.86	3663.19	4746.11	3496.7	5027.24	7176.81	5954.49	4571.21	3567.5	4824.08	5152.96	5323	5923.66
727	PC 36:5; PC 16:1_20:4;	Quantification based on the spiked concentration of PC (12:0/13:0) in each sample	6209.78	3437.81	4778.59	2923.16	5662.5	6855.29	4890.39	4391.2	5342.32	6120.11	5183.76	6716.2	5588.92	4997.24	5741.61	3939.51	3402.89	5465.62	3867	4313.85	2364.9	4338.36	1471.67	4475.35	5657.33	3823.46	5007	2537.06	4789.7	6437.72	6276.54	3680.23	6635.35	5568.53	6704.2	4922.19	6131.49	4721.92	6365.34	9481.08	7589.9	5856.49	4393.89	6054.89	6259.95	6828.78	7350.49
728	PC 36:6; PC 14:0_22:6;	Quantification based on the spiked concentration of PC (12:0/13:0) in each sample	658.271	547.379	557.159	417.126	713.006	701.587	623.496	529.029	762.007	735.968	602.71	693.234	667.35	588.562	634.876	564.936	912.902	1104.95	910.577	946.007	786.39	907.814	619.335	1195.36	990.746	836.024	829.938	537.271	849.966	993.562	1135.63	798.512	628.162	560.041	735.926	565.342	639.448	578.472	765.585	943.303	719.608	588.786	528.737	565.768	616.578	631.792	795.17
729	PC 37:0; A	Quantification based on the spiked concentration of PC (12:0/13:0) in each sample	858.143	719.082	594.878	1795.09	1111.19	967.943	683.729	1046.49	1595	723.362	735.946	139.38	466.396	1013.35	499.595	773.364	1131.68	592.285	1252.61	1282.93	1399.56	716.972	1769.6	917.291	966.145	1545.69	908.666	1050.61	914.832	1189.59	1168.61	860.989	575.993	800.312	803.054	1308.39	374.499	917.135	641.988	475.262	972.052	694.215	1021.35	1046.39	1227.86	727.468	900.493
730	PC 37:0; B	Quantification based on the spiked concentration of PC (12:0/13:0) in each sample	716.814	1217.97	1093.98	533.214	1426.16	1237.94	630.356	479.377	1376.24	520.246	671.52	970.841	826.219	359.464	598.055	307.9	204.252	156.095	194.201	289.751	127.863	519.827	52.0602	332.676	474.39	151.297	515.772	537.321	293.05	359.226	297.478	167.829	231.633	452.394	439.923	259.146	108.662	583.408	90.7898	884.863	439.335	467.154	242.914	191.327	343.265	257.15	490.196
731	PC 37:1;	Quantification based on the spiked concentration of PC (12:0/13:0) in each sample	2476.78	4610.28	3487.71	1506.71	6579.28	4760.22	2530.93	1388.3	6542.2	1713.9	1940.74	3240.83	2346.87	1185.11	2603.43	1097.29	1592.15	1881.75	2086.8	1787.52	1187.44	3984.44	383.579	4143.21	3058.93	1120.28	3228.48	4472.11	1600.4	1830.08	1783.73	984.866	952.298	1288.39	1482.69	1057.84	959.205	1338.53	542.34	2453	1526.42	1198.65	672.008	684.083	990.462	929.892	1381.72
732	PC 37:2; A	Quantification based on the spiked concentration of PC (12:0/13:0) in each sample	778.195	1742.73	1313.9	695.296	2050.78	1603.88	955.216	454.99	2496.95	482.888	581.078	1094.15	1026.19	438.851	620.496	390.543	863.237	743.579	1137.03	964.72	592.65	2162.93	118.102	2003.81	1449.95	375.993	1983.13	2324.04	922.267	1107.23	1028.23	494.007	150.774	301.648	233.383	181.787	0.945924	266.968	55.7886	775.612	228.458	222.877	102.009	42.132	160.672	102.533	347.58
733	PC 37:2; B	Quantification based on the spiked concentration of PC (12:0/13:0) in each sample	1742.52	2410.31	2350.79	1257.2	4243.92	2822.16	1835.32	1208.03	4396.69	1716.57	1576.75	2468.87	1711.22	1213.96	1953.21	1173.6	1993.97	2277.38	2392.86	2169.04	1663.31	3679.07	473.957	3797.72	2955.13	1562.61	3149.11	3477.08	2287.47	2511.89	2409	1459.22	1050.47	1203.81	1489.67	1170.99	1186.96	1246.28	731.852	1675.93	1411.91	1195.4	764.67	761.618	1191.29	1134.27	1323.08
734	PC 37:3;	Quantification based on the spiked concentration of PC (12:0/13:0) in each sample	252.317	308.742	323.863	97.0315	419.377	415.248	268.1	79.2947	388.994	238.378	90.4673	216.148	243.344	210.215	318.628	154.594	319.768	286.298	399.612	212.935	208.809	410.699	76.6855	435.889	24.7925	253.705	224.859	200.542	285.44	314.645	258.259	307.594	91.077	276.739	299.051	201.979	134.204	226.136	137.086	333.507	104.344	241.385	83.5945	1.12127	158.593	232.428	242.504
735	PC 37:4;	Quantification based on the spiked concentration of PC (12:0/13:0) in each sample	494.636	377.478	452.877	377.198	598.537	495.708	484.869	422.437	513.236	482.564	454.046	369.741	351.261	435.396	438.436	404.191	606.516	688.553	526.425	652.972	665.769	609.124	265.687	602.328	641.942	553.263	523.095	302.155	610.271	624.41	472.22	536.947	494.375	414.272	472.713	491.152	610.65	501.671	502.063	449.625	576.184	581.51	391.333	426.297	564.189	524.32	470.364
736	PC 37:4; PC 17:0_20:4;	Quantification based on the spiked concentration of PC (12:0/13:0) in each sample	12713.4	8357.07	10341.2	6227.98	17212.5	13788.5	11093	7664.61	14587.3	14215.2	11744.3	13221.2	12015.6	9459.96	10845.3	8756.44	8158.17	9906.44	7348.58	10378.8	8750.5	9235.07	3573.71	10492.1	10197.1	8605.97	8329.59	6285.07	8955.6	8834.7	11352.6	7910.21	10262.3	8053.23	12465.5	9492.02	13733.8	8745.77	8640.75	12865.2	14565.2	9143.04	7061.99	8869.64	11784.9	11898.5	12387.2
737	PC 37:5; A	Quantification based on the spiked concentration of PC (12:0/13:0) in each sample	108.532	297.938	216.086	169.422	139.648	195.318	122.235	153.388	498.784	35.1012	134.745	133.404	301.797	267.068	65.268	140.059	142.44	62.9385	317.066	403.875	230.611	319.355	108.829	295.521	42.1904	71.8192	257.257	426.119	28.7106	45.9221	33.4057	231.983	184.217	333.035	104.796	121.67	223.522	39.3985	261.031	201.197	128.672	252.47	224.364	39.4766	26.9492	47.4927	306.141
738	PC 37:5; B	Quantification based on the spiked concentration of PC (12:0/13:0) in each sample	5369.03	2949.33	4628.04	2630.63	70.2453	171.157	226.473	563.491	803.564	669.259	116.727	19.7552	17.0195	475.64	680.377	439.976	1141.17	90.0855	882.472	759.882	906.086	1134.25	69.7837	1504.03	3295.65	2037.32	2504.24	877.611	1285.79	2170.92	1998.64	2149.14	366.219	50.2574	310.943	392.505	131.145	319.345	412.657	741.924	3109.85	2024.23	1144.1	1911.1	2225.56	2016.53	3356.7
739	PC 37:6;	Quantification based on the spiked concentration of PC (12:0/13:0) in each sample	322.451	289.91	310.422	267.146	456.354	279.873	249.363	243.327	364.682	335.692	316.723	318.968	307.712	317.733	266.992	306.975	343.022	447.486	320.251	484.276	479.468	368.124	281.779	469.495	565.497	382.149	464.375	332.634	402.842	434.154	502.963	360.877	265.396	261.923	353.768	336.452	426.458	262.389	302.148	324.219	438.996	393.371	351.264	327.381	326.449	360.305	455.774
740	PC 37:7;	Quantification based on the spiked concentration of PC (12:0/13:0) in each sample	205.827	146.052	175.55	163.966	182.99	199.596	197.97	159.609	161.744	170.767	228.864	189.247	158.622	176.867	175.635	140.769	187.391	177.621	170.468	189.47	140.998	172.608	82.637	170.468	214.855	154.844	164.413	110.935	171.21	190.924	163.399	131.05	192.325	170.113	199.22	180.567	201.204	171.22	158.913	192.629	184.123	172.866	162.593	164.216	179.133	187.662	197.074
741	PC 38:0; PC 16:0_22:0;	Quantification based on the spiked concentration of PC (12:0/13:0) in each sample	2439.83	7404.8	5535.5	2568.26	7299.28	5115.65	2342.58	1618.17	10645.1	1842.85	1747.61	3317.99	3598.28	1510.43	2312.65	1269.15	1919.4	1812.57	3386.17	2014.43	1237.06	6455.93	506.057	6450.73	4076.33	1242.8	5106.76	9141.6	2575.46	3585.36	2962.06	1683.09	753.615	1601.07	1275.88	596.735	345.5	1465.18	325.332	2440.95	1418.63	1637.01	990.902	809.305	1458.92	767.521	1850.48
742	PC 38:1; A	Quantification based on the spiked concentration of PC (12:0/13:0) in each sample	78.2176	619.143	597.282	71.7131	543.921	617.955	73.4116	31.7057	166.916	46.4615	52.1169	112.772	233.679	26.9317	70.1407	20.8669	56.9147	66.6899	416.483	43.6287	40.4045	519.41	9.08152	543.056	312.965	22.6543	327.922	73.9937	72.4313	73.8863	100.553	24.0719	25.2712	39.5473	31.4853	18.2819	9.15146	42.7722	12.128	53.153	33.2719	42.8109	1.52281	14.2617	19.9078	12.3095	3.12785
743	PC 38:1; B	Quantification based on the spiked concentration of PC (12:0/13:0) in each sample	1653.14	2589.1	2113.63	1347.97	3173.03	2817.62	1589.2	975.319	3601.92	1137.59	1316.1	2333.12	2137.68	996.126	1604.33	799.542	2996.36	3453.16	3008.75	3150.19	1697.26	4165.67	376.37	4483.01	4248.19	1860.41	4571.68	2915.81	3421.21	3690.97	2777.45	1934.84	519.955	1153.9	974.51	390.33	232.018	977.334	181.469	1560.99	860.335	1046.01	607.042	291.872	853.101	448.703	1063.73
744	PC 38:1; PC 18:0_20:1;	Quantification based on the spiked concentration of PC (12:0/13:0) in each sample	34197.2	69765.3	59007.8	30690.2	77682.7	64598.7	33415.1	17872.4	101467	23251.6	26146.3	48659.5	41853.3	15550.4	33217.8	15517.6	37349.8	38289.6	48992.2	37989	21016.7	77094.8	6521.23	83240.9	58663.3	19972	67529.8	78936.2	34556.4	42161.7	30052.3	20555.8	7081.65	19635.9	14326	6483.8	3996.53	14879.5	3419.62	30557.1	12658.4	16070.5	8317.43	5545.11	11983.4	5974.2	18022.5
745	PC 38:2; A	Quantification based on the spiked concentration of PC (12:0/13:0) in each sample	4789.13	17756.2	7722.01	3173.71	9891.13	10045.8	4730.07	408.265	2530.13	3474.99	4249	4525.15	4491.36	3358.75	4484.79	3190.73	5011.92	4547.98	6277.81	689.892	4055.07	6791.39	139.676	6685.23	5720.57	3904.19	5620.3	21214.3	4993.9	10624.8	7853.99	4533.37	2839.92	3081.73	3382.11	3131.88	2377.74	3156.63	1634.9	4674.16	2823.5	2968.76	2122.61	2116.54	2868.14	2226.35	3032.38
746	PC 38:2; B	Quantification based on the spiked concentration of PC (12:0/13:0) in each sample	2087.42	2094.96	2020.69	1544.7	2689	2481.25	2099.62	1476.04	3080.85	2006	1854.69	2127.57	1678.11	1619.16	2123.23	1361.38	3427.95	4012.77	2603.12	3342.28	2857.55	4030.18	1018.89	4342.95	4104.79	2734.98	3464.29	2524.28	3144.6	3658.57	2843.45	2364.03	1416.19	1695.19	1936.48	1451.27	1647.98	1730.03	1181.99	1962.26	1739.32	1597.11	1123.71	1129.45	1453.66	1470.83	1683.36
748	PC 38:2; PC 18:1_20:1;	Quantification based on the spiked concentration of PC (12:0/13:0) in each sample	32338.6	47418.8	39863.4	24295.1	53497.2	44206.4	32656.5	22171.5	67614.2	26079.6	30143.3	36625	33451.3	22752.1	31817.5	21363.5	35347.9	38560.6	38367	33810.4	24359	54588.8	8828.85	59385	46646.5	23448.5	52924	67128.8	32093	44884.3	38138	23994.7	17129.1	19403.8	19744.9	13158.3	12835.7	19647.4	9668.33	29289.5	19392.8	19477.5	12854.1	12115.5	19108.1	13755.1	20294.2
749	PC 38:3; A	Quantification based on the spiked concentration of PC (12:0/13:0) in each sample	12046.2	10816.3	11037.5	6222.81	16125.3	15522.3	11499.9	7822.93	15211.9	10536.2	8207.78	9789.08	10812.2	7587.96	11321.3	6056.88	12958	15427.9	12545	11453.7	9023.84	19116.3	3343.31	17944.6	18027.1	8897.09	14883.6	13478.4	12126.7	14831.4	13539.1	7966.05	9306.39	9053.32	10649.3	7374.1	9619.9	8984.3	6775.2	11523.6	8097.97	7605.15	5222.77	5764.24	7412.26	8590.17	7958.65
750	PC 38:3; B	Quantification based on the spiked concentration of PC (12:0/13:0) in each sample	1112.69	1154.95	1112.93	1122.12	1284.57	1279.16	1189.38	1002.15	1524.17	1129.67	1003.84	984.239	1184.54	1090.33	1121.96	1022.3	1647.04	1718.03	1505.37	1620.06	1640.91	1721.6	1251.51	1724.2	1806.08	1510.83	1365.24	1112.78	1683.48	1905.35	1844.03	1401.6	1009.79	966.192	891.207	808.987	1080.75	831.762	836.316	1205.75	1053.27	943.573	866.935	929.789	1299.32	1135.27	1042.96
752	PC 38:3; PC 18:0_20:3;	Quantification based on the spiked concentration of PC (12:0/13:0) in each sample	6291.76	7028.02	5989.94	4599.14	7026.5	7587.86	6472.04	5352.08	6740.09	5123.5	7259.27	7353.02	6582.58	5044.22	5122.07	4264.82	3195.41	4288.96	5195.24	3930.92	2862.42	4320.34	1210.2	4435.31	4111.35	3386.27	5561.31	3759.55	3938.98	5869.27	3788.79	2690.44	6590.7	4303.74	3911.73	3445.94	4539.54	3896.22	3687.89	6156.05	4221.54	4353.71	4199.1	4299.44	5444.83	5950.3	4380.55
753	PC 38:4; B	Quantification based on the spiked concentration of PC (12:0/13:0) in each sample	1441.43	916.968	1196.42	1255.41	1340.17	1840.64	1577.14	1314.83	1352.45	1360.31	1639.95	1316.49	1181.15	1511.98	1628.27	1241.92	1527.27	1524.28	1329.21	1177.36	1113.11	1377.94	753.63	1364.41	1568.12	1235.71	1151.31	908.624	1204.25	1480.34	1211.63	1048.55	1367.54	1344.56	1382.34	1318.98	1481.19	1347.91	1371.32	1457.3	1388.28	1567.91	1411	1514.12	1554.94	1593.81	1266.39
755	PC 38:4; PC 16:0_22:4;	Quantification based on the spiked concentration of PC (12:0/13:0) in each sample	60967.7	47002.5	54187.4	41892.4	68564	70760.5	60374.6	53119	63026.9	60680.8	60715.9	54888.8	51947.3	55221.3	61517.2	42863.8	48801	52822.8	45839.4	43156.7	40203.2	53074.2	24398	53811.4	52047.7	42800.6	47044.1	37020.3	46977.3	53119.7	51121.6	37202.3	66172.5	61357.1	63150.8	62767.8	67484.2	60593.9	61480.4	73800.4	67145.1	63145.8	51544.2	62011.6	71796.3	70278.4	62253.4
756	PC 38:4; PC 18:0_20:4;	Quantification based on the spiked concentration of PC (12:0/13:0) in each sample	769851	565248	676618	513875	762575	797689	740286	642459	754105	835558	778734	778228	701078	682943	769374	579683	471083	537693	461543	527671	434045	497730	245516	538795	540673	434604	493718	374998	547739	580952	483942	407340	730130	643735	637466	665370	790081	572978	628977	756140	724182	624679	571290	606921	798941	768927	661779
757	PC 38:4; PC 18:1_20:3;	Quantification based on the spiked concentration of PC (12:0/13:0) in each sample	11362.1	10544.6	10956.7	6720.32	13377.5	14881.6	10914	8399.43	16252.4	11843.4	11631	13378.8	12386.4	8976.61	11922.7	8940.04	9705.46	12161.2	10710.5	9724.17	6715.42	12947.9	3308.1	12695.4	11985.4	7468.1	11166.2	10140.4	8595.19	10896	9495.02	8007.32	10856.8	9427.11	10944.5	8790.49	10109.3	8893.12	8086.66	12766.8	10237.3	8805.55	7254.45	8219.76	10976.6	11536.7	9437.79
758	PC 38:5; A	Quantification based on the spiked concentration of PC (12:0/13:0) in each sample	9182.51	2294.42	2419.95	3123.27	8327.95	8459.88	3661.93	3425.26	3164.31	4119.26	4263.61	3812.9	3103.44	3880.02	3867.57	3655.01	4046.42	4189.65	10108.4	18432.8	3957.94	8880.42	3461.93	2953.51	55843.9	3377.09	19160.9	6808.64	3323.44	3649.97	10553.1	3062.97	3698.95	3821.39	3737.89	3600.89	3648.68	3491.67	3378.15	3666.3	3104.97	3610.57	3320.3	3136.81	3703.01	3395.81	3232.91
759	PC 38:5; B	Quantification based on the spiked concentration of PC (12:0/13:0) in each sample	599.429	390.977	508.6	380.554	569.246	639.47	601.715	561.694	571.906	534.731	919.029	912.959	560.408	562.093	603.55	439.251	431.717	476.7	469.662	501.991	431.333	458.761	295.631	449.265	464.234	448.601	613.186	472.009	455.663	586.942	464.794	364.532	631.958	537.767	594.502	580.18	585.412	592.075	605.351	654.174	582.51	596.334	741.752	897.102	627.301	634.725	608.527
760	PC 38:5; PC 16:0_22:5;	Quantification based on the spiked concentration of PC (12:0/13:0) in each sample	18567.5	11508.1	16892	10995	17549.8	20170.1	18111.6	17164.6	17428.7	18514.4	31013.3	29922.9	16776.1	18245.9	18664.1	13659.2	11798.2	16489.9	12425.4	14000.6	12739.2	12943.9	6260.12	15265.1	15076.9	13730.7	20569.7	14112.2	13159.3	15773.8	17481.1	11393.9	18750.3	18973.2	21133.5	19605.7	20928.3	19750.5	22141.3	24610.6	21181.3	20523	30804.5	28961.9	21228.3	23178.3	22068.8
761	PC 38:5; PC 18:1_20:4;	Quantification based on the spiked concentration of PC (12:0/13:0) in each sample	264565	228976	247444	191975	314282	300200	267234	202042	356681	298335	293860	294751	260942	240483	285608	209478	259816	268597	220234	232226	197984	253487	128550	267153	276902	230458	244925	201375	241451	270324	258650	190191	254588	220981	274174	216808	230233	200516	208500	282491	224326	232566	191375	211640	234632	220872	231732
763	PC 38:6; PC 16:0_22:6;	Quantification based on the spiked concentration of PC (12:0/13:0) in each sample	551879	344698	500127	302242	551477	558321	469267	365306	643416	611288	496384	622346	485788	419726	511760	392994	564729	635205	490253	527542	470569	543030	255356	571048	596376	467774	590549	414661	480529	600014	661435	447743	458719	480376	564222	567380	526835	513191	504117	607146	588896	478933	432290	453687	464697	480151	549556
764	PC 38:6; PC 18:2_20:4;	Quantification based on the spiked concentration of PC (12:0/13:0) in each sample	6834.35	4559.16	4555.19	2792.44	5396.51	6396.64	4492.42	3667.08	6035.01	6964.3	3832.34	5382.1	4945.91	4324.62	5154.76	3483.19	7318.18	9992.36	6043.76	6362.33	4822.06	8384	2525.82	7035.7	10251.7	6645.92	6591.48	4107.19	8102.58	8647.13	8191.3	5624	4870.57	5123.44	6150.76	4978.28	6666.63	4818.27	4493.21	6187.41	6178.86	5389.43	4027.92	5024.23	5566.02	5552.91	6674.95
765	PC 38:7; PC 16:1_22:6;	Quantification based on the spiked concentration of PC (12:0/13:0) in each sample	3250.58	1893.57	2656.63	1771.07	3041.95	3600.86	3076.75	2477.26	3214.75	3439.96	3212.3	3640.99	2951.05	2607.2	2970.69	2107.55	3989.3	5096.92	3690.51	4786.63	2649.64	3983.87	1552.16	4465.95	4806.32	3209.29	3790.78	2066.48	3774.04	3937.01	4310.63	2916.38	3289.64	2848.7	4106.87	3225.11	3337.49	2943.84	3808.9	4260.41	3921	2779.62	2456.78	2863.67	2841.15	3108.14	3386.93
766	PC 39:1; PC 21:0_18:1;	Quantification based on the spiked concentration of PC (12:0/13:0) in each sample	581.846	1455.81	659.338	548.695	912.043	1195.65	272.361	339.472	2050.25	546.278	532.007	466.85	393.128	328.197	601.105	352.5	409.658	330.619	614.444	336.862	200.425	604.612	93.2904	1000.72	688.364	171.901	815.686	2152.56	378.534	566.619	402.111	282.207	144.774	365.862	313.839	177.857	66.3619	295.001	50.5235	476.531	288.798	314.603	187.125	91.7969	148.409	82.9897	360.351
767	PC 39:2;	Quantification based on the spiked concentration of PC (12:0/13:0) in each sample	352.455	782.703	600.53	264.211	1055.16	702.266	396.971	198.393	1211.8	222.827	265.864	530.643	426.838	165.453	370.641	176.74	185.94	190.332	348.669	179.285	144.999	675.098	24.5441	722.409	439.856	102.615	592.826	912.011	219.722	291.053	234.101	134.754	103.338	202.482	182.173	104.365	94.6497	163.038	32.5901	355.527	183.201	171.889	99.2757	89.0059	158.776	96.0617	205.211
768	PC 39:4;	Quantification based on the spiked concentration of PC (12:0/13:0) in each sample	496.651	381.094	467.776	348.432	684.202	643.071	482.407	379.596	607.487	543.697	519.94	503.754	419.21	394.524	631.834	389.896	559.934	571.335	421.265	522.47	445.521	545.518	196.849	540.142	667.554	399.438	528.244	350.301	523.09	572.219	563.071	314.211	491.219	389.268	488.973	484.13	719.761	493.404	457.173	608.512	544.215	503.726	393.62	452.07	472.901	528.988	454.148
769	PC 39:5;	Quantification based on the spiked concentration of PC (12:0/13:0) in each sample	884.137	684.997	880.753	422.944	1059.71	1114.99	879.636	618.226	1176.13	1070.44	836.351	1164.43	927.424	789.621	961.788	710.784	492.493	615.98	517.131	541.669	347.74	728.668	178.25	699.4	741.556	395.444	602.204	547.556	554.86	664.679	582.837	400.359	756.825	632.333	819.159	628.369	767.87	577.586	565.516	825.597	865.065	638.344	551.159	600.89	722.194	815.063	730.271
770	PC 39:6; PC 17:0_22:6;	Quantification based on the spiked concentration of PC (12:0/13:0) in each sample	3948.66	2822.3	3390.26	2088.33	4918.75	4557.74	4423.62	2780.18	5719.86	5157.71	4660.11	5110.56	4674.38	2774.2	4454.6	3046.37	6101.48	8497.23	4904.01	7771.59	5646.95	7198.24	2525.88	7164.42	8500.53	5602.86	6836.03	4212.69	6892.78	7284.9	8163.87	5233.42	3190.32	3545.47	5020	4562.49	5243.79	3816.12	3871.74	4782.18	4844.74	4144.3	2857.99	3254.09	3918.48	3777.39	4118.08
771	PC 39:7;	Quantification based on the spiked concentration of PC (12:0/13:0) in each sample	182.285	132.603	156.985	105.397	225.554	180.915	140.77	100.249	229.882	214.489	140.529	191.489	172.896	139.16	133.599	120.96	174.995	247.669	160.914	227.007	164.739	205.599	101.116	212.413	304.633	214.998	209.83	127.956	210.21	242.908	246.975	170.277	113.817	133.232	176.067	146.977	138.833	132.965	139.003	147.84	157.628	165.866	140.668	130.278	132.739	126.237	196.785
772	PC 40:0; PC 16:0_24:0;	Quantification based on the spiked concentration of PC (12:0/13:0) in each sample	1413.09	3852.41	2651.97	1405.65	4207.78	2999.6	1462.05	943.465	4821.44	1302.33	1237.77	2013.74	2004.38	958.658	1555.89	892.972	1210.44	1242.22	2042.77	1457.26	922.778	3691.87	361.882	3461.4	2721.1	872.208	2905.23	4292.59	1586.97	2300.54	2006.07	1187.7	483.957	1143.62	927.922	418.909	241.101	1033.21	217.432	1601.7	1031.56	1156.23	737.306	595.471	1014.73	473.734	1378.71
773	PC 40:1; PC 22:0_18:1;	Quantification based on the spiked concentration of PC (12:0/13:0) in each sample	11865.7	33676.3	30736	14351.9	38111.8	33172.3	14539.7	6564.26	48369.9	10276.8	9000.34	20188.4	17157.6	6644.3	15503.4	5698.78	6150.33	5622.76	16107.1	9059.32	3464.97	25969.2	1097.65	27679.5	17489.7	3464.78	23646.6	27669.9	9858.94	14530.9	9460.65	5305.66	2058.43	7562.63	6554.09	2334.65	746.54	6419.88	798.221	13065.5	5094.69	6784.33	3274.09	2046.36	4583.83	2274.84	7530.23
774	PC 40:2; PC 20:1_20:1;	Quantification based on the spiked concentration of PC (12:0/13:0) in each sample	10069.4	23953.6	19523.8	10839.3	27216.6	21501	11073	5718.2	36200.8	8365.21	8334.32	17121.5	15160.7	5664.16	12208.2	5731.12	6223.09	4947.06	14045.2	7187.87	3414.14	20644.3	850.922	22728.3	14621.3	3170.92	20699.9	27349.9	7973.06	12594.3	8125.52	4930.29	1485	6056.45	4379.87	1523.31	526.845	4159.18	551.246	8980.92	3291.8	5372.49	2501.39	1473.92	3861.26	1470.5	5416.75
775	PC 40:2; PC 22:0_18:2;	Quantification based on the spiked concentration of PC (12:0/13:0) in each sample	2201.67	5467.71	4586.89	1745.57	6855.62	6001.21	2478.67	1143.35	7095.3	1896.42	1354.27	2903.24	3423.98	1220.82	2734.69	959.921	1937.64	1951.56	3572.13	2449.88	1210.14	7223.82	325.922	7453.68	4713.19	1117.42	4936.71	5456.49	3395.88	4369.03	2716.71	1422.74	598.138	1321.38	1295.14	672.797	510.368	1126.46	396.27	2113.77	1032.38	1325.15	641.814	538.419	1223.02	740.809	1349.69
776	PC 40:3;	Quantification based on the spiked concentration of PC (12:0/13:0) in each sample	1391.39	1957.64	1594.94	734.33	2194.91	2138.51	1339.51	952.868	2045.9	867.092	1217.95	1589.81	1387.44	893.703	1225.2	644.525	443.032	617.223	896.941	552.037	340.117	1351.26	115.158	1449.89	894.986	333.522	1260.38	1209.03	675.741	878.515	492.144	358.771	942.437	685.753	663.829	498.428	693.587	596.71	389.085	1365.58	821.476	614.222	447.646	539.185	837.672	889.152	721.729
777	PC 40:3; PC 22:1_18:2;	Quantification based on the spiked concentration of PC (12:0/13:0) in each sample	1124.65	1972.5	1569.75	628.507	2346.64	1979.98	1180.81	762.921	2789.35	844.976	777.415	1102.17	1299.65	749.894	1014.28	502.865	1078.62	1322.43	1381.03	1122.89	858.012	2651.62	281.318	2614.61	1820.49	750.896	2124.05	2153.54	1253.92	1845.62	1314.79	773.029	577.545	678.023	752.076	433.007	499.421	659.665	297.964	1080.89	642.377	540.261	371.76	357.958	686.799	565.886	650.642
779	PC 40:4; B	Quantification based on the spiked concentration of PC (12:0/13:0) in each sample	33.6955	51.9536	45.5771	18.6786	66.3494	53.141	30.5349	22.0035	83.8601	25.6715	27.1128	38.4615	44.8238	26.6177	29.9759	16.5508	25.5172	35.1694	52.3527	33.0153	20.9779	55.5617	5.74084	48.8794	56.5919	26.0549	53.4922	28.2084	41.6067	62.0608	27.0917	23.6402	17.3127	21.5489	29.5915	14.033	20.1824	25.8386	10.915	41.465	27.1089	22.5585	16.6089	13.7632	24.1075	19.4153	32.8801
780	PC 40:4; PC 16:0_24:4;	Quantification based on the spiked concentration of PC (12:0/13:0) in each sample	8086.75	7142.11	7204.71	4998.22	10221.1	11020.3	7803.78	6402.49	9361.03	7077.38	7888.55	8915.23	8120.94	7895.26	7699.19	6556.08	7315.45	9638.52	6416.28	7484.86	6308.39	10100.6	2824.11	9557.49	9630.16	6725.24	9209.83	7481.78	8575.51	10081.5	8925.74	6300.03	7554.05	6193.09	7404.29	6307.55	8989.21	6699.37	6315.56	11188.4	7924.42	6700.17	6170.62	7336.37	8972.68	9037.76	7541.07
781	PC 40:4; PC 18:0_22:4;	Quantification based on the spiked concentration of PC (12:0/13:0) in each sample	71893.9	48087.3	55849.8	44046.4	76164.8	70905.7	65610.6	49979.7	74526.4	65771.7	64293.1	71679.1	62360	53436.3	65404.7	52590.4	54251	57062.1	48422.3	60084.8	45364.5	61809.3	22048.7	66324.6	65604.1	46746.3	55635.1	54481.7	56357.3	57708.6	61861.1	41120.9	49087.4	45310.5	50746	46721.9	54666.7	43672.8	39598.2	60429.5	51898.4	45783	39122.8	37059	51612.4	48319.9	56015.4
782	PC 40:4; PC 20:0_20:4;	Quantification based on the spiked concentration of PC (12:0/13:0) in each sample	3407.19	4508.99	3800.44	2188.85	5450.62	4715.14	3450.86	2396.71	6162.78	2869.39	3225.59	4096.03	3717.12	2767.22	3751.5	2219.42	2638.76	2867.05	4351.57	2420.11	1871.82	4120.23	627.657	5171.14	3658.36	1769.61	4135.53	4257.98	2896.89	4050.45	2412.61	1952.88	2037.26	2246.94	2567.45	1667.81	1779.28	2650.4	1366.64	4001.15	2515.97	2385.35	1617.34	1558.71	2510.88	1914.44	2722.89
783	PC 40:5; PC 18:0_22:5;	Quantification based on the spiked concentration of PC (12:0/13:0) in each sample	8913.55	6291.17	8105.83	6266.37	9158.86	10490.5	9259.1	8069.01	10420.3	9692.74	14458.1	16483.8	9037.85	9028.46	9445.36	7452.41	8218.79	9888.88	7250.37	10414	9930.15	10074.1	5521.33	11999.7	11882	9514.17	16023.8	14150.2	10913.4	12648.1	12928.6	7510.07	8538.35	7826.48	8135.99	7864.41	8813.25	7324.58	8857.28	11109.1	9889.94	8624.35	12028.4	13811	9876.38	10448.1	9889.16
784	PC 40:5; PC 20:1_20:4;	Quantification based on the spiked concentration of PC (12:0/13:0) in each sample	26075.3	22614.2	22362.3	16646.4	26260	26691.5	24774.9	19949.7	28310.5	26177.7	27517.2	25727.5	25474.1	21759.7	25771.1	19364.7	25888.6	31538.9	24804.8	26522.1	20972.7	27693	11622	29658.5	29683.8	21583.8	27980.8	22971.6	29759.2	31385.4	27493.8	19645.3	24717.3	18979.6	18027	17558.8	22420.8	17825.9	16799.8	23955.8	20600.8	18707.5	16549.4	19335.1	24699.2	24229.2	19495
785	PC 40:6; PC 18:0_22:6;	Quantification based on the spiked concentration of PC (12:0/13:0) in each sample	367458	272983	356169	270775	421271	437160	374142	274820	472349	444292	365058	414420	341434	309633	387100	276696	597851	696587	455165	720822	590224	626737	328866	686206	692439	599881	650292	391924	636081	624791	763303	499349	286385	290999	356785	367835	344483	302855	325371	367274	375638	325748	262782	275222	341838	338035	329927
786	PC 40:6; PC 20:2_20:4;	Quantification based on the spiked concentration of PC (12:0/13:0) in each sample	8705.44	6211.28	7084.52	3841.87	10320.2	9696.56	9598.36	6572.89	8898.06	8867.44	6061.41	6666.04	7919.81	6767.99	9325.64	5584.47	6375.85	6874.65	5599.95	4710.2	4327.72	6567.94	2270.21	6168.88	6853.96	4205.74	4564.87	4389.12	5682.75	6291.42	6382.38	4428.54	8077.46	7811.91	8412.22	5925.37	7660.6	7042.37	7038.94	8072.35	7696.31	7538.9	4700	5078.86	7476.78	7785.01	7729.11
787	PC 40:7; A	Quantification based on the spiked concentration of PC (12:0/13:0) in each sample	602.869	467.419	2902.52	850.736	2339.58	2360.49	2262.36	1398.58	3002.53	2041.06	2309.03	2703.53	2165.66	802.252	2251.28	900.503	635.746	635.914	1811.39	2935.68	2748.56	688.301	1306.88	3481.13	2721.67	2697.99	2772.5	1767.23	2773.74	2914.78	2757.28	2074.46	388.35	2832.32	2523.32	600.352	2853.45	2781.98	2627.89	2509.73	2615.32	1402.74	874.241	895.112	600.191	1717.41	2730.15
788	PC 40:7; B	Quantification based on the spiked concentration of PC (12:0/13:0) in each sample	420.121	258.517	366.445	4.55615	361.559	456.734	345.712	260.734	367.99	281.238	300.292	377.503	349.432	245.868	380.392	163.186	329.939	367.512	297.477	263.676	199.559	391.632	79.2011	336.235	382.54	177.303	222.95	197.394	282.089	275.075	214.788	173.508	406.353	307.644	309.384	369.026	457.7	321.109	247.158	513.201	376.592	263.773	165.357	236.231	341.705	387.275	374.82
789	PC 40:7; PC 18:1_22:6;	Quantification based on the spiked concentration of PC (12:0/13:0) in each sample	265646	207211	265467	205653	324972	296480	246442	194793	353764	320017	304032	339247	249207	239079	272161	246845	388603	422527	343531	357807	331298	377798	189318	362066	402386	331325	363927	254192	306816	349128	335376	281494	218279	204388	239641	238116	224585	208724	216892	218232	212305	228687	201761	204373	203886	187715	222504
790	PC 40:8;	Quantification based on the spiked concentration of PC (12:0/13:0) in each sample	14.5955	2.93676	658.716	448.409	78.8172	5.08753	14.0359	77.8199	302.515	47.4049	83.5683	64.7323	221.634	95.2253	14.8946	54.8046	74.9596	169.091	4.45056	114.325	10.9141	80.3438	72.5955	21.428	951.03	318.152	290.526	726.569	914.462	1531.34	1372.79	575.665	4.39967	5.10961	60.4237	4.53204	698.563	4.22687	4.65669	4.65364	35.4798	877.562	1013.89	521.575	2268.1	315.778	515.443
791	PC 40:8; PC 20:4_20:4;	Quantification based on the spiked concentration of PC (12:0/13:0) in each sample	1921.12	1766.24	1771.51	1264.91	5183.6	5878.79	3836.44	3204.11	6396.15	6006.19	4652.14	6252.36	4903.7	4474.85	4528.75	3501.76	9745.68	12366.9	7639.92	9603.44	8744.42	11258.8	4210.98	8542.89	12658.9	10641.1	10550.9	6935.35	9582.87	10943.1	11650.2	8167.88	3831.08	4090.21	4830.8	4512.44	4827.97	4400.21	3877.81	4927.22	3560.9	2914.81	3673.45	2228.43	3958.58	4613.74	2978.51
792	PC 41:0;	Quantification based on the spiked concentration of PC (12:0/13:0) in each sample	14.925	115.437	50.4804	18.7034	115.577	55.5023	35.4843	12.4966	153.968	9.15676	17.1953	35.8937	37.4559	15.5225	40.635	4.7955	53.516	30.4772	50.2384	30.882	6.06257	120.458	1.51901	102.325	86.8984	16.3141	86.646	196.257	37.0411	34.6027	56.6523	24.0979	1.77679	7.40081	16.0101	1.72872	1.81186	1.62135	4.74685	5.66689	4.95414	11.3517	12.1332	1.78352	11.6715	4.597	15.5677
793	PC 41:1; PC 23:0_18:1;	Quantification based on the spiked concentration of PC (12:0/13:0) in each sample	792.847	1756.12	1487.48	798.435	1913.22	1548.2	776.314	493.014	2861.03	944.416	796.52	1180.8	894.153	550.112	1010.3	534.461	549.925	473	743.705	573.709	329.387	1365.3	108.707	1425.63	1011.48	311.939	1207.06	2726.67	589.01	736.623	709.924	405.342	230.771	550.786	562.535	328.386	108.874	496.232	107.345	769.442	516.395	585.912	320.346	266.205	387.092	234.836	612.874
794	PC 41:2; A	Quantification based on the spiked concentration of PC (12:0/13:0) in each sample	134.497	300.339	222.176	97.5426	443.142	285.611	128.185	63.7735	563.072	115.72	70.6877	141.696	137.628	78.336	141.623	48.3072	113.542	114.085	142.943	136.066	88.5917	358.495	17.5954	351.762	251.158	77.9062	284.176	475.604	146.766	178.173	158.657	83.2753	46.2833	88.5072	91.9893	57.2121	40.6056	82.9487	35.4825	114.427	66.3195	86.4996	35.297	24.3443	60.0419	55.1871	66.3041
795	PC 41:2; B	Quantification based on the spiked concentration of PC (12:0/13:0) in each sample	185.527	660.003	451.706	183.103	521.778	421.779	161.766	100.723	1103.45	195.988	184.322	338.951	236.402	100.156	220.154	121.905	112.378	83.7599	207.369	108.867	77.4098	394.144	18.0095	384.254	225.875	51.5559	320.427	1508.54	112.084	179.228	158.399	88.0736	29.7757	119.722	97.5129	28.4085	0.621795	86.9417	3.94463	135.842	87.4041	113.258	58.064	48.1483	63.9082	22.4491	100.851
796	PC 41:3;	Quantification based on the spiked concentration of PC (12:0/13:0) in each sample	265.772	225.161	328.718	288.439	253.073	219.36	312.529	325.498	351.717	303.447	306.984	222.895	170.763	309.243	287.282	338.331	198.44	157.959	226.091	236.659	290.015	174.078	249.477	157.455	186.347	176.512	268.383	146.318	248.195	230.496	294.601	245.824	187.169	162.497	200.499	231.722	210.486	154.501	207.167	200.099	173.884	234.385	247.598	256.123	338.256	230.286	208.035
797	PC 41:5; A	Quantification based on the spiked concentration of PC (12:0/13:0) in each sample	38.5834	63.8029	28.8179	15.1109	169.954	44.9588	20.5733	26.914	130.322	22.144	20.2671	61.8238	45.6554	23.7886	21.1191	20.5361	8.64916	9.15297	21.9221	23.6261	7.3829	77.4968	0.553403	75.4067	46.094	6.35598	58.834	26.8149	18.877	61.3599	12.4034	11.0492	0.573763	0.540202	32.7924	22.3162	20.915	23.7578	10.8144	51.7243	40.4054	17.0552	8.27803	0.588122	10.4646	36.5797	19.4206
798	PC 41:5; B	Quantification based on the spiked concentration of PC (12:0/13:0) in each sample	41.9613	83.4303	37.8444	63.2945	66.4572	174.549	21.8813	10.3212	362.645	36.654	28.9623	95.9978	27.5141	10.1678	16.2299	52.6899	19.6506	3.00047	16.7165	3.00258	10.803	39.0623	2.59532	312.414	103.855	9.72674	56.551	342.928	2.84872	3.40197	14.5373	11.5105	2.90937	31.1262	21.7745	2.81044	2.79128	9.73778	2.65305	10.5804	10.3644	18.9152	2.92822	2.89868	3.41692	3.05206	2.983
799	PC 41:6;	Quantification based on the spiked concentration of PC (12:0/13:0) in each sample	428.683	289.364	340.569	284.603	468.617	467.197	408.94	243.635	621.103	411.251	428.025	403.323	412.166	245.5	525.723	355.421	1018.53	1223.73	789.332	1036.43	782.204	1051.41	234.33	1186.17	1351.41	717.702	979.235	784.329	875.242	890.637	915.652	528.517	242.713	232.563	299.855	272.693	258.924	306.084	140.739	226.818	419.142	266.791	199.668	199.206	229.42	237.837	256.287
800	PC 41:7;	Quantification based on the spiked concentration of PC (12:0/13:0) in each sample	251.814	190.064	226.789	99.2049	407.929	315.864	244.409	143.053	413.235	372.06	240.98	369.712	309.121	168.772	244.612	193.878	493.938	601.821	365.926	493.967	343.866	554.285	120.476	451.938	588.322	418.98	439.585	415.843	417.863	495.629	500.905	346.679	126.962	144.575	218.703	199.965	183.374	154.857	145.589	187.304	202.155	164.693	115.824	122.414	142.726	156.856	198.589
801	PC 42:0;	Quantification based on the spiked concentration of PC (12:0/13:0) in each sample	103.563	277.917	186.869	110.701	299.117	235.793	118.782	81.213	397.7	90.1259	86.9608	156.458	159.235	61.1464	152.221	37.4536	166.067	179.176	192.565	198.16	96.1731	456.352	25.5774	364.217	345.987	113.722	326.693	529.115	189.622	238.658	283.51	143.111	4.88181	75.5678	39.5807	19.0305	1.13541	55.1613	6.23018	103.84	66.6987	92.2481	35.9701	7.02201	42.3515	13.6835	80.0986
802	PC 42:1; PC 24:0_18:1;	Quantification based on the spiked concentration of PC (12:0/13:0) in each sample	8471.63	18315	16774	8903.81	24038.3	20118.3	9847.92	5001.02	31057.6	8797.19	7290.68	11112.2	10798	6511.86	10922.9	5138.89	5295.1	4914.74	9535.18	7542.68	4137.95	15708.3	1624.51	16671.3	11261	4191.95	14099.8	21386.4	7910.87	10785.9	8054.23	4919.37	2565.43	6475.52	6158.77	3335.88	1187.01	6071.67	1377.73	9021.84	5834.41	7691.73	4237.17	3047.52	5020.37	2856.85	7447.35
803	PC 42:10; PC 20:4_22:6;	Quantification based on the spiked concentration of PC (12:0/13:0) in each sample	9994.24	5118.2	8028.12	5497.76	8964.81	10090.6	9288.87	7201.43	10696.5	9082.52	9624.66	11030.6	9056.01	6841.78	9798.76	7312.35	10676.3	12054.3	9246.31	9855.11	8518.88	11777.7	4489.99	13268.4	13135.9	7442.99	10234.8	8735.52	9703.12	9872.1	12674.7	7597.62	8395.55	6953.44	11128.2	11917.7	10011.9	9156.56	9323.98	12031.1	10551.7	8032.71	6185.61	6707.25	8657.74	8937.33	9452.42
804	PC 42:2; PC 18:1_24:1;	Quantification based on the spiked concentration of PC (12:0/13:0) in each sample	4569.58	11971.3	12470.5	5917.41	12141.2	11476.4	5109.29	2232.42	16657.4	3041.88	3139.23	6473.1	4360.56	1856.56	4666.37	1768.29	2704.56	2236.79	6287.07	3114.04	1394.28	10629.9	445.572	10714.7	5669.26	1228.03	8203.83	12634.6	2753.45	3635.91	2513.76	1462.59	684.317	2525.54	2038.37	860.963	265.398	1974.87	272.196	3860.83	1468.32	1925.08	940.751	677.687	1200.13	671.15	1751.99
805	PC 42:2; PC 24:0_18:2;	Quantification based on the spiked concentration of PC (12:0/13:0) in each sample	918.946	1983.33	1797.17	767.521	2752.3	2471.93	1043.2	494.949	2958.38	732.899	537.623	807.182	937.624	596.171	953.204	378.287	756.283	827.68	1215.2	1120.45	642.771	2939.86	211.238	2592.9	1680.35	610.852	1737.59	1951.22	1165.59	1469.53	933.607	583.163	345.345	597.004	612.1	420.742	339.308	549.569	251.386	840.247	570.741	607.679	373.904	306.37	578.148	416.185	622.876
806	PC 42:3; PC 22:0_20:3;	Quantification based on the spiked concentration of PC (12:0/13:0) in each sample	113.645	229.905	186.638	106.318	230.05	196.281	127.455	68.4802	346.409	96.498	70.5397	112.24	132.645	90.8132	121.117	64.8653	110.43	103.688	154.299	121.29	84.0495	239.92	32.5433	245.284	165.376	63.5295	167.484	524.829	162.536	225.292	164.061	108.349	50.4382	106.993	81.4651	45.9919	39.4547	78.3659	35.7852	132.508	76.6736	91.0318	55.9266	42.1767	86.6964	50.9609	91.3173
807	PC 42:3; PC 24:1_18:2;	Quantification based on the spiked concentration of PC (12:0/13:0) in each sample	702.749	1544.55	1410.13	644.168	1943.25	1668.07	823.2	337.308	1829.56	497.845	426.626	780.287	763.416	349.546	764.931	297.901	624.394	570.286	1204.73	745.636	424.053	2319.18	121.863	2229.71	1361.18	315.277	1529.86	1376.97	878.219	1228.08	652.559	422.021	137.645	356.881	298.65	166.627	83.0326	287.039	78.8924	515.833	225.145	372.567	181.866	149.124	329.767	172.944	315.977
808	PC 42:4;	Quantification based on the spiked concentration of PC (12:0/13:0) in each sample	294.551	425.806	392.563	201.276	531.846	469.905	284.057	2490.59	466.361	154.372	196.582	306.624	246.007	122.05	277.32	94.1841	169.288	203.613	359.721	163.866	113.598	360.841	22.2617	425.623	303.858	96.2286	333.092	378.086	201.34	279.53	131.757	109.464	2324.58	134.032	2473.66	1891.29	3024.34	1935.11	1436.9	4956.02	110.971	1838.64	1273.76	1578.41	103.439	3138.87	110.491
809	PC 42:4; PC 18:0_24:4;	Quantification based on the spiked concentration of PC (12:0/13:0) in each sample	4789.13	4091.84	3987.21	2853.35	6503.45	6392.56	4414.81	3891.58	5874.71	4422.74	4295.07	5229.88	4925.84	4058.18	5452.29	3916.22	1962.78	2256.39	2023.69	2286.24	1787.19	3466.2	896.865	3598.03	3109.33	1950.81	3146.36	3632.06	2415.95	2904.55	2404.01	1704.48	3449.81	3074.74	3342.19	3174.26	4120.74	3045	2601.89	5248.86	3896.78	3409.63	2759.94	2902.15	4355.71	4353.79	3361.73
810	PC 42:4; PC 22:0_20:4;	Quantification based on the spiked concentration of PC (12:0/13:0) in each sample	1447.54	4510.45	3231.83	1309.65	5000.06	3882.28	1593.7	925.868	6881.41	1467.47	1110.38	2664.72	2972.28	1074.33	1943.94	927.149	895.199	928.44	2222.05	1156.82	714.588	3653.6	250.696	4422.46	2528.98	634.529	3712.14	6013.27	1736.88	2750.76	2114.86	924.508	394.462	1074.42	1008.92	530.573	285.301	955.875	261.67	1802.32	826.593	1172.99	651.532	437.205	1081.34	500.99	1088.29
811	PC 42:5; A	Quantification based on the spiked concentration of PC (12:0/13:0) in each sample	1356.92	1133.78	1124.76	982.323	1245	1657.26	1542.85	1083.97	681.127	1128.88	1924.67	1538.61	1271	921.114	1217.3	1236.79	1710.7	1735.85	1484.49	1303.69	1065.18	1684.43	524.712	1849.28	1903.57	1124.52	1631.19	1505.73	1345.66	1627.73	1337.19	911.607	1286.36	860.625	843.029	1047.15	1303.38	824.133	1139.22	1619.81	966.732	971.306	787.303	900.064	748.613	1642.34	1035.61
812	PC 42:5; B	Quantification based on the spiked concentration of PC (12:0/13:0) in each sample	1169.46	1212.38	1184.8	786.515	95.9816	52.9824	16.8696	0.856613	120.633	16.3619	1.04647	32.1929	32.1849	18.4605	16.6864	15.9946	26.6183	45.7266	73.82	27.0792	56.8204	100.757	15.1916	113.248	1102.06	615.155	1233.63	1143.31	622.063	872.186	777.535	748.173	17.8973	16.9208	0.916499	0.900042	24.5522	22.1835	0.862324	23.1326	428.221	402.904	237.868	338.689	389.823	203.993	563.942
813	PC 42:5; PC 22:1_20:4;	Quantification based on the spiked concentration of PC (12:0/13:0) in each sample	2623	2875.51	2476.1	1338.28	3457.04	3184.1	2391.56	1896.6	3714.74	2158.71	2654.89	3022.79	2773.03	2121.49	2488.65	1655.29	1011.21	1245.55	1358.79	1083.67	806.448	1606.25	280.36	1984.89	1548.85	797.777	1765.74	1902.13	1267.44	2037.38	1280.11	886.139	2245.29	1750.29	2192.97	1348.54	2155.9	1851.62	1514.01	3379.55	2287.51	1907.22	1500.76	1671.24	2280.87	2345.07	2022.4
814	PC 42:6;	Quantification based on the spiked concentration of PC (12:0/13:0) in each sample	2147.13	1263.72	1568.13	1286.97	1756.31	2097.67	2218.12	1327.12	1798.9	1281.18	1601.18	1895.66	1395.29	868.437	2064.91	1159.26	2345.81	2474.47	2405.09	2034	1549.79	2618.99	720.596	2372.11	2589.77	1421.13	1978.31	2031.18	1952.34	1927.73	1748.86	1447.92	923.71	1149.63	1153.38	1096.51	876.758	1042.82	722.249	1437.45	1042.32	835.283	445.514	212.722	389.139	755.54	1013.09
815	PC 42:6; PC 18:0_24:6;	Quantification based on the spiked concentration of PC (12:0/13:0) in each sample	2115.84	1660.32	2030.75	1358.28	2182.99	2381.29	1944.91	1635.11	2439.56	1961.91	1565.75	1915.35	1779.39	1871.72	2361.24	1599.87	1527.01	1876.74	1696.99	1703.03	1127.81	1862.17	573.559	1691.6	1977.64	1364.65	1900.41	1474.72	1542.18	1751.85	1630.82	1216.09	1994.67	1631.94	2035.64	1818.38	2061.65	1739.06	1671.51	2517.49	1834.74	1885.98	1427.8	1424.35	2290.4	2475	1730.14
816	PC 42:7; A	Quantification based on the spiked concentration of PC (12:0/13:0) in each sample	1055.37	710.802	887.199	537.485	1048.93	1245.08	1076.34	808.391	1063.66	915.967	901.626	858.66	772.02	944.894	1248.29	685.089	1010.03	1218.44	938.991	973.772	694.957	1015.67	352.165	1031.65	1016.82	789.819	977.377	619.911	862.705	1079.52	954.009	648.025	1241.67	963.352	1056.75	968.21	1050.29	921.64	838.098	1188.65	1034.26	995.404	681.06	839.562	1238.91	1026.47	897.136
817	PC 42:7; B	Quantification based on the spiked concentration of PC (12:0/13:0) in each sample	9293.34	7668.15	8839.55	6704.46	12044.7	9779.18	9479.88	7025.22	13326.2	11796.8	11000	10319.7	9524.42	7007.46	9745.88	7123.22	26179.2	29366.7	19879.3	26296	21454.8	27485.8	13107.4	29523.8	26032	23157.8	24888.6	20701.5	20426.1	24291.5	23877.1	19783.9	4826.18	4873.36	5680.23	5223.36	4998.77	5161.86	4266.23	5055.55	5433.95	5231.95	4179.01	3641.52	4941.65	4628.21	5530.02
818	PC 42:9;	Quantification based on the spiked concentration of PC (12:0/13:0) in each sample	826.344	543.929	642.395	544.237	756.578	875.197	699.269	617.218	1006.74	832.501	775.649	840.847	877.281	632.146	761.677	635.229	1279.39	1790.61	1018.2	1265.94	902.415	1495.34	539.775	1408.41	1866.7	1157.4	1318.21	957.129	1212.95	1432.5	1546.16	1047.33	713.649	592.806	686.264	689.058	873.53	597.044	619.785	871.23	745.124	658.316	501.65	663.89	759.975	882.719	776.637
819	PC 43:0;	Quantification based on the spiked concentration of PC (12:0/13:0) in each sample	2.06407	1.58854	1.90751	1.91632	1.95203	2.14533	2.11422	1.83509	2.08394	2.2602	2.27896	2.16049	2.03088	2.08507	2.1069	1.94987	2.0787	2.17869	1.97463	2.11263	2.06559	73.3528	1.76045	1.80494	61.3274	2.09394	1.91903	69.251	2.02995	2.31957	2.51492	1.88824	2.03752	1.96837	2.00083	1.98944	2.08746	1.88155	1.93543	2.09991	2.03625	2.22203	2.02379	2.04922	2.38504	2.16596	2.06841
820	PC 43:1;	Quantification based on the spiked concentration of PC (12:0/13:0) in each sample	201.623	379.918	357.845	190.186	431.897	351.922	227.42	120.418	585.821	215.519	169.154	266.299	211.123	130.644	250.502	129.643	184.023	171.825	239.863	188.688	100.516	355.298	24.0215	361.539	308.767	124.249	310.361	448.639	160.969	203.578	210.919	128.12	84.4611	146.569	145.36	98.1016	37.2576	118.32	34.4046	165.605	135.211	153.538	88.1486	75.0783	81.8009	66.5901	155.623
821	PC 43:2;	Quantification based on the spiked concentration of PC (12:0/13:0) in each sample	80.5986	159.933	133.387	108.791	208.335	177.281	70.199	49.91	311.641	86.7636	63.437	144.82	71.2839	25.6541	92.1281	39.5054	80.7891	65.6793	124.96	92.593	20.7273	144.214	3.09664	247.214	196.997	39.4343	178.765	489.265	65.2764	77.4212	64.0275	24.3424	2.97736	33.8011	32.0143	0.930905	4.80778	22.9968	0.881671	62.4263	36.7048	32.9215	5.82317	9.50387	24.3816	5.75833	30.3365
822	PC 43:4;	Quantification based on the spiked concentration of PC (12:0/13:0) in each sample	64.1774	185.43	127.967	59.9744	212.982	134.279	60.6181	39.874	306.919	67.9021	61.7027	108.751	88.9149	38.6928	81.7065	46.8388	57.425	47.9417	76.6607	52.7611	19.5201	135.086	4.66421	181.301	105.72	27.6168	128.235	611.444	61.4497	72.0995	61.9804	39.6859	11.6947	38.7352	46.3559	27.6331	3.4626	41.22	8.00433	60.5846	42.3077	41.1971	20.762	15.0769	31.6285	21.4559	43.2837
823	PC 43:5;	Quantification based on the spiked concentration of PC (12:0/13:0) in each sample	124.515	250.089	143.131	56.6415	259.732	182.162	63.7112	63.214	369.523	80.8078	107.416	202.374	170.457	28.2034	111.558	70.4392	14.1962	9.44732	45.9962	21.3604	0.763292	92.5612	0.65988	125.879	68.5823	4.29783	85.5416	167.007	18.5265	23.8502	22.811	14.4617	11.9556	33.3005	35.7932	6.04597	5.37552	13.4793	2.21406	98.4425	28.4135	26.1227	10.779	10.7632	0.8737	0.801267	42.1355
824	PC 43:6;	Quantification based on the spiked concentration of PC (12:0/13:0) in each sample	0.673255	38.0724	10.7442	4.52751	8.8013	14.3524	5.12306	0.616262	55.9186	0.752437	6.15956	50.3258	13.8386	0.700584	19.0725	3.50279	3.53686	3.31496	0.608562	3.43644	0.689127	9.67995	0.581154	30.614	6.04803	3.62681	17.8207	50.5952	0.632558	0.768069	0.853915	0.637805	0.688954	0.652401	5.82755	0.669021	2.57064	0.628991	0.629477	10.961	5.24555	0.740303	0.670379	0.679323	0.794523	0.725511	0.695107
825	PC 44:0;	Quantification based on the spiked concentration of PC (12:0/13:0) in each sample	7.80801	23.4299	15.3204	8.19233	31.8755	22.9421	9.219	2.72851	41.8775	7.72213	14.8436	12.9687	5.34425	12.1594	10.5559	7.29738	19.1106	21.0676	14.3727	27.3062	5.46622	51.7499	10.8567	43.3367	21.373	3.88565	31.4845	66.2377	16.8393	24.8159	33.3756	5.43293	5.09156	8.19118	7.45403	3.52371	6.97542	5.6317	3.52922	8.57686	8.38907	5.29763	5.34182	8.65366	8.93784	3.67051	7.59508
826	PC 44:1;	Quantification based on the spiked concentration of PC (12:0/13:0) in each sample	418.628	747.169	733.981	413.084	864.106	824.166	459.238	248.888	1221.82	394.588	396.222	504.505	450.662	261.229	560.788	220.277	467.862	446.649	556.485	621.637	321.341	1138.94	112.652	975.716	880.014	318.747	915.74	1002.56	525.177	598.739	556.831	379.287	113.05	299.882	227.253	153.591	36.3078	254.539	42.025	402.307	232.014	338.083	170.347	110.129	196.991	107.333	298.662
827	PC 44:12; PC 22:6_22:6;	Quantification based on the spiked concentration of PC (12:0/13:0) in each sample	4141.59	1903.33	3199.97	2375.95	3958.9	4514.33	3713.71	2759.65	6020.23	4204.39	4259.39	5370.43	4244.1	2589.97	4420.37	3143.32	11824.5	15419.9	9626.92	14045.1	8286.4	13221.2	4134.17	14457.8	15696.9	10341.6	12078.6	12123.9	10685.1	12124	14794.4	9347.36	2666.12	2840.47	4245.79	4360.74	3514.68	3395.67	3200.6	4440.57	3901.3	3337.92	2346.38	2117.57	2825.33	2955.18	3750.47
828	PC 44:2;	Quantification based on the spiked concentration of PC (12:0/13:0) in each sample	562.518	1100.83	846.023	538.708	1151.95	975.073	593.115	329.359	1645.37	517.854	491.315	692.271	521.536	264.868	636.375	337.52	590.899	506.272	764.659	631.549	324.776	1350.78	127.76	1228.68	1047.88	349.43	1152.18	1775.47	470.393	695.115	638.228	380.768	127.044	361.458	275.939	185.73	57.1099	247.77	47.237	409.993	246.665	356.052	179.532	120.45	179.762	109.427	302.716
829	PC 44:4; PC 24:0_20:4;	Quantification based on the spiked concentration of PC (12:0/13:0) in each sample	1208.45	3386.33	2713.96	1221.82	3977.36	3571.34	1407	658.154	5300.25	1330.93	963.331	2323.43	2244.3	842.579	1889.84	757.113	835.907	729.086	1911.85	1451.39	467.407	3753.69	149.021	3894.68	2844.13	531.119	3652.16	4302.23	1672.75	2344.61	2093.86	1026.27	213.017	756.806	638.956	299.769	117.192	664.369	111.37	1471.58	611.404	770.858	384.596	245.248	567.214	257.428	994.102
830	PC 44:5; PC 24:1_20:4;	Quantification based on the spiked concentration of PC (12:0/13:0) in each sample	856.72	2746.89	1992.72	886.342	3170.26	2522.7	954.395	517.422	4428.52	834.672	776.115	1777.47	1874.63	565.39	1267.89	652.179	629.933	552.732	1367.2	854.223	306.728	2715	98.5655	3317.94	1923.35	362.245	2498.29	3714.77	930.538	1593.29	1264.61	603.505	120.668	535.009	399.128	193.976	69.2097	369.788	68.324	912.093	357.634	531.909	248.999	145.688	414.788	137.924	532.268
831	PC 44:6;	Quantification based on the spiked concentration of PC (12:0/13:0) in each sample	128.923	253.207	199.106	112.284	321.505	259.863	138.08	111.985	317.948	104.672	118.68	185.245	200.328	95.4663	181.73	83.1105	97.077	134.385	243.571	114.435	64.9833	185.849	17.9829	285.365	200.688	55.6777	193.606	222.514	165.421	200.164	143.371	104.169	43.1483	88.437	93.3652	49.3419	47.5325	69.8043	45.3242	184.975	84.8925	56.1447	43.3267	37.5726	95.1257	61.2028	100.721
832	PC 44:7;	Quantification based on the spiked concentration of PC (12:0/13:0) in each sample	405.815	401.639	427.508	235.339	548.304	459.802	358.931	226.18	674.549	373.987	407.819	661.227	435.154	243.438	358.026	284.287	563.889	729.148	605.547	552.343	362.666	749.644	156.197	702.004	693.166	358.212	587.175	671.138	510.076	563.144	574.44	357.204	214.459	254.325	254.433	222.059	192.274	174.694	124.476	340.69	208.974	226.203	151.019	157.209	176.686	138.175	245.421
833	PC 44:8;	Quantification based on the spiked concentration of PC (12:0/13:0) in each sample	1229.51	1034.32	975.655	839.936	1489.23	1363.55	1238.28	1005.69	1187.54	1132.34	1013.83	991.089	964.312	1333.98	1187.06	888.006	819.122	907.596	918.252	626.797	660.803	791.142	366.146	786.974	974.407	781.535	735.115	507.003	838.949	912.266	771.33	626.531	1484.19	934.272	874.355	949.81	1199.74	941.548	971.609	1551.23	1085.91	1030.7	947.953	1203.56	1239.55	1371.9	941.165
834	PC 44:9;	Quantification based on the spiked concentration of PC (12:0/13:0) in each sample	293.793	172.574	224.556	112.958	328.248	383.8	273.068	296.11	257.429	208.666	232.701	244.299	242.551	251.348	314.754	194.763	412.03	505.407	319.681	441.741	363.687	487.636	226.434	566.381	595.747	333.609	505.295	370.068	444.124	660.3	514.712	373.139	434.068	270.778	272.235	223.305	368.472	269.478	284.105	459.672	360.172	330.532	243.945	332.071	385.287	444.71	316.659
835	PC 45:5;	Quantification based on the spiked concentration of PC (12:0/13:0) in each sample	0.407512	9.90727	1.2903	0.374255	11.4304	0.407596	0.413118	0.369655	30.5532	0.451544	0.459441	0.416596	1.96528	0.424698	0.424419	1.5865	3.09925	0.425035	0.386134	2.31117	0.41075	6.49365	0.366627	2.85988	6.31882	0.419992	6.4466	69.0395	0.396894	4.57854	0.50294	1.5481	0.465999	0.39835	0.444545	0.445003	0.463906	1.52006	0.433682	0.418476	0.447524	0.452668	0.424824	0.453649	0.525002	0.491665	0.418657
836	PC 45:7;	Quantification based on the spiked concentration of PC (12:0/13:0) in each sample	3.51308	3.84591	0.309632	0.30596	0.34055	0.336952	0.330367	0.288681	7.46648	0.356307	0.357873	0.335526	0.320721	0.330122	0.334143	0.310505	0.330101	0.342972	0.3329	0.342536	0.34211	3.71543	0.283041	0.315946	0.354002	0.341261	0.336931	7.86818	0.320933	2.7593	0.414049	0.309774	0.325996	0.307391	0.317558	0.316714	0.326599	0.301786	0.295977	0.326178	0.321511	0.353047	0.322828	0.32453	0.367553	0.341232	0.328212
837	PC 46:1;	Quantification based on the spiked concentration of PC (12:0/13:0) in each sample	9.50462	9.67919	13.5534	6.49007	10.6706	10.7707	4.77949	1.10914	41.2308	6.88717	4.72769	5.32894	9.68496	1.373	3.87234	1.27032	15.9574	11.2093	9.49913	15.0776	10.1036	42.1752	4.333	35.9669	33.6056	9.24615	20.1174	56.4999	3.42782	10.0315	4.32618	3.1532	4.80758	3.20714	1.32467	4.72792	4.42723	5.01438	1.36608	6.3185	1.33298	1.41416	1.3713	1.4444	9.63558	1.53831	3.77767
838	PC 46:10;	Quantification based on the spiked concentration of PC (12:0/13:0) in each sample	657.317	563.622	511.906	431.645	783.886	688.117	688.384	442.78	597.927	631.962	639.237	606.326	561.176	558.653	624.57	554.007	1094.17	1355.49	755.666	904.083	822.399	1077.47	406.245	980.57	1240.62	903.334	968.788	587.887	1000.71	1044.07	1052.75	836.661	525.486	427.127	473.847	540.278	619.497	556.36	472.826	669.003	619.832	517.702	462.706	509.971	603.615	625.054	582.01
839	PC 46:12;	Quantification based on the spiked concentration of PC (12:0/13:0) in each sample	31.4423	23.0051	40.2334	22.1313	35.9898	105.422	54.0428	36.1117	61.7662	62.3372	53.8708	54.9798	50.7353	38.707	71.8155	29.0419	343.721	459.265	263.724	408.079	287.779	343.79	197.107	351.349	475.298	350.129	380.072	220.716	377.145	365.351	419.044	294.984	49.31	69.7973	73.8961	119.621	75.8315	87.8884	71.4612	92.4921	96.101	95.3195	48.7761	49.3291	73.5277	79.5019	88.8758
840	PC 46:2;	Quantification based on the spiked concentration of PC (12:0/13:0) in each sample	27.0752	49.8224	49.1516	29.2508	41.3176	38.7992	14.4748	18.9881	88.7113	9.63391	3.83443	24.1524	22.1063	7.22256	25.8633	3.48825	32.7054	30.7052	40.7916	19.8222	9.3483	49.8191	2.4543	71.4727	76.5252	12.6845	84.0029	93.4264	14.3995	25.3022	22.1958	6.14574	5.30955	6.60544	0.844607	2.59883	3.27289	3.91347	0.821675	3.89055	3.04635	3.71272	3.82492	4.66333	4.42936	2.94426	4.77136
841	PC 46:4;	Quantification based on the spiked concentration of PC (12:0/13:0) in each sample	85.8109	164.356	138.456	89.2472	188.934	169.444	93.8223	52.7615	235.982	79.937	75.1746	91.2468	90.6379	36.6845	116.556	54.6262	130.523	118.149	153.676	164.789	91.1364	266.599	34.1201	260.175	248.421	100.196	211.546	306.923	137.748	154.568	151.752	106.621	21.8221	56.5532	57.2093	38.5115	4.88508	67.1279	3.6799	95.4518	54.6986	66.3974	32.116	15.9908	47.5908	23.3843	62.109
842	PC 46:5; PC 26:1_20:4;	Quantification based on the spiked concentration of PC (12:0/13:0) in each sample	206.573	503.638	370.576	234.276	473.738	473.016	187.548	97.4905	709.254	142.55	153.336	302.346	219.346	70.6504	217.552	81.7513	237.208	195.903	382.852	282.798	55.1218	719.837	13.1869	651.803	542.108	88.9215	516.581	879.679	204.315	264.049	265.997	126.222	9.14704	93.8406	55.8534	23.312	2.99167	70.5824	1.47576	159.881	62.1447	72.5008	28.4123	8.168	34.0891	11.8329	85.8638
843	PC 46:7;	Quantification based on the spiked concentration of PC (12:0/13:0) in each sample	12.6407	60.4993	47.4919	16.5716	78.5479	44.017	23.8221	5.26077	89.6839	17.3759	9.96289	36.6139	27.9438	7.65349	18.5705	8.84815	11.0706	20.8324	26.9515	17.283	8.65216	66.2394	0.435747	68.4	42.2307	0.429064	48.225	90.2186	11.8734	34.7034	16.4226	6.15416	1.69753	6.23376	3.60068	0.486542	3.2089	1.84092	0.489585	15.4536	6.7226	0.528406	2.96303	0.508536	2.08107	0.534323	6.99114
844	PC 48:1;	Quantification based on the spiked concentration of PC (12:0/13:0) in each sample	0.98355	0.675698	0.747326	0.923022	0.785149	0.842375	0.970492	0.918154	0.915252	1.102	1.08339	0.924387	0.875077	1.00197	0.970047	1.00118	0.899054	0.903441	0.808866	0.923748	0.951909	2.33385	0.895871	0.754896	0.881755	1.03438	0.783364	7.16643	0.910068	0.980136	1.13473	0.89944	1.0371	0.991542	1.02161	1.01113	1.03726	0.944896	0.980015	1.01325	1.02509	1.12714	1.03571	1.06557	1.20104	1.10569	1.03955
845	PC 52:4;	Quantification based on the spiked concentration of PC (12:0/13:0) in each sample	380.096	155.372	237.589	192.687	253.979	474.682	364.318	267.712	270.486	359.752	410.826	365.873	250.825	271.986	490.714	294.932	501.46	489.893	397.12	414.372	307.322	424.575	155.275	408.916	569.952	379.442	422.401	324.325	409.985	436.18	444.113	240.82	358.516	247.279	330.751	334.222	366.106	277.223	296.843	390.799	384.066	263.851	274.482	294.17	255.69	312.144	324.882
846	PC 52:5;	Quantification based on the spiked concentration of PC (12:0/13:0) in each sample	349.576	273.555	243.971	170.806	326.527	444.118	336.27	295.397	325.068	302.799	345.797	355.634	298.147	289.983	335.341	256.282	175.271	253.809	179.717	232.104	205.401	226.515	92.4858	205.71	236.184	233.448	232.972	109.577	250.156	339.007	239.192	187.992	350.024	276.285	304.342	238.259	361.846	276.188	290.704	462.358	389.642	294.132	285.916	349.209	398.151	437.599	313.203
847	PC 52:6;	Quantification based on the spiked concentration of PC (12:0/13:0) in each sample	474.73	319.094	377.839	301.772	414.595	477.878	394.33	358.012	459.138	440.643	389.777	393.164	384.025	392.814	423.174	314.894	287.445	366.031	228.736	313.094	262.585	309.274	166.264	306.817	322.81	269.195	291.636	174.54	331.455	298.336	343.14	186.535	418.133	370.214	415.633	369.271	393.266	329.012	352.431	462.684	442.419	396.12	275.423	335.039	469.439	452.679	406.027
848	PC 54:5;	Quantification based on the spiked concentration of PC (12:0/13:0) in each sample	462.252	175.746	270.974	173.631	310.424	485.244	443.268	285.707	295.342	398.109	466.686	450.971	310.08	266.655	536.871	255.599	219.189	337.648	219.257	229.801	176.472	261.709	52.0217	217.294	339.644	214.56	244.662	137.339	212.15	251.49	217.734	163.695	377.806	266.07	376.416	323.411	419.613	274.648	319.038	416.152	355.804	297.401	242.252	320.238	283.754	396.14	334
849	PC 54:7;	Quantification based on the spiked concentration of PC (12:0/13:0) in each sample	294.187	196.408	232.883	217.04	247.989	304.042	265.137	200.185	281.451	274.526	220.963	256.998	229.545	260.149	284.968	205.797	101.991	114.406	92.099	98.1307	102.493	105.901	47.4051	116.886	119.11	114.408	106.26	78.1077	100.827	117.308	109.2	82.5899	234.334	212.226	233.232	217.243	223.419	168.641	170.192	270.816	223.188	224.865	142.612	158.999	250.21	273.616	181.652
850	PC 56:10;	Quantification based on the spiked concentration of PC (12:0/13:0) in each sample	386.24	302.474	360.856	227.66	399.824	355.09	345.122	278.508	505.536	436.272	294.32	379.598	373.894	301.304	371.442	284.297	163.387	171.953	132.18	149.205	130.231	161.012	69.5991	144.163	182.094	123.104	170.083	122.482	179.827	163.245	141.617	93.3764	311.358	257.817	262.813	223.028	258.77	215.495	213.237	316.702	264.731	271.641	181.049	226.546	280.311	317.889	273.268
851	PC 56:4;	Quantification based on the spiked concentration of PC (12:0/13:0) in each sample	0.474716	11.4295	3.59677	2.41946	6.17945	12.1062	1.82091	1.31665	11.3269	1.65391	0.528203	0.494796	0.475768	0.485001	6.09989	0.455096	2.67361	3.36218	2.35984	0.491639	0.475998	5.07408	0.400643	6.13835	14.152	0.487106	5.77298	23.5927	1.8362	0.546041	1.91182	1.49906	0.470926	0.450386	0.462534	0.457202	0.468415	0.433723	0.432288	0.48032	0.467796	0.514454	0.464544	0.473855	0.54988	0.498441	0.479161
852	PC 56:6;	Quantification based on the spiked concentration of PC (12:0/13:0) in each sample	125.937	49.5098	109.506	46.6068	87.9655	159.5	82.4857	68.1821	111.316	122.942	99.5866	95.7375	3.34459	59.17	156.53	44.9939	278.531	350.488	251.529	301.653	122.422	268.872	80.4798	255.134	379.926	236.945	280.894	203.659	192.79	217.058	244.744	146.699	112.125	132.851	202.332	210.274	136.662	150.758	123.325	187.395	173.652	117.668	80.8207	50.7513	80.0325	79.7057	136.753
853	PC 56:7;	Quantification based on the spiked concentration of PC (12:0/13:0) in each sample	126.064	65.5301	106.031	66.9042	100.411	124.645	102.207	76.8403	102.988	127.918	91.9207	107.051	83.685	77.7356	131.312	81.2472	71.6139	90.2291	63.6876	65.5649	13.8943	73.0262	7.30996	72.0456	85.1532	60.1257	47.4873	41.5707	74.3214	77.2159	73.7289	52.021	103.489	87.2763	121.43	98.2446	76.0265	85.5961	85.7129	108.305	86.3404	89.9707	71.9072	52.3165	74.3334	83.7256	90.4448
854	PC 56:8; PC 28:4_28:4;	Quantification based on the spiked concentration of PC (12:0/13:0) in each sample	337.595	181.725	227.025	151.639	258.406	406.155	328.126	261.243	287.931	331.275	338.631	350.688	249.021	231.673	351.694	205.08	210.68	232.541	163.173	173.324	151.393	182.264	63.539	173.478	225.037	165.568	170.999	82.7901	208.941	222.873	160.242	123.639	262.837	199.768	263.101	210.006	267.602	217.39	254.254	351.886	283.954	199.854	199.564	235.285	220.559	302.89	254.989
855	PC 58:10;	Quantification based on the spiked concentration of PC (12:0/13:0) in each sample	159.164	93.3277	119.16	97.0398	159.638	205.183	147.974	103.307	172.708	183.734	162.59	163.767	133.172	97.1608	188.665	110.778	202.956	186.91	140.402	172.907	189.446	210.68	101.837	206.984	244.302	184.146	189.397	116.74	188.029	190.507	194.051	132.605	98.1719	95.528	119.143	103.41	123.072	96.8325	104.309	139.325	142.395	103.147	97.1359	114.901	98.0033	101.027	113.726
856	PC 58:11;	Quantification based on the spiked concentration of PC (12:0/13:0) in each sample	81.1288	41.3564	60.1071	39.0065	72.0399	89.0053	75.2364	55.6902	64.2793	75.0611	76.4072	85.0315	74.5652	64.6468	74.5473	57.2126	27.1589	45.5163	29.3651	34.1512	29.0212	40.8189	29.853	32.204	45.5135	46.068	40.8676	8.66419	40.4402	51.9939	41.2272	33.104	91.7162	53.216	70.7673	53.6773	94.9651	51.127	71.785	89.3994	71.576	57.4505	56.1256	65.5853	69.2326	92.1053	73.097
857	PC 58:12;	Quantification based on the spiked concentration of PC (12:0/13:0) in each sample	676.199	643.805	681.996	533.882	746.742	710.382	562.431	468.835	923.586	762.012	567.836	663.952	701.209	614.25	601.162	536.898	317.949	334.966	253.124	324.372	242.295	335.24	153.707	337.963	421.557	295.528	364.053	572.047	303.681	312.217	298.614	225.467	474.275	434.802	505.739	396.121	432.227	353.457	376.638	503.215	479.719	404.317	332.524	378.955	392.579	411.23	437.218
858	PC 58:6;	Quantification based on the spiked concentration of PC (12:0/13:0) in each sample	85.3338	163.637	182.134	92.4828	151.103	154.489	85.9933	25.1961	267.833	59.0877	65.829	59.5371	52.1279	20.9415	94.2858	14.1569	128.321	121.631	147.182	138.577	36.2317	193.12	4.19668	175.506	177.553	75.5947	150.374	199.306	95.9645	91.8982	89.9239	60.3911	17.1894	67.6535	64.0497	37.7331	6.87739	64.4697	12.491	77.9505	50.3378	46.5286	12.019	3.62622	7.48603	4.67837	47.7379
859	PC 60:12;	Quantification based on the spiked concentration of PC (12:0/13:0) in each sample	90.7135	37.8784	84.5118	75.7405	85.3081	88.2428	70.6445	58.5418	112.339	98.359	78.8242	89.2523	60.9789	63.3434	91.6145	67.5063	69.191	85.803	68.4537	74.9276	52.856	73.6183	32.5895	58.2581	94.7364	65.1644	75.9645	47.3591	63.1819	64.2628	73.0645	45.1872	67.7163	73.4337	78.6729	67.3621	49.1171	48.8894	50.1569	58.6453	53.8727	66.4471	45.7041	36.8731	50.552	46.2923	66.2968
860	PC 60:6;	Quantification based on the spiked concentration of PC (12:0/13:0) in each sample	37.5339	109.867	70.8092	55.6603	107.737	97.4089	48.6773	19.58	91.6043	26.1399	34.1877	67.2355	15.5815	8.89298	37.5006	3.49173	61.5726	37.1241	66.0021	55.4017	18.1901	114.694	2.66512	95.6007	80.3719	18.2087	86.1078	167.713	7.89054	19.1755	23.6098	6.83462	8.00645	29.8823	15.5312	0.95978	1.00707	27.7723	0.920627	38.7351	10.2466	14.1407	4.78854	4.24685	1.14903	1.0562	16.3083
861	PC 60:7;	Quantification based on the spiked concentration of PC (12:0/13:0) in each sample	3.94315	23.0853	10.0469	4.55741	12.1708	3.60365	0.909066	0.80939	40.8338	0.995796	3.44113	8.4137	0.913264	0.936964	5.71747	0.87609	4.91508	0.965924	15.5266	8.12506	3.11229	24.0729	0.786861	18.347	20.1812	3.80288	14.5912	12.9009	4.05611	3.04087	1.12619	0.847777	3.05237	4.35013	0.887956	0.881914	0.933863	2.83589	0.856222	2.77749	0.90014	3.73536	0.900299	0.920973	1.06185	0.967626	0.924073
862	PC 86:13;	Quantification based on the spiked concentration of PC (12:0/13:0) in each sample	150969	94782.6	105723	93496.3	135337	141537	125139	87488.1	132414	127947	143359	124533	109048	103041	126752	90380	149929	149517	110400	132338	114489	124927	61825.7	121696	138699	108188	110983	60075.8	93103.9	106353	96185.8	93539.8	143292	106245	141645	128728	133639	98099.9	99936.9	149353	125942	93810.2	80512.3	90939.3	93481.9	135206	114314
863	PC O-25:6; or PC P-25:5;	Quantification based on the spiked concentration of PC (12:0/13:0) in each sample	2311.71	792.921	1414.6	920.32	75.0112	76.2442	36.6644	44.3302	49.4909	12.9075	71.473	46.5145	45.6877	44.5675	11.982	46.233	144.118	220.739	102.533	48.6885	64.7145	69.9436	46.6226	51.8781	670.683	524.84	784.678	284.144	525.498	570.407	634.285	1444.52	177.618	159.602	190.991	175.223	109.906	69.98	74.975	82.0903	1864.09	1204.95	602.118	1995.13	1955.18	836.691	2018.88
864	PC O-29:6; or PC P-29:5	Quantification based on the spiked concentration of PC (12:0/13:0) in each sample	1730.14	821.76	1261.25	822.152	151.522	150.408	64.0052	86.6534	121.285	40.926	132.279	85.0995	69.7334	101.605	40.0354	106.849	154.613	217.747	137.949	74.9935	134.951	159.411	78.879	114.167	747.778	560.995	844.853	520.052	711.101	651.745	948.906	1056.59	185.081	153.202	242.293	225.141	212.732	104.353	108.22	149.359	1331.08	1036.86	672.599	1244.07	1297	826.995	1698.45
865	PC O-30:0;	Quantification based on the spiked concentration of PC (12:0/13:0) in each sample	4441.59	5623.64	5171.66	3329.88	6779.81	5935.06	4132.95	3987.22	7156.71	4961.79	4621.05	5057.55	4998.04	4109.33	4206.32	3584.83	2944.21	3459.9	3329.32	2937.76	2449.85	4146.62	1025.78	4444.28	3604.43	2785.77	4192.15	3285.41	3122.51	3610.69	3525.73	2703.43	3568.87	3547.21	3856.65	3168.77	3847.79	3602.61	3112.68	5148.71	3649.08	4168.13	2951.09	3099.22	4342.47	3802.81	3665.07
866	PC O-30:7; or PC P-30:6;	Quantification based on the spiked concentration of PC (12:0/13:0) in each sample	25697.8	11506.4	15583	12323.1	2789.63	2274.25	985.363	945.42	2260.79	193.944	1265.33	739.819	1046.68	989	165.274	972.261	3607.48	5890.43	2319.2	514.665	1172.42	1500.9	591.189	1239.51	17116.5	14066.7	15787.7	5006.07	9785.85	13571.8	13244.3	11217.1	5983.96	5648.18	5611.95	5173.48	2572.23	1051.14	1260.06	2493.52	25163.3	20211.9	14125.8	23366.9	22410.4	17065.3	30677.7
867	PC O-31:6; or PC P-31:5	Quantification based on the spiked concentration of PC (12:0/13:0) in each sample	800.969	371.53	594.797	397.416	63.0189	70.4455	26.6629	28.4279	54.984	10.2373	38.332	35.9016	18.9522	27.7815	9.33778	45.9572	56.939	82.6726	46.0149	22.348	54.9549	65.9423	25.7418	44.5965	284.625	197.869	374.215	274.158	270.001	245.411	436.489	301.492	50.7743	56.2041	70.5451	63.0444	73.4708	33.4185	19.2647	50.6038	310.882	344.637	289.897	320.63	299.17	347.382	406.063
868	PC O-32:0	Quantification based on the spiked concentration of PC (12:0/13:0) in each sample	56887.5	47980.3	51401.8	39357.7	62465.5	65866	55590	48017.8	75246.4	61837.3	55782.7	67822.4	60884.6	50117.8	58003.3	46929.8	28282.8	28695.5	29748.9	24964.1	20538.2	32583.4	10195.5	30818.4	32047.8	21297.1	26746.1	25616.3	30549.5	32509.7	30820.2	21012.9	55318.1	49847.4	53770.5	49773.5	54270.5	45063.7	45034.2	63211	54460	47556	38754.5	46529.3	57083.6	60339.3	49409
869	PC O-32:0;	Quantification based on the spiked concentration of PC (12:0/13:0) in each sample	56887.5	47980.3	51401.8	39357.7	62465.5	65866	55590	48017.8	75246.4	61837.3	55782.7	67822.4	60884.6	50117.8	58003.3	46929.8	28282.8	28695.5	29748.9	24964.1	20538.2	32583.4	10195.5	30818.4	32047.8	21297.1	26746.1	25616.3	30549.5	32509.7	30820.2	21012.9	55318.1	49847.4	53770.5	49773.5	54270.5	45063.7	45034.2	63211	54460	47556	38754.5	46529.3	57083.6	60339.3	49409
870	PC O-32:1; or PC P-32:0;	Quantification based on the spiked concentration of PC (12:0/13:0) in each sample	5282.62	7592.22	7109.52	4241.51	9446.67	6690.45	5537.82	4495.95	11280	5698.98	5557.58	6148.45	6593.3	5215.08	5493.22	4142	2638.7	3191.59	3939.91	3247.37	2322.38	4958.66	834.613	5941.74	3747.18	2206.02	5142.52	5078.25	3647.19	4577.88	3568.94	2487.05	3831.66	4037.23	4523.86	2922.9	3228.78	3820.76	2911.41	5310.99	4139.52	4859.17	3247.09	3499.93	4779.79	4218.65	4363.61
871	PC O-34:0;	Quantification based on the spiked concentration of PC (12:0/13:0) in each sample	23257.4	21089.5	21013.3	12387.5	29113	28341.5	22818.1	17353.5	33129.2	21520.1	22643.4	28412.6	25101.2	19544.5	25074.1	16862.1	8468.75	10535.6	8927.74	9679.63	5859.41	14976.9	2810.14	16483	13810.7	6677.85	15303.6	14840.1	12498.8	13242.8	10564.3	6801.88	22760.1	18866.3	23382.2	23223.3	23172.4	19501.1	15790.5	29664.6	26172.6	21715.3	14611.7	17104.5	25090.7	26204.6	23058.4
872	PC O-34:0;	Quantification based on the spiked concentration of PC (12:0/13:0) in each sample	116.508	72.0636	95.2694	52.6394	120.102	114.066	105.122	71.0428	104.926	105.023	103.076	123.345	110.312	91.4902	104.017	65.8173	32.3727	52.7335	37.4741	36.5789	24.8582	71.0005	10.1966	72.5963	74.276	28.8651	68.9674	50.4892	55.4789	56.5977	39.5072	25.6031	120.379	75.5866	128.037	120.97	117.068	93.4923	73.5957	129.085	125.819	84.6753	65.2765	76.8515	116.133	123.177	109.995
873	PC O-34:1; or PC P-34:0;	Quantification based on the spiked concentration of PC (12:0/13:0) in each sample	96194.1	100658	104788	70274.2	131425	120794	93801.4	76054.6	173558	91353.5	97032.7	122816	108776	84961.8	99520.8	81460.8	37626.1	46465	57599.9	46068.5	34060.3	74044.5	13202.2	88038	57668.3	38234.8	80107.3	97217.4	52664.9	69495.9	63054.2	40674.5	81756.3	74310.8	91168.2	69025	77236.7	67689	55912.7	102002	85572.8	74748.4	64364.8	68716.1	97018.7	92629	80904.3
874	PC O-34:2; or PC P-34:1;	Quantification based on the spiked concentration of PC (12:0/13:0) in each sample	4682.54	6532.33	5830.54	4632.18	9120.87	6092.08	5409.42	3936.04	8733.66	5279.53	3718.82	4833.97	6224.54	5730.32	4952.5	3484.76	3227.56	3189.74	4706.3	3176.97	3541.16	4585.24	1939.39	4668.56	3927.8	3490.78	3613.45	4442.19	3879.81	4541.36	4337.7	2859.31	4321.31	4237.16	4244.04	3699.72	4091.44	3873.91	3317.12	5245.15	4318.5	4722.28	3533.32	3683.25	5936.56	4991.89	4267.62
875	PC O-35:7; or PC P-35:6	Quantification based on the spiked concentration of PC (12:0/13:0) in each sample	45.5704	37.7941	35.3273	30.2809	49.9648	44.2468	39.0051	37.7604	45.3587	42.5124	48.3249	44.5162	44.8133	36.0728	46.0704	34.4992	45.1555	63.4488	39.69	48.9223	41.7357	54.6953	20.8797	50.9732	57.7368	48.876	45.486	29.2144	57.1407	61.1979	49.446	38.5887	47.3046	50.6022	48.4702	57.5896	61.6954	50.2091	41.0368	64.087	55.1187	46.7778	38.6258	43.1437	51.9009	57.2237	54.5717
876	PC O-36:0;	Quantification based on the spiked concentration of PC (12:0/13:0) in each sample	1131.38	1746.09	1203.04	698.584	1848.62	1882.75	1104.83	639.221	2733.44	849.727	799.665	1236.39	1123.94	793.186	1366.16	637.197	461.391	538.253	592.636	495.617	303.156	1122.77	156.622	1156.29	912.338	311.698	980.873	2881.8	661.786	867.215	721.336	435.369	542.034	541.051	608.404	491.495	520.046	567.431	347.178	895.896	728.79	628.231	438.058	479.133	762.472	638.788	764.067
877	PC O-36:1; or PC P-36:0	Quantification based on the spiked concentration of PC (12:0/13:0) in each sample	2710.48	6013.13	4685.65	2259.89	9011.6	6192.91	3112.63	2219.78	11629	2526.46	2657.61	4843.77	5087.63	2176	3546.05	1877.12	1261.45	1273.13	2616.19	1539.41	1078.38	4243.05	387.439	5402.95	3213.09	904.82	5065.6	8724.45	2075.9	2893.41	2114.02	1136.7	1293.17	1678.21	1829.37	1113.42	1073.96	1652.84	651.953	3619.21	2224.97	1810.29	1256.61	1117.4	2202.11	1468.53	2347.46
878	PC O-36:2; or PC P-36:1	Quantification based on the spiked concentration of PC (12:0/13:0) in each sample	5124.31	11008.5	9014.52	4762.14	16333.8	9260.47	5942.89	4076.94	18567.6	4423.51	5105.47	9063.78	10923.9	4273.18	5496.05	3324.36	2362.28	2550.47	5813.83	2817.75	2052.64	7124.99	600.37	9344.94	5247.31	1636.6	7950.16	14437.8	4408.19	6286.01	3884.04	2055.21	2199.01	2574.11	3280.03	1859.98	1902.5	3597.53	1137.08	7490.45	3561.92	3114.3	2022.96	2064.33	3835.83	2986.44	4382.36
879	PC O-36:3; or PC P-36:2	Quantification based on the spiked concentration of PC (12:0/13:0) in each sample	1176.83	1705.67	1524.49	1044.16	2316.01	1941.89	1296.75	1007.32	2653.92	1070.66	1350.44	1657.83	1249.03	775.122	1332.09	964.288	1620.44	1826.93	1667.67	2138.46	1291.91	2183.86	470.88	2572.51	2101.34	1524.9	2316.79	1768.59	1852.35	2345.18	1882.76	1255.81	979.317	1189.39	1270.62	1195.05	1281.69	1191.6	877.787	1727.53	1290.16	1120.17	745.256	723.518	1101.68	1191.1	1120.27
880	PC O-36:4; or PC P-36:3	Quantification based on the spiked concentration of PC (12:0/13:0) in each sample	7428.58	7083.6	7117.37	5211.34	8565.1	10510.2	7164.42	6545.33	10718.9	9327.4	9508.12	10391.2	10866	7883.87	7946.83	8081.96	3881.98	4570.92	4729.57	3818.29	2559.21	5817.53	1541.95	4735.06	5025	2859.47	4627.12	4918	4508.56	4790.39	4535.83	3062.26	7386.19	6679.28	7986.17	7458.21	9240.04	6864.87	5977.96	9481.76	7994.08	7296.02	5703.53	6999.99	9311.2	9407.09	8009.24
881	PC O-36:6; or PC P-36:5;	Quantification based on the spiked concentration of PC (12:0/13:0) in each sample	188.579	575.363	323.473	77.974	608.786	484.115	160.633	150.384	825.972	234.653	291.049	326.548	401.365	300.863	349.367	240.428	78.3189	254.5	225.878	244.186	330.303	588.044	182.426	488.691	539.875	255.043	588.672	689.051	355.872	465.317	577.863	437.957	110.597	122.824	125.046	0.540373	99.8917	226.912	154.77	339.414	177.855	217.031	104.007	100.998	159.568	65.8182	168.594
882	PC O-38:0;	Quantification based on the spiked concentration of PC (12:0/13:0) in each sample	280.674	512.602	343.775	205.652	546.118	451.273	263.338	183.52	791.538	254.113	200.8	335.928	354.678	196.593	275.952	172.295	156.358	188.359	228.077	181.199	108.825	387.597	45.2062	401.01	343.334	142.624	377.302	713.4	262.555	294.253	285.36	155.223	134.087	191.858	184.521	123.831	115.817	187.966	78.8459	313.203	227.669	205.373	168.861	178.755	218.863	157.514	235.095
883	PC O-38:1; or PC P-38:0	Quantification based on the spiked concentration of PC (12:0/13:0) in each sample	8011.42	22833.8	17034.7	8619.61	20692.8	16733.6	8143.06	5534.78	37839.8	6039.28	6569.27	11372	11224.3	3814.08	7956.18	4355.38	5757.57	340.661	12230.4	5941.18	333.51	22903.6	1225.34	24826.1	12263	2867.83	18227.2	128615	5532.64	7774.9	9998.79	406.64	215.567	3947.24	364.474	166.875	627.069	3706.91	109.514	6843.59	3081.59	4332	2215.98	1655.63	2994.95	1671.03	4051.8
884	PC O-38:1; or PC P-38:0; B	Quantification based on the spiked concentration of PC (12:0/13:0) in each sample	50.8977	152.654	122.295	47.3271	200.456	159.77	60.9165	28.7564	304.791	67.2928	61.0768	90.2395	101.382	40.6825	77.6507	27.6341	46.964	42.0531	69.1223	42.0765	12.3065	160.479	0.96019	151.132	98.2307	7.14471	130.46	480.433	38.1301	60.0103	65.5231	28.6336	8.53732	26.758	24.4338	11.0076	4.28367	43.4292	4.09817	71.2905	39.2803	31.1479	13.51	9.382	9.8202	6.80867	49.4187
885	PC O-38:2; or PC P-38:1	Quantification based on the spiked concentration of PC (12:0/13:0) in each sample	165.635	675.205	396.966	169.992	650.28	474.041	199.204	134.493	1216.54	172.577	178.996	287.325	327.351	93.9218	218.99	105.932	109.421	118.03	216.786	137.175	77.1569	488.769	26.8705	584.386	299.921	72.9019	420.029	2020.17	132.339	197.06	200.383	85.9309	41.1598	94.7703	78.8757	40.2063	9.51494	97.5372	14.0662	172.273	75.9988	100.078	56.0228	54.9205	80.6137	36.7435	111.918
886	PC O-38:3; or PC P-38:2	Quantification based on the spiked concentration of PC (12:0/13:0) in each sample	196.006	535.07	397.839	164.582	739.151	531.266	227.239	126.826	852.17	150.179	165.408	315.414	301.592	99.0202	232.923	101.292	100.667	97.4811	210.838	103.745	83.6954	527.609	8.1199	578.482	265.516	59.9293	352.137	1223.66	135.346	184.399	222.932	75.02	58.3769	120.6	118.616	61.755	17.7547	120.271	25.5682	242.32	124.562	110.702	99.4505	40.8045	79.9592	35.0123	127.143
887	PC O-38:4; or PC P-38:3	Quantification based on the spiked concentration of PC (12:0/13:0) in each sample	1679.94	1513.26	1413.66	909.078	2011.53	1930.22	1626.27	1254.39	2330.96	1575.14	1649.61	2043.07	1863.64	1424.7	1683.92	1137.09	936.829	1072.74	970.556	926.976	640.787	1413.58	275.884	1448.41	1392.15	723.258	1169.23	1674.32	1265.53	1371.54	1125	663.881	1400.21	1245	1682.11	1534.95	1689.24	1494.27	1207.88	1936.48	1723.11	1261.8	945.541	1197.81	1706.62	1862.65	1609.24
888	PC O-38:5; or PC P-38:4	Quantification based on the spiked concentration of PC (12:0/13:0) in each sample	1367.7	989.148	1109	839.765	1593.07	1639.95	1320.34	998.083	1776.68	1389.66	1436.05	1719.44	1568.79	1195.27	1535.79	1165.67	785.383	899.65	879.697	814.689	493.135	916.324	333.459	880.381	990.085	549.389	828.935	773.437	852.092	1009.39	799.077	514.498	1252.36	1107.92	1338.03	1246.41	1493.19	1097.57	1082.04	1516.99	1243.3	951.153	939.941	1144.3	1385.24	1439.29	1059.66
889	PC O-39:2; or PC P-39:1	Quantification based on the spiked concentration of PC (12:0/13:0) in each sample	9.32692	47.4732	11.7885	14.7735	19.1738	2.34183	11.7385	2.29381	64.5601	2.81163	2.86887	10.3906	3.51446	2.60174	37.6931	2.44474	2.59116	6.95097	10.4932	2.6687	8.04133	14.462	2.22715	6.30607	18.0397	11.2942	12.5858	1321.4	22.4744	2.95619	28.416	9.57642	2.52181	2.429	2.48733	2.46047	2.54384	2.33725	2.33891	2.60896	2.50442	21.0529	2.47545	2.49755	2.94278	2.68766	7.76447
890	PC O-39:7; or PC P-39:6	Quantification based on the spiked concentration of PC (12:0/13:0) in each sample	4318.94	1845.56	2441.23	2857.91	2213.05	3567.29	4609.72	2631.56	2728.87	2686.7	1119.21	3534.29	2213	676.729	679.105	690.4	1712.36	2358.1	1246.27	2590.39	1832.02	2593.59	803.145	2681.06	2179.56	1715.65	2059.82	2309.73	2151.46	1977.71	2214.65	1593.7	832.474	2194.48	594.801	2557.91	869.406	2135.52	632.119	2292.84	2824.68	595.018	486.176	624.512	2261.64	974.861	2404.56
891	PC O-40:4; or PC P-40:3	Quantification based on the spiked concentration of PC (12:0/13:0) in each sample	145.187	202.125	175.441	117.712	249.883	210.526	140.094	103.93	395.977	121.053	134.433	175.018	190.489	107.822	124.849	86.1676	120.983	93.8884	222.248	111.857	112.196	188.736	30.4216	232.597	147.74	94.4742	207.497	527.521	92.3028	151.578	113.88	97.4627	104.91	95.5567	89.3094	86.3668	93.9981	104.331	67.8784	135.372	520.42	104.624	91.1494	441.672	592.832	106.908	120.324
892	PC O-40:5; or PC P-40:4	Quantification based on the spiked concentration of PC (12:0/13:0) in each sample	330.069	296.513	254.512	201.897	364.168	340.676	321.883	341.624	302.478	296.26	354.183	322.377	381.888	464.147	253.254	282.078	173.586	188.317	187.387	196.023	181.073	232.066	66.8358	237.106	220.055	113.362	184.346	200.784	239.761	250.802	151.722	152.544	457.301	336.851	320.151	233.876	391.118	300.572	308.012	524.407	375.134	321.514	211.962	347.557	522.642	592.107	341.957
893	PC O-40:7; or PC P-40:6	Quantification based on the spiked concentration of PC (12:0/13:0) in each sample	1780.58	1419.24	1649.19	1318.21	1915.59	1870.5	1637.61	1480.72	2575.67	1944.43	2057.39	2303.07	2040.5	1665.88	1845.03	1607.39	1132.15	1428.25	1266.8	1293.08	966.189	1168.66	507.996	1360.1	1371.23	1041.22	1402.57	1118.32	1096.17	1324	1360.73	1036.4	1438.98	1302.15	1479.61	1356.83	1409.22	1169.98	1293.94	1556.83	1403.9	1325.59	1117.63	1251.85	1470.05	1441.61	1424.78
894	PC O-42:2; or PC P-42:1	Quantification based on the spiked concentration of PC (12:0/13:0) in each sample	0.818983	3.41793	2.26764	3.37712	10.3837	5.26685	0.828772	0.7402	15.459	0.905175	0.912281	6.33074	0.813216	0.849571	2.42183	0.796025	0.820056	0.858471	2.95785	0.850223	2.63899	6.32857	0.709522	2.98642	0.883655	2.61582	0.868561	6.27032	0.795713	0.937967	1.00989	9.70682	0.851369	0.786814	0.807097	0.833685	0.871672	0.755417	0.811022	0.829315	0.818326	3.74336	0.797025	0.846093	0.967037	0.919849	0.839119
895	PC O-42:4; or PC P-42:3 isomer A	Quantification based on the spiked concentration of PC (12:0/13:0) in each sample	167.424	332.619	213.077	149.153	343.27	578.231	174.346	100.784	464.559	109.557	132.406	163.618	187.482	152.758	76.9008	174.727	116.391	105.33	203.542	100.941	69.7003	316.064	9.52401	358.125	240.64	49.5596	225.189	810.355	99.9222	191.164	81.1122	80.4901	19.0437	80.5031	48.3777	28.1617	164.279	60.3515	7.94431	101.076	21.4283	57.9863	8.59702	14.9307	24.8259	7.81149	85.0371
896	PC O-42:4; or PC P-42:3 isomer B	Quantification based on the spiked concentration of PC (12:0/13:0) in each sample	1346.11	1654.67	412.206	365.076	564.601	2381	436.418	732.075	1983.13	440.976	445.21	632.264	615.536	601.216	537.782	200.547	280.232	369.212	388.357	501.763	302.536	427.341	269.527	1839.51	454.795	305.081	448.588	382.121	604.01	1029.17	545.611	375.811	362.085	262.411	246.424	291.51	190.216	342.792	338.369	591.331	545.01	325.105	307.773	390.873	519.717	494.055	490.738
897	PC O-44:5; or PC P-44:4	Quantification based on the spiked concentration of PC (12:0/13:0) in each sample	103.336	84.96	124.669	66.0141	94.4891	205.209	165.401	53.4654	90.0268	75.5746	380.918	436.294	344.841	205.512	116.581	56.7657	172.55	153.781	360.578	174.647	57.3605	166.661	72.9639	162.902	129.61	18.1577	189.121	402.446	400.879	342.013	217.168	16.9523	142.245	236.855	57.4365	348.128	265.651	187.611	74.7045	232.476	74.8502	139.868	90.8105	356.446	134.516	211.861	136.721
898	PC O-55:6; or PC P-55:5	Quantification based on the spiked concentration of PC (12:0/13:0) in each sample	366.515	286.025	358.929	273.245	365.766	412.283	372.577	364.537	434.107	416.245	461.107	404.173	412.144	397.236	426.557	334.83	369.559	402.587	351.876	397.927	272.123	399.377	181.488	379.151	497.46	384.63	374.165	321.093	337.457	409.252	407.55	310.829	460.006	320.43	397.972	315.862	403.432	345.647	311.034	434.064	380.59	363.17	355.391	399.792	509.627	583.974	323.083
899	PC P-32:0; or PC O-32:1;	Quantification based on the spiked concentration of PC (12:0/13:0) in each sample	58487.5	48089.7	54509.8	47508.1	64008.2	62718.8	60736.5	48840.6	75728.1	71038	168.315	73539.2	63827.5	54682	68952.5	58487.3	17604.3	18351	17600.1	15702.3	12941.2	21588.2	6881.66	23440.7	19701	14439.5	19562.6	24573.8	17460.9	19682.4	19613.9	14162.5	55216.1	51854.6	54892.4	62417.8	61078.9	49268.2	49505.4	68139.3	62614	57165.7	48439.3	55051.2	57733.7	63018.4	55298.7
903	PC P-34:2; or PC O-34:3;	Quantification based on the spiked concentration of PC (12:0/13:0) in each sample	414.792	407.212	378.755	320.323	484.202	585.183	398.439	297.574	574.222	447.444	417.41	489.025	447.619	339.576	461.577	341.945	296.375	369.812	335.081	312.137	231.377	364.159	145.61	327.149	306.155	252.925	309.39	349.441	305.984	290.471	397.539	253.141	312.671	330.342	358.018	456.293	487.256	302.839	263.006	439.091	344.183	333.391	308.098	362.287	465.201	390.37	335.226
907	PC P-36:5; or PC O-36:6;	Quantification based on the spiked concentration of PC (12:0/13:0) in each sample	146.749	119.081	122.503	86.5161	128.595	136.691	128.745	93.9718	206.509	146.602	113.3	154.396	178.187	113.346	159.23	111.44	27.8539	64.974	43.7706	54.0273	27.3121	47.2506	19.5458	32.8966	65.578	40.4843	57.1531	52.1019	65.4347	70.7643	63.5836	48.1384	117.859	87.2583	100.075	88.981	102.249	63.6361	72.4806	121.746	104.506	88.32	59.062	68.8405	139.474	144.347	109.513
908	PC P-38:4; or PC O-38:5;	Quantification based on the spiked concentration of PC (12:0/13:0) in each sample	1910.15	1934.33	1752.11	1386.45	2602.74	2477.76	1984.79	1602.39	2832.49	1888.32	1862.95	2322.02	2270.03	1422.13	2156.34	1691.03	1859.28	2015.25	1723.16	1897.82	1583.7	2435.81	694.15	2627.75	2251.97	1450.81	1876.72	1554.77	2498.21	2342.51	1954.08	1393.47	2042.44	1604.34	1893.38	2211.38	2502.37	1923.59	1686.63	3076.89	2306.56	1644.59	1219.33	1578.45	2488.43	2277.02	2114.47
909	PC P-38:5; or PC O-38:6;	Quantification based on the spiked concentration of PC (12:0/13:0) in each sample	1301.72	1007.6	1139.6	656.761	1614.91	1507.47	1259.36	915.557	1568.88	1113.29	1362.89	1529.55	1165.59	860.133	1452.47	836.149	8023.08	10757	8537.11	915.351	5090.59	941.537	2145.47	1009.01	968.241	608.322	882.705	719.655	786.825	925.466	771.077	531.914	1279.28	959.621	1428.48	1404.39	1640.76	1188.37	1081.46	1863.05	1325.3	1066.26	858.08	1027.28	1430.73	1443.47	1363.5
910	PC P-38:6; or PC O-38:7;	Quantification based on the spiked concentration of PC (12:0/13:0) in each sample	2639.43	2260.31	2405	1867.35	2832.95	2967.95	2670.98	1996.83	4826.41	4474.38	3289.02	4087.83	3495.19	2811.9	2900.5	3134.81	221.752	0.494953	0.527518	189.94	185.598	0.540708	254.828	30.8025	0.539789	35.918	0.542308	0.71779	0.489886	0.594545	0.684947	9.16341	1617.53	1486.59	2144.96	2423.58	2394.2	2089.22	1873.99	2362.23	1944.82	2083.02	1659.28	1668.99	2010.6	2014.72	2320.46
911	PC P-40:7; or PC O-40:8;	Quantification based on the spiked concentration of PC (12:0/13:0) in each sample	2047.74	301.289	164.454	87.9132	393.587	2199.68	527.774	1164.44	2736.21	1.3912	288.758	305.537	21.9588	1.32672	86.0736	1568.47	513.747	712.062	518.587	672.745	342.511	686.016	176.031	586.449	608.131	428.701	316.639	259.079	399.836	200.444	159.732	685.624	308.727	244.838	484.271	700.538	1947.24	1173.3	763.612	149.196	1386.45	1.41256	76.3507	514.905	470.655	301.226	662.166
912	PE 21:1;	Quantification based on the spiked concentration of PE (17:0/17:0) in each sample	6158.6	8807.49	9316.03	6994.34	6129.64	5019.05	2411.67	2158.21	11610.5	978.372	1619.27	2009.88	1954.34	879.264	1264.82	1248.61	2673.69	2425.41	4336.15	2137.34	2163.37	5646.63	1408.43	6108.45	5520.53	2673.14	7162.75	11965.3	2778.92	3549.53	3938.44	1933.88	1131.71	2518.88	2228.9	868.944	694.929	1865.74	444.244	2202.29	2194.82	2605.14	1448.76	1460.2	2153.1	1063.06	2804.18
913	PE 23:1;	Quantification based on the spiked concentration of PE (17:0/17:0) in each sample	1214.11	1961.69	1799.22	1300.59	1702.66	1123.91	413.57	211.371	2207.59	9.1638	177.277	345.679	215.89	9.33045	9.79836	195.001	364.323	331.185	974.203	190.898	178.92	1069.12	206.078	1625.06	961.401	264.455	1320.72	2381.6	780.579	718.028	657.039	195.927	9.61524	339.211	174.815	8.35717	9.08589	231.132	8.00707	40.2071	205.77	187.446	164.925	179.182	535.592	9.8754	431.773
918	PE 34:2; PE 16:1_18:1;	Quantification based on the spiked concentration of PE (17:0/17:0) in each sample	13653.5	10827.4	11098.4	5850.99	11202.1	13092.1	10205	9000.25	10534.7	8699.66	7024.56	10366.3	9493.27	7701.79	11455.1	6882.73	20047.6	25770	19346.5	15977.2	11952.8	18049.9	7067.13	17823	23005.9	16768.9	16421.8	12299	14579.6	14348.2	17257.3	14235.5	12516.3	11208.1	13127.2	10655	13817.5	10384.7	9020.55	14402.2	13775.7	9804.67	7065.04	7940.38	9262.17	11828.9	10135.4
920	PE 35:1; PE 17:0_18:1;	Quantification based on the spiked concentration of PE (17:0/17:0) in each sample	2841.08	3591.98	2978.03	1624.8	4303.4	3538.92	2540.13	1934.75	3689.86	1866.04	2032.13	3240.33	2570.21	1687.14	2492.33	1726.93	2045.9	2356.62	2615.91	2063.05	1298	3260.79	520.396	3245.39	3229.4	1461.6	2510.94	3250.66	1937.32	2065.58	1835.79	1397.56	2067.63	2018.16	2393.17	2023.13	2361.61	1690.45	1498.39	3277.51	2173.77	1862.12	1148.09	1235.4	1523.79	2061.23	1935.89
922	PE 36:0; A	Quantification based on the spiked concentration of PE (17:0/17:0) in each sample	1085.49	1308.23	1096.05	554.32	1104.82	1152.25	849.352	684.445	1076.8	841.786	763.767	1031.16	1044.85	682.223	1042.88	666.427	939.264	928.98	920.082	838.273	538.854	1264.28	339.814	1194.51	1145.56	662.678	1202.48	1572.25	795.871	864.187	885.802	662.27	727.157	822.65	975.929	835.087	867.311	738.864	600.745	1274.85	945.025	963.303	610.818	719.9	858.965	1123.16	822.409
926	PE 36:2; PE 18:1_18:1;	Quantification based on the spiked concentration of PE (17:0/17:0) in each sample	222728	194644	200771	176714	200072	225876	198046	151260	232386	175749	181599	219558	188511	144570	234257	152602	246136	280302	222647	212096	131111	259528	82202.8	256997	282297	169288	248196	251834	231519	202663	182347	157382	179650	170830	194196	208365	191384	162656	143441	223040	201796	159630	125812	136369	152460	196749	143438
928	PE 36:3; PE 16:0_20:3;	Quantification based on the spiked concentration of PE (17:0/17:0) in each sample	7299.74	6907.41	7192.28	4302.31	6349.14	8146.92	6700.08	5257.06	8031.72	6792.39	5477	6185.7	7179.2	4106.61	7380.54	5008.87	6443.33	7892.48	6949.27	6385.21	4387.22	7941	2395.12	7805.25	8065.73	5522.59	7259.05	7982.75	6424.17	6249.72	7098.08	5311.4	8170.44	6994.24	7345.68	6206.62	8013.04	5535.31	5996.23	10406.1	7861.94	5807.55	4925.86	4988.49	6006.9	9010.03	6196.43
929	PE 36:3; PE 18:1_18:2;	Quantification based on the spiked concentration of PE (17:0/17:0) in each sample	16476.5	12979.4	13015.3	8167.34	13410.4	14996.2	12991	9390.24	14213.9	11284.7	9257.07	10716.6	10771.8	8807.96	14643.6	7724.3	22732.5	28881.6	21602.5	22064.1	15119.1	24952.4	9195.66	22646.1	27722.6	19354.7	18812.2	19247.8	19800.9	17573.1	18805.1	17584.8	12492.3	12185.5	16042.2	13431.9	14408.1	12206.5	10428.3	14478.4	13602.4	12114.1	7146.68	8195.67	10576.8	14450.8	10446.1
930	PE 36:4;	Quantification based on the spiked concentration of PE (17:0/17:0) in each sample	188492	124519	140490	95612.3	129975	162413	173775	144881	135130	142736	134105	158106	165221	113239	184354	114046	150988	206074	143839	129054	78502.1	154785	62985.2	149999	194245	106519	127320	124070	132468	127947	135454	110493	218008	162665	219084	170515	206988	148149	189525	253329	246428	159399	117915	138419	167501	240729	177585
932	PE 36:5;	Quantification based on the spiked concentration of PE (17:0/17:0) in each sample	690.597	766.748	645.641	493.686	525.496	5090.65	561.291	717.002	616.403	430.766	446.964	548.989	649.489	3213.93	619.795	547.906	1411.17	1493.05	1482.72	812.709	452.175	1100.52	586.917	1267	1469.53	780.864	778.492	1427.69	748.609	789.645	975.446	961.132	838.439	4271.65	5584.01	735.095	685.626	4082.26	4584.46	1008.11	762.575	3861.91	2956.16	3676.09	708.036	796.109	621.395
933	PE 36:5; PE 16:1_20:4;	Quantification based on the spiked concentration of PE (17:0/17:0) in each sample	7327.06	4892.78	5196.13	5181.01	5317.43	6424.41	5738.39	5556.62	5003.09	5116.95	4682.87	5013.66	5131.28	4686.13	7013.11	4607.96	9054.94	10683.7	8099.29	7197.14	5637.59	7284.76	5053.83	8244.95	11048.1	5533.26	6680.81	7863.21	6595.42	5847.25	7084.9	6404.13	7698.33	6326.73	7366.11	8502.65	8312.17	5789.34	6479.28	8684.79	7622.09	6186.52	4497.81	5915.45	6061.76	7552.53	7443.08
935	PE 37:1;	Quantification based on the spiked concentration of PE (17:0/17:0) in each sample	2100.89	1781.13	2473.23	2579.22	1844.73	2389.96	1882.24	1328.31	1872.25	9150.78	1388.24	1960.1	1590.83	1009.83	1548.69	1110.88	1535.97	1440.21	2168.3	1665.68	655.247	2023.13	320.245	2031.17	1980.29	556.594	1867.11	1302.44	1231.97	1104.2	1141.35	814.554	1035.83	1630.64	1408.41	827.388	665.061	1232.87	748.946	1807.69	1095.03	1181.04	667.478	675.592	871.673	934.018	1323.53
936	PE 37:1; PE 19:0_18:1;	Quantification based on the spiked concentration of PE (17:0/17:0) in each sample	7517.32	8989.36	10214.4	5329.44	9649.21	13386.6	6533.89	4673.86	9321.45	4337.03	4874.27	7945.69	6376.78	3668.18	6732.51	3154.5	6619.61	7403.17	6990.46	5321.76	3799.53	7865.1	1319.9	7551.73	8154.34	3940.13	5793.82	7393	5162.16	5305.69	3499.87	3252.63	4323.23	5250.88	5359.98	4167.21	3785.84	4307.22	3132.26	7769.4	4878.09	3830.13	2208.22	2285.75	3113.63	7591.27	4210.77
938	PE 37:4; PE 17:0_20:4; A	Quantification based on the spiked concentration of PE (17:0/17:0) in each sample	8136.02	5258.89	6760.61	6636.28	8837.12	7519.44	8108.4	8202.09	7347.91	8713.14	7230.28	6829.75	6235.3	8312.58	8378.7	6721.3	7506.54	9697.93	6418.29	8262.07	6028.05	6955.79	3414.2	7142.14	7907.3	6977.15	5205.31	5139.99	6841.9	7141.44	6421	5620.72	8693.33	7465.44	8046.68	8176.3	10383.2	6888.62	7478.46	7546.18	8202.02	7209.25	6852.08	7778.7	6493.53	9331.32	7706.97
941	PE 38:1; PE 18:0_20:1;	Quantification based on the spiked concentration of PE (17:0/17:0) in each sample	13550.9	46761.1	27798.8	13505	35665.2	29799.3	12433.7	8807.45	49113.5	10186.2	9843.5	20123.9	18030.2	6612.9	14990.9	8150.23	14364.9	14043.9	22129.5	13102.8	8080.96	37198.5	3793.02	40785.1	26549.8	7854.3	31437.7	55056.3	14693.7	15540	12761.2	9641.48	4127.95	8545.08	6813.26	3350.29	1998	6813.92	1800.58	11656.2	6984.79	7458.18	4763.28	3723.73	6193.13	3897.38	7625.96
944	PE 38:2; PE 18:1_20:1;	Quantification based on the spiked concentration of PE (17:0/17:0) in each sample	14130.8	38953.2	23131.9	13179	30307.6	26160.8	12412.3	9280.52	41096.8	9257.4	9680.98	18533.1	17301.8	6939.56	13483.3	6650.05	11516.8	10410.9	18671.7	10903.3	6946.11	26357.6	2839.2	30268.3	20718.9	7006.45	25998.4	43329.6	12073.1	13812.5	13017.7	8230.05	4174.47	7973.22	6150.95	3250.06	2357.3	6326.95	1934.13	10893.1	6052.13	5983.02	3599.36	2904.74	5121.5	3488.91	6628.46
946	PE 38:3; PE 18:0_20:3;	Quantification based on the spiked concentration of PE (17:0/17:0) in each sample	26917.8	27884.2	25258.2	16802.7	28940.3	30802.3	22064	17631.3	31237.1	19689.5	18666	26166.6	26040.4	15773	24792.9	16265.6	21744.4	22569.1	24170.6	18231.5	11506.5	27805.8	6531.6	27115.2	27428.2	13704.3	21355.9	26039.7	19671.5	18748.4	17492.2	13273.8	24004	20300	21809.9	18645.7	25540.3	17413.4	16075.3	28668.5	23067.5	17198.6	13348.5	13869.9	18880.2	23763.4	20291.1
951	PE 38:4; PE 18:1_20:3;	Quantification based on the spiked concentration of PE (17:0/17:0) in each sample	22612.1	40823.9	25134	21366.1	35811.1	36540.6	20886.4	18692.7	48310.1	17455.5	13390.9	25706.9	28984.4	15861.5	22530.9	15530.7	31650.6	34090	43633.9	26332.7	22314.6	52391.8	11216.9	60416.5	47980.2	16602.8	40836.6	49349.6	35282.6	37273.1	29624.8	27231.2	15947.3	17580.7	17388	16225.7	12708.7	15612.4	7028.44	19679.9	11410.2	13018.9	8201.52	4244.35	18035.3	19897.2	14867.7
952	PE 38:5; PE 16:0_22:5;	Quantification based on the spiked concentration of PE (17:0/17:0) in each sample	14941.9	11631	15260.8	9213	15066.7	18103.3	14315.3	14814.8	13576.8	14514.9	21763.4	26982.6	16591.8	15526.6	16786.8	12182.1	8341.97	11642.5	8032.61	9610.74	7158.79	9131.55	4996.81	10154.9	11009.9	9097.5	13495.6	10461.2	10299.3	11631.4	12239.6	8505.61	19199.6	16347.4	19508	14645	17927.1	13224.5	17863.9	23346.5	19487	17745.9	25609.8	26009	16746.3	22422.6	17258.1
954	PE 38:6;	Quantification based on the spiked concentration of PE (17:0/17:0) in each sample	742336	592505	666740	504896	659207	765780	600071	609537	682869	775695	600526	754627	662708	603528	700908	571860	725775	707495	587964	695486	491330	597161	343202	623111	786259	621873	593811	581955	661237	556753	615806	534115	721437	725948	827023	733732	768749	653676	679846	763059	862169	834797	668795	702193	616802	761497	741326
956	PE 38:7;	Quantification based on the spiked concentration of PE (17:0/17:0) in each sample	1469.84	1038.2	1256.4	940.987	1166.03	1397.01	1106.28	1099.06	1254.93	1351.58	1227.35	1521.78	1357.48	1143.33	1290.63	936.067	1053.67	1474.94	878.069	1190.92	733.061	964.93	667.562	1191.92	1577.51	1112.62	1212.84	875.197	1282.05	1185.57	957.125	895.915	1439.9	1383.74	1727.68	1457.81	1274.34	1147.01	1365.69	1419.21	1433.45	1355.18	1135.45	1494.84	1073.67	1297.15	1412.86
957	PE 38:7; PE 16:1_22:6;	Quantification based on the spiked concentration of PE (17:0/17:0) in each sample	5995.65	3949.94	4872.59	3663.63	4402.12	5498.83	4723.62	4245.81	4088.47	4541.44	3875.57	4722.72	4682.54	4060.03	6256.01	3904.03	3224.98	4447.88	3704.49	4100.3	2520.84	3493.12	1794.8	3394.93	4722.9	3483.66	3653.7	2746.4	3422.52	3601.66	3731.47	2917.01	5118.37	5078.48	6433.14	5360.96	5522.15	4235	5338.18	5632.66	5973.93	5070.82	3789.24	4541.31	4051.47	4387.84	5546.02
961	PE 40:1; PE 22:0_18:1;	Quantification based on the spiked concentration of PE (17:0/17:0) in each sample	1575.01	4806.28	3140.15	1639.6	3998.12	3627.33	1420.96	972.931	5358.45	1097.84	1100.28	1964.12	1925.61	828.956	1643.42	839.664	1142.57	1102.62	1909.93	1208.49	644.934	3691.03	279.519	3463.68	2464.88	653.555	2730.63	6238.63	1392.01	1562.82	1316.68	867.867	463.348	1025.7	801.065	383.824	205.519	765.513	153.17	1365.52	781.956	867.989	461.301	421.248	639.341	411.728	802.996
962	PE 40:2; PE 18:1_22:1;	Quantification based on the spiked concentration of PE (17:0/17:0) in each sample	1906.03	7664.6	3964.81	2240.1	5173.75	4144.3	1920.31	1294.92	7826.39	1332.46	1309.04	2982.47	2943.74	1063.42	1971.39	1200.15	1730.81	1540.17	3283.73	1576.85	1023.86	5882.81	428.855	6549.94	3673.31	910.883	5465.44	10076.4	1986.65	2471.74	1731.58	1214.73	446.053	1044.34	792.56	316.133	215.933	765.985	129.611	1509.02	755.315	885.929	486.023	342.143	769.129	411.881	937.124
964	PE 40:3;	Quantification based on the spiked concentration of PE (17:0/17:0) in each sample	1955.61	1961.17	1699.19	975.205	2022.84	2290.53	1474.32	1355.34	1990.4	1343.85	1629.85	2140.4	1932.3	1282.88	1774.35	1135.31	892.492	1277.96	1488.63	916.086	614.195	1386.78	353.684	1407.56	1423.78	889.506	1459.31	1774.28	1219.15	1432.95	893.434	873.94	1684.23	1007.23	840.193	840.621	1304.25	851.942	861.315	1917.56	1391.86	976.493	828.88	1036.22	1228.41	1804.18	893.938
966	PE 40:4; PE 18:0_22:4;	Quantification based on the spiked concentration of PE (17:0/17:0) in each sample	282438	186771	220647	157526	214348	254447	229850	197559	191720	188964	201594	219912	189069	203328	262507	176864	105889	119950	88202.8	89339.2	67252.4	107808	36366.6	119226	126631	75405.8	96469.9	122485	98046.8	117516	84525	73019.4	287913	194246	255429	199710	260615	193733	203929	282556	278358	215987	159036	197188	192159	246404	210733
970	PE 40:5; PE 18:0-22:5;	Quantification based on the spiked concentration of PE (17:0/17:0) in each sample	29641.9	29102.7	29211.6	19805.8	32354.1	31613.3	26034.5	22666.3	26731.3	21700.2	18640.3	23384.1	26875.9	21782.1	29126.4	18510.4	22655.5	26369.5	22169.4	19586	12791.2	25443.8	6641.3	25181.7	26074.5	15079.4	20631.2	21353.6	21947.2	20702.8	15137.5	14190.5	27347.4	25382.2	27128.5	20993.3	29388.2	20113.3	21917.5	32051.3	27445.7	19649.1	13598.7	15239	23035.8	27785.4	20582.3
972	PE 40:6;	Quantification based on the spiked concentration of PE (17:0/17:0) in each sample	4346.96	2070.5	3432.31	2104.18	3473.05	4437.29	3937.24	3361.4	3618.92	4087.8	3189.97	4080.43	4047.51	2987.03	3869.83	2891.51	3465.75	3508.67	3043.1	3362.58	1872.73	3053.96	1183	3647.86	3475.03	3145.58	2678.1	2738.43	3434.09	3035.12	1562.39	2734.95	2919.68	3970.01	5207.9	3406.75	3849.74	3958.94	3059.63	4003.36	5186.66	4244.94	3464.33	3460	3028.7	4440.41	4142.02
973	PE 40:6; PE 16:1_24:5;	Quantification based on the spiked concentration of PE (17:0/17:0) in each sample	2.25512e+06	1.60374e+06	1.90859e+06	1.54777e+06	1.87799e+06	2.09457e+06	1.8592e+06	1.75691e+06	1.91519e+06	2.14776e+06	1.83112e+06	2.07996e+06	1.85124e+06	1.69451e+06	2.1884e+06	1.60632e+06	1.9011e+06	2.08644e+06	1.57347e+06	1.94128e+06	1.39512e+06	1.78252e+06	941450	1.71973e+06	2.00663e+06	1.70825e+06	1.62018e+06	1.72467e+06	1.74307e+06	1.59922e+06	1.64988e+06	1.55929e+06	2.13531e+06	2.26797e+06	2.39992e+06	2.27183e+06	2.33367e+06	1.78328e+06	2.08388e+06	2.12455e+06	2.41848e+06	2.13962e+06	1.75662e+06	1.75908e+06	1.88422e+06	2.23082e+06	2.04031e+06
975	PE 40:7;	Quantification based on the spiked concentration of PE (17:0/17:0) in each sample	5399.37	3431.11	4326.79	3225.1	3889.29	4572.04	4368.19	3905.23	4222.18	4174.95	4584.4	5222.42	3945.65	3281.16	4742.59	2704.1	3306.69	5242.15	2873.41	4111.37	2058.66	3079.61	1496.12	2964.49	4048.54	3181.92	3878.46	2353.69	2969.48	3038.58	3502.82	2195.12	4820.67	5202.14	6168.93	5065.77	4278.25	4147.44	4954.51	4761.64	6065.01	5031.04	4360.91	3997.98	2604.8	4002.7	4127.18
978	PE 41:6;	Quantification based on the spiked concentration of PE (17:0/17:0) in each sample	2896.84	1821.44	2061.97	1282.78	2145.82	2916.72	1893.17	1658.88	2519.89	2164.41	1944.17	2597.43	1893.3	1188.17	1998.24	1446.02	3286.83	3851.46	2717.68	2625.32	1768.3	3159.11	843.271	3059.63	3362.4	1988.66	2295.44	2127.93	2349.94	1699.06	1957.4	1687.1	2222.21	1627.29	2338.08	2691.68	2461.19	1668.45	1807.93	2571.64	2095.93	1558.72	1161.96	1522.8	1341.99	1567.35	1682.17
979	PE 41:7;	Quantification based on the spiked concentration of PE (17:0/17:0) in each sample	702.013	543.407	646.454	856.618	634.725	635.341	644.423	669.389	576.197	597.905	578.612	603.052	525.62	628.113	515.216	529.773	736.905	724.385	592.554	639.736	531.44	581.726	433.815	559.573	619.633	747.721	639.422	458.514	544.63	650.95	398.427	621.922	1064.84	787.068	637.446	656.091	727.064	612.359	777.005	620.252	666.596	753.269	567.281	727.413	633.604	713.586	675.928
981	PE 42:10;	Quantification based on the spiked concentration of PE (17:0/17:0) in each sample	9213.89	6878.84	7578.11	6787.01	7587.49	8874.35	7876.87	7337.47	7637.48	7089.88	7576.31	8020.62	7416.27	6559.1	9472.78	7604.32	10635.4	12706.7	10379	10034.7	7715.23	10490.7	6360.41	10500.4	14001.7	9099.89	10380.8	9526.03	9611.17	9295.5	10934.9	9759.39	10688.8	9417.04	11160.6	13822	11763.4	10168.8	10358.3	13550.5	12690.5	12277.2	7824.18	8997.86	10374.7	10998.4	11045
984	PE 42:4; PE 18:0_24:4;	Quantification based on the spiked concentration of PE (17:0/17:0) in each sample	6769.33	5747.99	6331.9	4815.51	6830.42	7668.34	6063.19	5528.26	6108.3	5696.14	5596.91	7168.63	7143.26	6321.82	6903.82	5347.35	2882.44	3205.76	3087.97	2532.94	1953.79	3324.69	1382.15	3738.55	4111.1	2410.25	3055.87	4276.21	2989.56	3018.3	2458.4	1908.44	7065.13	5758.2	6458.56	6028.18	7048.16	5184.27	5347.92	8167.96	7459.33	6580.64	4826.19	6053.53	6042.19	7784.27	5591.34
985	PE 42:5;	Quantification based on the spiked concentration of PE (17:0/17:0) in each sample	1394.33	1661.22	1685.86	772.776	1672.1	1548.86	878.923	1019.36	1498.39	646.661	1030.86	1298.04	1166.08	632.252	1350.57	580.78	1006.2	1109.66	1113.08	665.431	469.065	1760.48	189.771	1746.97	1912.98	457.868	1555.08	2486.08	715.742	959.068	706.082	615.856	808.15	688.808	549.566	199.479	1025.5	556.765	613.331	1111.85	623.38	534.914	210.842	488.27	450.207	538.071	543.695
987	PE 42:7;	Quantification based on the spiked concentration of PE (17:0/17:0) in each sample	9217.07	8299.58	8894	5633.92	6903.65	7561.83	8676.09	6917.87	9437.81	8181.71	8143.04	9103.82	8734.77	5551.53	9287.4	6427.55	18725.8	20980.1	15770.6	16438.5	10267.5	13764.5	6370.52	13535.4	17576.1	14617.9	13379.3	12983.9	15603.4	12765.2	13882.5	11973.8	6157.94	5753.84	6382.96	5307.87	5222.12	5322.95	4156.87	5410.13	7166.37	5621.02	3946.07	3753.51	5267.18	5806.64	4746.53
989	PE 42:9;	Quantification based on the spiked concentration of PE (17:0/17:0) in each sample	2881.57	2063.56	2386.88	1924.08	2381.81	3027.55	2409.64	2415.92	2751.93	2600.55	2229.59	2746.24	3014.58	2391.64	3241.81	2177.49	2960.26	774.528	2357.85	2562.16	1623.24	3113.56	1439.25	2857.82	3251.35	2242.82	2191.54	2525.52	2440.04	2504.1	2205.88	2004.37	3181.74	2297.52	2764.08	3087.55	2814.02	2447.71	2437.15	3251.83	3091.11	2526	2077.96	2258.91	2851.58	2874.31	2643.18
991	PE 44:11;	Quantification based on the spiked concentration of PE (17:0/17:0) in each sample	2369.41	1447.92	1899.09	1440.02	1869.73	2735.24	1985.75	1798.35	1735.13	1959.41	1497.75	1809.24	1824.69	1589.11	2434.67	1518.95	4166.98	4440.32	3129.02	3788.55	2461.29	3748.15	1818.07	4284.28	4850.91	3335.61	3136.82	2956.33	3563.93	2898.02	3272.93	2666.68	2515.07	2425.47	3342.48	3705.67	3623.46	2885.29	2475.55	3341.52	3319.48	2988.79	1621.43	1641.05	2123.79	2431.88	2652.37
992	PE 44:12;	Quantification based on the spiked concentration of PE (17:0/17:0) in each sample	25484.6	9135.16	16781.7	13881.1	16806.4	22722	19129.9	16609.5	16810.9	19608.6	18446.8	18464	17680.5	13102.8	24681.2	14778.3	53684.9	62305.3	42589.6	54348.4	34346.8	44896.7	23661	51606.9	64368.6	41850.4	40542.4	34560.7	39485	31643.7	43653.9	38070.6	22431.7	20480.9	34419.3	40663.6	30835.7	26949.2	24421.8	33099.5	33877.4	24158.3	16168.9	16865.6	20576.4	21527.9	22606.9
993	PE 46:10;	Quantification based on the spiked concentration of PE (17:0/17:0) in each sample	1785.58	737.666	1076.06	829.862	1059.22	1530.01	1601.49	1417.72	847.77	1442.75	1431.02	1332.93	1307.63	1045.48	1844.65	1148.49	1095.51	1410.01	995.139	1022.83	1360.56	959.544	157.77	1200.81	1459.24	1068.96	1060.01	774.177	985.979	901.248	123.864	954.073	1891.57	1582.07	2063.75	2435.43	2732.36	1953.59	2265.54	2187.64	2448.64	1786.4	1416.23	1634.6	1715.88	2177.22	2001.29
994	PE 46:12;	Quantification based on the spiked concentration of PE (17:0/17:0) in each sample	880.309	336.052	479.134	411.555	493.92	898.924	669.764	572.913	572.754	599.374	531.136	558.32	600.766	472.252	832.018	467.56	2101.13	2416.64	1891.83	2040.38	1563.19	1980.59	991.057	1872.61	2394.46	1617.24	1836.21	1628.88	1786.66	1425.39	1599.42	1499.37	923.562	873.413	1255.96	1656.78	1338.37	1221.17	1005.04	1189.23	1238.58	928.651	626.914	511.843	989.065	1020.1	987.862
995	PE O-22:4; or PE P-22:3	Quantification based on the spiked concentration of PE (17:0/17:0) in each sample	3043.72	9595.59	6983.28	4624.05	712.229	347.92	223.91	222.939	1754.24	46.7302	166.822	168.442	351.169	68.3323	48.7546	41.4641	314.133	172.201	530.625	67.0354	74.3429	792.125	80.3887	814.473	3116.1	825.02	4155.38	7764.4	3024.67	3511.51	1815.34	1504.83	43.9874	129.999	39.6031	22.5378	24.0653	23.3958	20.934	79.7867	667.428	1105.12	1654.94	354.651	824.537	725.254	1265.16
996	PE O-32:0;	Quantification based on the spiked concentration of PE (17:0/17:0) in each sample	1416.76	1509.54	1173.9	689.081	1213.28	1434.82	1053.12	876.136	1272.01	1027.73	1162.53	1636.08	1424.16	1164.88	1086.23	843.769	1316.42	1763.21	1272.88	900.061	652.14	1331.27	345.434	1313.07	1527.03	843.711	1181.45	906.374	1127.34	1230.41	1237.55	766.709	1654.37	1452.26	1705.91	1250.05	1858.65	1365.63	1459.71	2056.26	1797.82	1330.99	900.83	1253.54	1363.48	1843.8	1506.92
1000	PE O-33:1; or PE P-33:0	Quantification based on the spiked concentration of PE (17:0/17:0) in each sample	5982.41	9344.48	7299.29	4927.47	8892.37	7666.84	6111.31	6313.7	9584.3	6887.69	6338.79	7188.7	7613.1	4905.75	6880.61	5092.46	2063.14	1951.8	2968.87	2179.76	1370.1	4303.81	654.211	5194.09	3301.71	1700.37	3804.36	5126	2323.08	2911.62	2441.41	2055.46	5122.55	5135.35	6229.91	4257.83	5078.86	4372.06	3744.22	7420.16	6833.39	6347.8	3931.79	4546.19	5116.09	5624.76	5310.31
1002	PE O-34:0;	Quantification based on the spiked concentration of PE (17:0/17:0) in each sample	1675.75	2465.77	2172.96	1315.2	2403.52	2412.69	1631.21	1492.05	2371.08	1457.03	1533.22	1981.9	2168.86	1772.05	1945.97	1435.89	1737.32	2254.63	1902.9	1496.02	1095.19	2154.05	854.446	2040.42	2383.3	1464.61	2227.03	3133.23	1796.71	1818.39	1791.81	1373.35	1575.88	1593.18	1737.75	1619.36	1813.36	1738.26	1369.02	2198.48	2122.88	2163.56	1248.26	1425.01	2092.3	2051.98	1835.11
1004	PE O-34:1; or PE P-34:0;	Quantification based on the spiked concentration of PE (17:0/17:0) in each sample	18062.3	20795.2	18380.4	10926.4	21253.7	21485.7	14538.3	12641	20898.8	13639.7	12573	19720.9	20936.3	11836.2	17555.8	11321.5	37494.2	42341.6	32881.6	28675.4	22333	38392.9	10536.5	33199.8	43102.8	26351.8	31756.8	32943.3	38096.5	31322.7	30124.7	24123.6	16278.7	13905.9	15167.7	13666	16081.1	13266.9	11913.9	21726	17731.1	13759.7	9590.16	11170.5	14691.7	17074.7	14571
1008	PE O-35:2; or PE P-35:1	Quantification based on the spiked concentration of PE (17:0/17:0) in each sample	2676.72	4204.13	3438.57	2747.93	3683.93	3112.09	2481.27	2419.6	4296.42	1972.18	2332.8	2983.26	2970.97	2327.89	2720.81	2189.44	1408.05	1417.86	1408.31	1042.2	644.367	1655.49	415.448	1777.58	1408	737.95	1481.3	1626.81	920.202	971.594	877.47	910.118	1826.14	1754.97	1901.85	1608.6	1568.34	1721.93	1133.45	2891.17	1946.46	1996.84	1302.45	1448.85	2082.76	2061.39	2041.08
1011	PE O-36:0;	Quantification based on the spiked concentration of PE (17:0/17:0) in each sample	1507.11	3260.4	2223.55	1384.71	2802.94	2324.33	1655.6	1177.94	3019.15	973.04	856.338	1479.82	2156.68	1154.48	1434.71	797.651	728.835	744.593	1324.09	829.367	473.232	2004.29	273.309	2024.13	1314.43	560.578	1812.93	3606.14	1127.09	1247.73	1156.87	685.246	666.745	964.21	908.454	509.05	465.875	926.497	327.963	1589.89	1091.09	1214.64	654.738	517.425	1104.44	894.358	1138.56
1012	PE O-36:1; or PE P-36:0;	Quantification based on the spiked concentration of PE (17:0/17:0) in each sample	7692.13	18933.7	14855.5	8364.01	17206.5	13937.7	7940.23	5190.75	20073.4	4680.28	4477.76	8910.37	10320.2	4670.76	7731.49	3724.58	9861.35	10155.4	12601.6	8640.47	6186.84	17143.1	2655.73	17847.2	13540.8	6006.99	16627.5	20521.5	11982.8	11124.5	7865.29	6769.72	2546.39	4500.04	3885.85	1919.75	1458.37	4237.35	1148.41	7373.6	4036.64	4923.32	2638.89	1916.14	4155.13	2554.32	4776.53
1017	PE O-36:4; or PE P-36:3;	Quantification based on the spiked concentration of PE (17:0/17:0) in each sample	1522.66	1828.5	1577.41	1212.59	1909.07	1714.4	1231.49	1180.99	1862.73	1273	1262.22	1581.54	1641.84	1162.35	1615.8	1195.87	1349.47	1626.24	1175.81	1396.21	966.46	1637.33	644.121	1831.93	1899.25	1240.54	1579.32	1532.55	1591.9	1590.89	1299.96	1153.08	1507.21	1415.97	1533.54	1548.84	1677.15	1298.52	1030.83	2003.31	1834.32	1419.48	1023.99	1194.07	1357.74	1683.16	1527.68
1023	PE O-37:1; or PE P-37:0; A	Quantification based on the spiked concentration of PE (17:0/17:0) in each sample	138614	145929	134331	72400	168642	197074	117895	85231.4	214505	101371	97780	147785	134993	68313.8	152360	76085.8	102834	161988	84474.4	133282	79831.5	225218	42888.7	248065	203887	91861.4	177494	221173	149623	147774	138330	93517.4	101215	88948.8	108080	113774	106351	95348.2	66157.4	167503	132451	88948.4	55588.9	71130	91887.9	104993	103780
1024	PE O-37:2; or PE P-37:1;	Quantification based on the spiked concentration of PE (17:0/17:0) in each sample	36423.8	60104.1	54707.9	32051	66760.5	56842.8	35451.6	28354.9	84390.7	32115.7	27826.8	49273.1	46703.4	23589.5	43487.3	24664.6	24352.4	23042.8	29173.7	20149.3	12229.9	34840.1	5755.07	36540.5	33750.9	13095	30877.5	47337.7	20139.8	23983	19590.4	15367.6	21533.6	25439.3	27678.3	20439.4	18139.3	23147.1	11864	43221.7	28927.9	23692.1	14270.5	16398	21008.8	21810.8	26153.5
1029	PE O-38:0;	Quantification based on the spiked concentration of PE (17:0/17:0) in each sample	1543.03	4213.84	2955.21	1899.27	4375.35	2728.44	1794.88	1494.73	3887.46	1211.82	1029.83	1913.87	2454	1337.08	1634.23	1024.58	1036.32	955.46	1867.41	1148.3	631.136	3030.97	372.336	2910.99	1945.1	660.029	2523.74	5768.13	1368.37	1736.11	1687.46	858.535	592.675	1320.84	969.718	431.821	213.831	1112.53	248.819	2005.43	1169.77	1458.6	767.482	631.865	1112.7	715.626	1497.11
1038	PE O-38:5; or PE P-38:4	Quantification based on the spiked concentration of PE (17:0/17:0) in each sample	3292.34	1161.71	29227.5	82777.8	122914	19216.3	112290	47620.7	81.4884	43867.7	421.856	14885.9	152809	484.595	440.913	8612.31	6066.81	142607	62983.6	132.128	369.203	13424.8	47627	101801	327.225	18225.1	32.2855	9607.33	227.157	24.9009	58901.5	673.11	544.316	3599.9	32209.8	124575	37466.3	62664.2	7757.5	157373	470.394	538.995	70965.7	78914.1	106091	192.95	76048.5
1042	PE O-38:6; or PE P-38:5;	Quantification based on the spiked concentration of PE (17:0/17:0) in each sample	48150.7	34953.3	42933.1	30796.6	42866.6	53023.7	41373.9	37477.1	50345.6	52344.3	44235.1	60786.1	61984.7	42734.3	46584.9	43519.6	45030.6	52514.2	37531.1	41680.2	30829	42066.3	30436.5	37850	49208.8	37256.4	35216.4	28896.8	41535.3	32945.1	39857.8	34333.4	43324.8	35541.6	44620.7	38048.9	43862.4	28955.3	31393	48597	45404.2	38158.7	28480.5	34780	37291.2	51138.7	32539.5
1045	PE O-38:6; PE O-18:2_20:4; or PE P-38:5; PE P-18:1_20:4; B	Quantification based on the spiked concentration of PE (17:0/17:0) in each sample	10384.6	9388.46	9352.75	6443.61	11806.2	9907.19	9070.73	8226.1	9644.44	7110.62	6061.65	7643.9	10324.1	7628.2	9915.99	6600.35	6229.45	6237.93	6418.2	4721.88	3655.88	6470.44	2189.76	7103.48	7121.46	3854.97	4859.19	7011.36	4777.85	5143.15	5266.44	4381.27	10392.2	9850.01	11841.1	9288.73	11506.7	8281.01	8877.02	12234	10897.4	9271.63	5937.45	7078.96	8861.97	10071.2	9798.47
1049	PE O-39:1; or PE P-39:0;	Quantification based on the spiked concentration of PE (17:0/17:0) in each sample	899.273	2725.1	1545.59	783.869	2452.08	1673.86	823.882	606.859	3964.31	667.489	663.674	1208.46	1443.62	585.893	1116.43	475.652	584.864	601.062	773.012	567.642	341.27	1539.55	176.912	1947.27	1150.89	326.781	1266.8	4784.32	652.384	699.286	650.252	376.008	327.71	469.623	463.557	315.85	226.482	446.572	123.562	877.497	551.478	578.033	265.73	284.626	424.577	366.624	522.117
1050	PE O-39:5; or PE P-39:4;	Quantification based on the spiked concentration of PE (17:0/17:0) in each sample	30934	28513.8	27031.8	31945.4	27768.8	35100.5	28419.8	29720.9	624.699	29157.7	32077.4	41904.8	32862.4	25023.4	39907.7	673.307	15961.7	16378.9	23929.4	13638.7	7797.86	12579.1	9123.26	106.22	12142.1	14856	10553.8	9935.37	11857.4	13576.4	379.197	11076.2	49316.8	35892.7	40748.5	28487.6	50193.5	23430.6	31568.5	39755.4	34462.9	36673	38780.7	41891	48541.8	52476	32422.6
1057	PE O-40:10; or PE P-40:9;	Quantification based on the spiked concentration of PE (17:0/17:0) in each sample	20109.7	17105.2	20087.6	18830.8	17082.2	17128.5	17003.6	16461.7	20637.5	16842.3	16610.8	17113.3	13928.6	16376.1	19058.3	16498.8	13328.2	14453.1	12301.3	12174.1	9127.94	11668.2	7381.15	13199.9	14735.8	12370.3	12366.9	10134	10847.9	10329	8787.31	9938.53	20252.6	16563.7	17161.1	16162.2	16734.7	14812.7	14814.5	16063.9	16958.5	19700.1	15351.9	16605.3	16498	17388.4	15824.9
1060	PE O-40:4; or PE P-40:3;	Quantification based on the spiked concentration of PE (17:0/17:0) in each sample	7105.58	536.016	765.009	3541.23	3208.89	3006.64	4988.81	8598.53	1277.7	8490.31	9252.27	5108.88	6109.5	10700.6	6965.43	8243.1	311.556	1150.02	268.763	686.725	521.104	13369.8	1093	14816.7	444.473	1723.7	416.379	7.83119	906.351	1294.82	883.967	945.295	16713.2	7081.41	10227.3	13116.1	21501.2	5937.34	14120.6	6852.98	11652.5	9162.27	10400.2	9879.87	10880.5	14937.6	8243.67
1063	PE O-40:5; or PE P-40:4	Quantification based on the spiked concentration of PE (17:0/17:0) in each sample	6354.91	1577.64	1844.06	4808.11	2369.31	13602.2	6043.55	10412.8	5542.17	5789.59	14057.7	5551.59	5161.4	7598.08	3024.4	6076.21	1496.99	4143.04	840.418	2873.33	1974.83	5168.77	1815.24	1936.82	1285.07	4.96793	214.058	7.75633	3.38227	3.23909	5.27726	4.11319	10615.3	7124.2	3030.49	10763.6	4258.77	7128.74	8028.75	4071.29	7500.89	5686.13	4231.51	5160.36	4326.36	6220.02	4620.35
1065	PE O-40:5; PE O-18:1_22:4; or PE P-40:4; PE P-18:0_22:4;	Quantification based on the spiked concentration of PE (17:0/17:0) in each sample	196770	183027	191182	119170	216488	249645	178440	149447	198540	126918	136718	173495	171256	125607	207989	121327	50126	55555.4	67417.1	52982.6	34859.3	94546.3	18092.6	103066	88901.1	36297.9	90306.6	141723	55598.1	57835.1	49626.1	41109.9	180291	129364	150851	138363	161957	127118	112677	211650	173982	128224	89026.9	107802	130815	161433	132498
1066	PE O-40:6; or PE O-40:7;	Quantification based on the spiked concentration of PE (17:0/17:0) in each sample	2119.97	294.418	3197.73	2344.81	3643.35	3501.18	2172.88	1722.63	3863.07	1841.61	1803.93	2946.4	2782.45	2090.7	2798.45	1810.87	1849.73	1671.26	3183.37	1591.51	1346.62	3038.21	495.78	3558.09	2604.35	1414.84	2871.31	3181.91	2008.88	2493.84	1527.41	1459.18	966.406	1555.4	1201.97	762.872	324.157	1101.5	413.596	1828.18	1275.9	1681.86	1130.13	915.33	1369.12	791.264	1472.8
1069	PE O-40:8; or PE P-40:7;	Quantification based on the spiked concentration of PE (17:0/17:0) in each sample	9258.75	7500.08	8093.2	8009.3	8669.24	8231.71	8986.98	7719.79	7844.7	7853.3	7033.48	9527.83	7696.04	7637.35	8878.29	7842.32	5751.56	6074.81	5756.4	5156.39	4020.86	6027.54	3474.41	5398.4	6652.13	5192.41	5170.87	3086.07	5215.2	5562.94	3553.33	4502.93	10457.7	7405.43	8412.7	8442.63	9901.75	6646.51	8374.83	9057.32	9370.52	7442.44	6922.46	7923.28	7577.37	9756.96	8371.2
1071	PE O-40:9; or PE P-40:8;	Quantification based on the spiked concentration of PE (17:0/17:0) in each sample	2225.68	5349.15	6256.41	12330.1	10376.5	1388.65	3048.5	4163.2	4072.13	1246.62	1771.24	838.673	1053.96	5992.21	1675.84	4269.27	2872.13	25919.8	4631.11	18659.6	3307.9	1144.75	12169.1	4534.06	2218.36	1741.68	1827.75	8777.96	1203.61	2232.27	990.032	2688.23	1006.04	3281.19	26792	1159.25	3014.61	2798.82	1882.55	966.435	872.964	5643.81	2969.3	1451.1	2355.93	30922.9	1520.71
1074	PE O-42:10; or PE P-42:9;	Quantification based on the spiked concentration of PE (17:0/17:0) in each sample	11749.5	8513.46	10848.3	12833.7	10114.8	10669.5	11005.2	11269.3	10638	10480.8	9002.09	10034.2	8898.21	11734.4	11716	9184.83	12433	11847.8	12116.3	11526.4	10333.5	10697.8	10161.1	11253	12091.1	11822.4	9338.75	9760.45	12712.3	11426.5	9557.59	10893.1	12316.1	10702.9	10821.1	10781.3	11452.6	9524.4	9863.02	10731.8	12083.4	12053.6	9539.53	10611.6	10906.3	12035.4	10360.7
1075	PE O-42:11; or PE P-42:10;	Quantification based on the spiked concentration of PE (17:0/17:0) in each sample	13540	12199.1	13048.6	9795.45	12386.1	13559.1	11679.9	11171.3	14589.7	12169.2	11856.7	13235.9	12006.3	11483.6	14751.7	10689.9	6467.49	6694.47	6505.35	6971.27	4154.57	8399.03	2666.47	8344.12	8534.29	6201.42	7746.01	8925.88	6488.43	7261.03	5419.14	6120.45	13684.4	11001.4	13230.2	10712.4	10629.3	9526.36	10091.1	11948.9	13322.9	12521.2	9481.6	11215.9	11252.5	784.325	1140.76
1087	PE O-42:9; or PE P-42:8;	Quantification based on the spiked concentration of PE (17:0/17:0) in each sample	6884.73	7389.2	7030.28	6227.3	7878.35	7679.96	6168.3	7128.27	8878.95	6622	6726.6	8270.35	8149.24	7987	8633.8	7004.25	4772.65	5711.85	4820.63	4725.63	3759.97	5701.7	2949.26	6181.85	6527.53	4962.41	6066.04	7373.24	5818.53	5813.85	4361.01	4725.18	6660.54	5751.72	7005.59	5170.83	6985.6	5382.16	4826.88	7250.58	7861.86	7469.46	5344.89	6320.98	7882.58	8328.35	6707.94
1089	PE P-32:1; PE P-16:0_16:1;	Quantification based on the spiked concentration of PE (17:0/17:0) in each sample	6670.2	12740.9	10645.1	6588.68	12221.7	10637.1	6836.24	5569.01	14535.5	6058.2	5272.17	7722.78	8248.66	5358.29	7563.33	4932.64	10080.2	10413.7	10529.9	7348.65	5361.26	11081.2	3164.56	12224.7	12419.2	5977.45	9865.43	11362.5	6292.58	6822.04	8584.71	6420.93	3439.35	4698.15	4860.26	2509.02	1810.45	3932.95	1399.74	6219.14	4890.98	4444.17	3089.23	2794.5	3601.61	3632.49	4361.12
1091	PE P-34:1; PE P-18:1_16:0; or PE O-34:2; PE O-18:2_16:0;	Quantification based on the spiked concentration of PE (17:0/17:0) in each sample	214312	406973	331599	170425	403535	344076	196564	142735	461486	156633	155137	292244	255050	118707	212442	121816	186407	193107	234234	159055	84705	281963	43375.3	286547	273333	97597.8	241656	340588	162755	151734	156505	110004	89788.4	122240	120084	74051	62187.5	103994	43103.2	214467	119865	110283	72820.5	63138.4	96074.6	81565.5	128884
1092	PE P-36:1; or PE O-36:2;	Quantification based on the spiked concentration of PE (17:0/17:0) in each sample	92239.8	234132	195964	102664	236970	194168	94744.3	63847.4	301320	74030.7	70222.8	138444	122934	56596.5	116745	59342.6	108180	124378	158838	121656	66523.4	207571	33551.5	237313	185803	78049.7	196786	281393	123767	127772	107214	84877.8	35047.1	57669.3	54940.2	34100.1	21854.1	51395.9	17321.4	90940.4	54867.9	56830.8	33508.8	27689.6	44729.3	32629.4	60222.3
1094	PE P-36:2; or PE O-36:3; A	Quantification based on the spiked concentration of PE (17:0/17:0) in each sample	1479.64	3059.78	2558.89	1520.82	2998.34	2487.94	1446.32	1022.18	3497.51	1229.18	1123.39	2167.24	1925.27	884.154	1616.77	905.551	2160.8	2496.47	2515.58	2074.57	1139.31	2778.91	567.257	3085.57	3027.04	1356.87	2810.9	3582.89	2049.51	2099.09	2113.32	1421.51	586.93	967.165	892.298	620.085	356.492	819.489	332.955	1491.55	908.8	916.91	577.414	514.082	732.432	555.43	1024.78
1095	PE P-36:3; PE P-18:2_18:1; or PE O-36:4; PE O-18:3_18:1;	Quantification based on the spiked concentration of PE (17:0/17:0) in each sample	19988.8	19563.4	17873.1	15237	18620	19421.8	17478	16927.6	17906	17467.9	17968.8	20509.9	22639.6	21165.4	19251.4	19354.2	28120.3	12516.5	27258.6	29537.5	24341.8	34953.6	15014.8	34009.3	33277	22540.2	22568.3	30501.3	10417.1	26502.3	11315.4	24120.9	24336.2	15947.9	19357.2	16240.4	22121.2	16717.5	16195.1	22557.1	22723.3	19948.3	14176.3	16946.2	22040.7	28079.4	16399.8
1096	PE P-36:4; or PE O-36:5;	Quantification based on the spiked concentration of PE (17:0/17:0) in each sample	285503	388879	340496	276801	347003	293631	274539	271696	396926	331052	270157	370157	343499	287000	297611	306018	137459	197402	188553	155870	100039	165819	77721.5	160290	171556	127780	141502	165515	130241	131615	164953	130068	293771	248031	278165	249245	279210	224229	280623	311652	319880	297202	230525	243177	260760	276709	276795
1097	PE P-37:1; or PE O-37:2;	Quantification based on the spiked concentration of PE (17:0/17:0) in each sample	874.452	3103.69	2405.81	1092.36	3702.22	2368.1	1024.74	585.132	4544.74	696.746	684.005	1393.13	1151.53	451.85	1123.62	548.09	688.442	557.991	1418.44	638.009	437.243	2707.27	138.85	2828.58	1621.28	374.572	2174.12	4692.02	670.929	868.517	752.069	477.626	188.877	459.988	445.591	137.328	54.9824	470.574	70.2879	713.393	455.068	571.92	270.455	183.676	338.855	153.917	536.392
1098	PE P-38:0; or PE O-38:1;	Quantification based on the spiked concentration of PE (17:0/17:0) in each sample	5201	13376.3	10274	6125.47	12874.1	9467.27	5390.16	4274.9	16155.8	3957.94	3269.83	6589.96	8090.15	3718.47	5401.94	2869.89	3367.47	2776.39	6250.41	3549.47	2103.36	9391.6	1015.59	10313.5	6343.74	2118.41	9398.56	16956.9	4007.11	5196.61	3649.16	2540.35	1724.3	3194.8	2831.06	1340.65	697.645	3054.1	676.363	5406.88	3170.97	3376.91	2049.77	1635.26	3241.32	1882.28	3735.14
1099	PE P-38:2; PE P-18:1_20:1; or PE O-38:3; PE O-18:2_20:1;	Quantification based on the spiked concentration of PE (17:0/17:0) in each sample	19754.1	58336.8	47176.7	24662.6	60901.2	44889.4	20665.3	13970.1	82577.2	16558.7	14975.2	32212.8	29143.1	12032	26147.2	11985.5	15015.4	12460.7	30341.4	15480.4	8990.41	44074.2	3463.23	51456.1	30758.8	9162.77	45106.1	90149.3	17043.5	21422	18087.7	11489.1	5790.79	12538.3	9769.26	4160.43	1851.03	9024.43	1995.07	16782	9243.01	10818.4	6328.19	4762.92	8081.1	4334.87	10601.2
1101	PE P-38:3; PE P-18:1_20:2; or PE O-38:4; PE O-18:2_20:2;	Quantification based on the spiked concentration of PE (17:0/17:0) in each sample	23963.3	31932.3	30661.7	16311	38838.2	30017	22431.6	16830.1	35237.3	18568.9	17302.8	25868.3	29661.1	17767.6	22232.2	15832.6	17411.5	19006.2	19713.6	16553.3	10205	30282.5	4438.25	33165.8	26980.1	10572.2	22059.1	29015.3	16886.5	19213.5	19571.2	12464.7	22136.6	17702.9	21673.4	17335	20756.4	16113.4	13474.9	27778.3	23554.3	16868.2	10148.2	13378.2	19548	21638.3	17613.1
1102	PE P-38:4; or PE O-38:5;	Quantification based on the spiked concentration of PE (17:0/17:0) in each sample	288594	315305	279537	198496	324284	318535	283369	216269	314112	238987	222157	359527	317280	193185	275044	226278	179574	214653	200468	158923	94214.7	217296	57779.3	215913	240034	114932	175492	211821	147893	162789	156340	116152	287203	214730	261859	241771	285261	191891	203367	337673	287722	193552	145806	166878	213108	260585	245607
1104	PE P-38:4; PE P-18:1_20:3; or PE O-38:5; PE O-18:2_20:3;	Quantification based on the spiked concentration of PE (17:0/17:0) in each sample	39882.3	33408.3	32302.1	20948.5	43033.7	31972.7	38775.6	34160.4	4284.88	35674.3	28537.4	38193.8	35934.5	26527.1	42883.4	28462.5	12074.9	12797.5	16709.2	9039.77	6263.74	5380.98	3370.43	6202.26	18097	6519.22	15546.9	36333.5	2493.99	2670.54	9689.03	7515.16	1007.81	32328.1	33617.3	30908.9	35904	29901.1	26661.4	40398.4	37748.9	29629	21968.7	25160.3	33168.6	38132.2	32601.9
1105	PE P-38:5; or PE O-38:6	Quantification based on the spiked concentration of PE (17:0/17:0) in each sample	2246.55	4248.46	4377.26	4461.52	4262.24	3054.27	2597.88	2109.27	4556.82	1538.34	2016.11	2788.03	2678.52	1748.7	2094.77	1638.65	3290.26	3321.72	4079.27	3197.45	3155.64	3659.02	2414.21	3954.91	3877.06	3437.25	3918.49	4081.27	2948.33	3610.43	2161.04	2805.25	652.13	1789.43	996.448	650.134	56.0801	1195.8	143.824	1775.47	1090.28	1527.9	1006.83	827.026	854.862	563.036	984.751
1106	PE P-39:1; or PE O-39:2; isomer A	Quantification based on the spiked concentration of PE (17:0/17:0) in each sample	463.3	1720.39	1387.84	480.225	1927.37	1206.29	420.337	113.828	2391.35	515.68	400.017	665.243	834.81	193.226	489.219	310.062	116.344	209.276	617.854	237.358	205.609	1228.76	35.8033	1388.63	553.877	116.689	1068.1	2465.73	275.81	338.226	465.131	213.984	47.086	292.469	33.7122	269.406	14.1861	235.427	27.1351	274.733	134.804	113.74	43.1955	52.3853	248.598	36.8217	308.305
1108	PE P-39:2; or PE O-39:3;	Quantification based on the spiked concentration of PE (17:0/17:0) in each sample	176.818	750.989	439.996	270.936	736.981	526.871	130.546	33.8671	1007.35	100.619	107.335	341.318	240.391	18.7026	293.275	26.9313	79.0116	75.1441	196.944	68.7779	65.7942	549.428	6.81569	510.617	86.1576	34.7366	399.096	1300.04	119.85	105.077	80.1593	38.9213	11.3307	58.2762	58.6884	22.4779	2.99293	66.7379	2.596	117.394	20.8776	126.911	15.0006	27.4957	35.4494	8.27798	123.733
1109	PE P-40:0; PE P-18:0_22:0; or PE O-40:1; PE O-18:1_22:0;	Quantification based on the spiked concentration of PE (17:0/17:0) in each sample	1408.99	3723.84	2769.09	1696.51	3779.69	3026.16	1608.86	1333.38	4386.83	1189.86	1102.38	1791.92	2269.93	1157.47	1625.81	1151.32	995.183	978.528	1677.54	1249.78	665.991	2422.77	254.083	2490.93	1746.65	606.234	1750.67	4308.48	1277.49	1463.87	1194.41	829.415	646.678	1230.73	988.783	618.166	447.897	1298.23	138.281	1843.68	1184.45	1312.28	659.92	474.519	970.802	545.962	1205.53
1110	PE P-40:1; or PE O-40:2;	Quantification based on the spiked concentration of PE (17:0/17:0) in each sample	8348.16	20671.5	15784.5	9486.35	20969.1	16625.3	8549.48	6408.29	26338.1	7187.64	6059.08	12474	12042.6	4861.05	9690.9	5582.81	5348.52	4541.22	10660.2	5779.11	3533.81	16346.5	1566.48	16155	11051.6	3365.68	15851.3	23917	6657.42	7106.06	6674.52	4461.42	2709.18	5758.47	4135.05	1757.01	894.021	4667.92	863.822	8206.99	4798.51	5458.81	2914.75	2706.54	3808.57	2096.2	5262.33
1111	PE P-40:2; PE P-18:1_22:1; or PE O-40:3; PE O-18:2_22:1;	Quantification based on the spiked concentration of PE (17:0/17:0) in each sample	6299.01	18166.3	13023.9	7357.11	17517.4	12542.5	6463.79	4589.82	24312.3	5431.29	4485.55	9252.68	8308.52	3751.81	7133.99	3841.94	3885.25	3259.07	7602.03	4122.37	2722.72	12249.9	998.699	13209.4	8056.95	2271.4	12180.6	22328	4927.04	5334.91	4620.98	3091.06	1702.23	3816.14	2991.94	1205.66	506.483	2803.18	570.828	5407.7	2879.19	3628.47	1895.49	1556.73	2508.11	1442.94	3582.99
1112	PE P-40:3; or PE O-40:4;	Quantification based on the spiked concentration of PE (17:0/17:0) in each sample	2107.03	3578.15	2424.91	1449.94	3702.91	3013.71	1938.77	1434.91	3397.18	1441.96	1729.46	2240.16	2400.82	1274.52	1942.56	1198.33	733.13	830.183	1568.16	962.462	510.944	2358.14	239.882	2503.18	1565.45	576.474	2032.22	3250.68	1111.79	1292.85	691.393	711.322	1616.9	1076.4	944.369	708.481	1030.34	1003.68	605.706	2056.92	1152.91	1171.16	736.915	824.31	1107.7	1462.93	967.476
1114	PE P-40:4; PE P-16:0_24:4; or PE O-40:5; PE O-16:1_24:4;	Quantification based on the spiked concentration of PE (17:0/17:0) in each sample	14050.3	14409.5	13896.4	7973.27	17791.2	21095.1	12813.6	12018.6	14762.2	11091.3	13354.9	15804.4	15324.1	11138.2	13642.7	9219.59	3200.16	3651.82	3932.79	3042.3	2109.43	4730.44	1145.93	5447.77	5070.94	2359.02	4578.64	6255.01	3438.18	3823.35	3097.28	2357.76	16648.2	11322.5	14451	11432	18375.8	12191.2	10550.4	21496.5	16479.1	10835.9	8410.51	11502.1	12168.4	17341.3	12368.8
1115	PE P-40:4; PE P-20:0_20:4; or PE O-40:5; PE O-20:1_20:4;	Quantification based on the spiked concentration of PE (17:0/17:0) in each sample	11652.4	7809.34	9335.3	7207	9597.66	14577.6	11272	5913.55	8424.09	6121.73	6430.6	9044.98	8036.14	6240.94	14989.3	5050.14	4324.8	4857.19	5367.57	4031.12	2253.4	5520.74	1431.75	6348.84	6021.62	3067.46	4901.27	7192.7	4449.45	4351.28	3862.02	2716.3	5387.36	5379.54	5236.62	5069.69	5556.86	4137.84	3591.3	7433.36	6014.14	4220.01	2980.78	3540.87	4713.62	5147.66	5173.53
1117	PE P-40:5; PE P-18:1_22:4; or PE O-40:6; PE O-18:2_22:4;	Quantification based on the spiked concentration of PE (17:0/17:0) in each sample	67307.9	97046.6	80321.1	45361.3	109589	102596	58045.2	47466.7	131447	45389.2	50420.6	79093.5	73500.6	40514.3	61430.2	40710	31746.9	38311.6	39430.9	31288.4	19178.8	65786.9	10344.9	72599.7	51550.7	23342.3	55739.5	108561	34123.8	37336.5	26770.1	22645.7	50821.9	40261.9	47900.3	36773.3	41393	38560.6	28864.2	72977.5	47236.8	38814.2	24513.2	31065.7	38396.7	47345.2	41720.7
1119	PE P-40:6; PE P-18:1_22:5; or PE O-40:7; PE O-18:2_22:5;	Quantification based on the spiked concentration of PE (17:0/17:0) in each sample	11882.3	9574.66	7998.62	4715.37	11072.1	10310.4	9765.76	10007.9	10304.3	13853.7	11394.9	12857.4	12450.3	4043.96	11721.2	10582.2	10011	13243	4581.31	11393.5	6729.18	10020.8	4484.74	6217.62	12068.8	10327.4	10263.3	7588.2	9246.94	4245.21	2708.5	8702.96	11598.4	8904.99	12762.9	9219.04	9035.03	7540.7	7881.02	11430.2	11302.4	8922.64	6717.4	8943.81	9219.47	11974.7	7905.6
1120	PE P-42:2; PE P-18:1_24:1; or PE O-42:3; PE O-18:2_24:1;	Quantification based on the spiked concentration of PE (17:0/17:0) in each sample	1417.67	3726.99	2604.19	1624.35	3377.08	2775	1400.3	995.18	4674.54	1207.98	1073.17	2156.7	1959.63	785.658	1784.42	952.249	955.155	817.867	1663.28	1107.68	584.461	2595.9	213.177	2577.54	1741.2	548.101	2401.9	4164.64	958.14	1303.17	801.465	731.938	386.9	975.683	700.901	317.103	44.424	763.288	101.519	1207.39	757.885	961.092	514.243	373.207	590.675	289.891	795.646
1121	PE P-42:5; PE P-18:0_24:5; or PE O-42:6; PE O-18:1_24:5;	Quantification based on the spiked concentration of PE (17:0/17:0) in each sample	5593.21	5467.18	4888.92	3141.5	6772.42	6447.37	4932.69	4498.51	4849.35	4141.78	5005.58	5405.62	5861.64	5152.1	5765.36	4017.31	1242.64	1875	1812.89	1641.18	1109.18	1788.36	680.468	2254.89	2350.57	1584.62	2043.78	2327.41	1983.56	2222.6	1738.27	1494.5	7113.14	4836.12	4349.62	4508.06	6456.58	3961.98	4409.07	8026.29	6508.75	5020.03	3646.36	4788.29	6801.53	7729.86	4885.63
1123	PG 32:0; PG 16:0_16:0;	Quantification based on the spiked concentration of PG (17:0/17:0) in each sample	11799.5	6230.55	9601.68	5764.73	8172.39	12287.8	11199.9	10971.7	8672.04	11268.8	9964.02	13051.4	9559.45	10209.3	10598.1	8914.25	12579.9	12484.8	8082.43	10375	7298.55	12847.8	5247.6	11005.7	11858.7	8707.8	13487.1	7845.08	19988.3	12326.4	8721.1	8747.32	13630.5	16540.7	19680.3	19848.9	19799.4	15832.1	16357.8	17626.3	14421.7	11921.6	11349.1	10684.9	12690.9	16635.3	14666.9
1125	PG 33:0; PG 16:0_17:0;	Quantification based on the spiked concentration of PG (17:0/17:0) in each sample	57.092	51.2282	68.784	26.7004	36.9407	59.1673	32.5955	41.9421	37.0032	28.7601	24.7806	53.2873	38.6977	13.4212	24.8392	33.4552	91.2081	172.85	124.489	75.1433	48.276	92.6415	10.6771	102.486	162.992	76.4832	89.7298	302.633	128.053	115.363	486.811	69.0143	35.1036	36.7523	47.7883	85.0205	53.3954	65.3471	82.4736	73.6487	47.2407	10.7781	37.323	31.8156	25.3909	59.3394	66.7416
1126	PG 34:1; PG 16:0_18:1; A	Quantification based on the spiked concentration of PG (17:0/17:0) in each sample	78041.3	40687.3	52972.6	36735.5	52442.6	61768.8	62652.3	56793.1	56927.7	60283.3	54655.6	72276.7	54344.9	47453.9	62661.4	51216.1	78808.5	72626.8	56758	64154.7	38972.1	65075.1	34750.2	63426.8	82560.8	57631.3	89111.9	45511	122181	90764.9	53478.6	52188.2	57065.2	47019.2	65050.1	72635.1	59576.2	57205.3	64626.7	68769.2	63970.4	46691.3	41779.5	40946.3	46051	56938.8	55812.5
1128	PG 34:2; PG 16:1_18:1;	Quantification based on the spiked concentration of PG (17:0/17:0) in each sample	224.351	200.208	302.003	47.1176	261.414	287.436	74.0569	113.267	530.988	80.7909	259.056	330.151	153.111	153.992	191.019	163.815	34.3034	28.4665	84.0399	1.14725	1.00426	96.0406	1.10602	160.409	47.3852	47.8384	109.181	183.107	40.5802	1.50835	25.6344	30.7951	1.11067	54.2727	37.6002	210.516	38.4385	81.1165	1.18083	113.043	85.8945	32.5815	1.07968	41.5459	24.2524	44.7582	73.9995
1129	PG 35:1; PG 17:0_18:1;	Quantification based on the spiked concentration of PG (17:0/17:0) in each sample	678.504	304.586	564.225	220.206	952.064	789.896	832.735	885.992	1039.91	1816.37	904.194	1516.01	1746.93	1320.8	1393.15	1953.1	1478.7	1437.29	1033.91	2320.57	676.66	1958.64	498.721	2179.53	3624.62	2166.83	4902.37	3138.2	4931.82	4375.86	3964.85	3190.91	403.275	698.079	1009.87	777.882	1120.73	770.716	730.283	1014.02	1486.83	1236.19	1150.79	828.753	1838.83	1174.48	1241.28
1130	PG 36:1; PG 18:0_18:1;	Quantification based on the spiked concentration of PG (17:0/17:0) in each sample	6974.68	3557.57	5203.48	3708.05	4557.43	6927.86	6320.87	5038.37	3872.3	4002.22	4368.32	6200.42	3280.11	3537.77	5657.86	3430.8	6949.78	6501.18	5293.52	6373.4	3694.34	6511.85	1931.31	5664.33	7689.38	4192.93	8506.82	4053.16	10796.5	5617.04	3871.28	3351.61	5770.38	5068.63	6146.13	6326.56	5824.99	6270.4	5194.49	6419.07	5393.63	3686.6	3286.55	3275.66	3446.15	4545.95	5085.01
1131	PG 36:2; PG 18:1_18:1;	Quantification based on the spiked concentration of PG (17:0/17:0) in each sample	5068.84	2738.04	3815.34	2461.93	3849.64	5139.81	4651.53	4369.32	3394.02	3322.14	3285.43	4349.54	3053.13	2500.96	3934.61	3071.82	7560.66	7884.2	6915.9	6961.45	4464.17	7843.93	3722.8	6777.43	8672.24	6303.33	8300.88	4275.83	11925.1	8067.23	5363.67	5118.21	3621.78	3920.38	4738.04	4759.07	5648.18	4841.4	5236.86	4675.15	5011.58	2885.77	2798.56	2831.14	3446.26	3931.03	4470.94
1132	PG 36:3; PG 18:1_18:2;	Quantification based on the spiked concentration of PG (17:0/17:0) in each sample	452.532	488.375	370.611	127.541	424.326	707.222	368.575	289.435	485.065	437.883	270.649	387.057	427.207	378.365	367.979	377.776	436.857	461.892	417.524	402.235	343.742	918.88	127.447	621.356	608.111	577.543	743.88	588.391	1024.67	868.683	330.501	261.233	238.521	251.254	341.883	241.369	197.046	474.112	45.605	518.684	308.092	193.843	111.829	92.7421	201.771	372.108	263.751
1133	PG 36:4; PG 16:0_20:4;	Quantification based on the spiked concentration of PG (17:0/17:0) in each sample	15315	7337.32	12215.3	7676.98	11577.6	14561	12675.9	11713.2	11413.1	12920.6	11140.6	18418.2	11075.8	11453.4	12723.2	9425	7849.39	8522.01	5581.25	6448.48	4869.12	7468.28	3379.65	6996.51	8604	6386.4	9248.37	3866.87	15618.4	10488	7789.11	5751.82	14611	13712.8	17656.5	15140.9	16324.3	14907	15828.2	18204.1	18506.3	11476	11072.5	11529.8	11043.9	18139.3	16235.7
1136	PG 38:4; PG 18:0_20:4;	Quantification based on the spiked concentration of PG (17:0/17:0) in each sample	28458.3	19674.4	25463.9	15572.6	24397.1	24797.3	20073.7	18699.6	25819.2	26174.1	20045.8	34167.2	22771.8	19838.7	17980.1	19099.8	15604.4	17416.9	8094.33	15131	9770.06	16398.9	6789.81	13040.2	17724.2	12061.6	19873.3	8144.73	32302.4	20819.1	11177.8	10096.3	18695.7	17453.9	22636	18628.3	21506.7	18544.7	19498.2	23630.2	20023.1	13007.3	13995.4	14524.8	14481.7	20453.9	18457.7
1138	PG 38:5; PG 18:1_20:4;	Quantification based on the spiked concentration of PG (17:0/17:0) in each sample	3432.71	1923.25	3161.36	2091.15	3182.48	3260.12	2798.34	2840.88	2842.62	3270.51	2823.64	4226.52	2838.52	2493.7	2482.25	2471.86	2929.79	2414.69	1532.7	2202.04	1984.85	2333.8	1369.8	2221.84	2697.71	1853.63	3263.09	1363.48	4532.38	3372.46	1837.24	1990.91	2963.74	2491.83	3539.79	3253.24	3599.63	3522.19	3130.54	3972.36	4158.76	2814.7	2335.2	2580.1	2428.74	3590.53	3070.39
1140	PG 38:6; PG 16:0_22:6;	Quantification based on the spiked concentration of PG (17:0/17:0) in each sample	2239.99	963.76	1810.54	916.73	1746.65	2121.54	1630.86	1520.52	2061.26	1886.44	1815.97	2469.45	1697.75	1725.11	1689.59	1453.3	2356.45	2449.76	1551.56	2061.5	1407.24	2683.68	671.098	2333.1	2266.41	1701.93	2989.4	1338.53	4298.22	2713.93	1659.79	1399.24	1741.92	1770.71	2180.29	2161.26	2168.29	2201.18	1902.74	2895.68	2457.46	1436.19	1578.06	1249.84	1108.22	1836.9	1827.06
1141	PG 40:6; PG 18:0_22:6;	Quantification based on the spiked concentration of PG (17:0/17:0) in each sample	1724.43	2433.2	2339.58	1211	3021.81	2086.58	1695.44	1751.04	3073.42	1282.31	1170.77	1645.94	2190.19	1097.4	1576.22	967.429	1894.47	1283.97	1646.18	1840.25	1300.97	2918.6	594.36	2697.47	2023.27	1357.33	3121.68	2148.38	3213.58	2569.6	1882.7	1319.62	960.78	1324.07	1383.47	1094.47	1096.61	1565.03	1081.82	2118.17	1368.18	998.068	890.343	787.875	1004.33	929.206	1339.06
1142	PG 40:7; PG 18:1_22:6;	Quantification based on the spiked concentration of PG (17:0/17:0) in each sample	681.468	485.368	556.297	413.728	508.528	649.929	527.55	497.527	580.595	542.059	545.781	705.211	559.025	559.907	531.099	595.995	723.139	774.393	727.503	936.969	393.638	970.898	345.044	690.149	942.81	648.371	967.575	512.394	1420.24	1066.12	553.136	571.552	649.788	430.514	566.474	555.661	564.7	584.585	422.826	842.591	590.473	373.854	317.192	365.824	483.683	627.097	479.295
1143	PG 40:8; PG 20:4_20:4;	Quantification based on the spiked concentration of PG (17:0/17:0) in each sample	1404.27	771.419	990.063	713.113	792.857	1203.86	1015.61	1181.7	834.984	933.176	1057.09	1410.36	1054.71	1168.32	1024.43	904.75	2342.56	2692.85	1829.1	2530.42	997.482	2653.02	690.138	1436.95	2764.85	2135.85	2387.2	799.582	3455.29	2212.33	1250.58	1170.94	1587.1	1146.66	1670.49	1551.61	1567.61	1450.72	1390.81	1999.8	1465.86	1084.81	1018.43	1060.97	1289.21	1723.04	1311.28
1144	PG 42:10; PG 20:4_22:6;	Quantification based on the spiked concentration of PG (17:0/17:0) in each sample	3467.58	1815.26	2685.69	1765.58	1820.49	3647.1	3040.44	3707.27	2009.66	2064.61	2779.62	3670.78	2606.55	3103.48	3279.65	2060.39	1648.02	1537.48	1668.35	1704.72	805.997	1720.61	936.937	1544.09	1756.91	1240.99	2034.38	985.393	3442.29	2826.48	1308.2	1115.57	5349.97	3769.6	5046.87	4902.42	4621.81	4618.08	4175.06	6699.02	5245.84	3333.17	3278.68	3265.74	3824.48	5430.02	5448.91
1145	PG 44:10; PG 22:4_22:6;	Quantification based on the spiked concentration of PG (17:0/17:0) in each sample	475.85	255.408	173.8	159.009	302.541	359.946	356.312	288.261	256.486	267.401	368.657	293.113	393.102	209.73	350.621	238.293	293.722	330.026	288.868	306.392	90.7026	322.008	74.9422	319.53	320.97	219.131	275.404	141.344	480.194	412.169	167.573	222.885	404.56	289.32	336.139	269.844	415.163	295.002	234.194	420.465	454.552	206.505	140.446	173.058	255.028	406.48	244.299
1146	PG 44:11; PG 22:5_22:6;	Quantification based on the spiked concentration of PG (17:0/17:0) in each sample	655.064	237.09	581.894	470.689	498.297	961.832	633.326	558.333	258.992	511.699	932.887	1111.06	590.402	737.657	581.428	511.302	530.064	780.297	662.917	770.646	494.21	859.858	316.301	653.995	924.834	675.458	1322.8	509.793	1509.67	1299.47	501.348	479.118	945.223	501.266	707.807	717.271	920.674	863.363	642.275	1220.56	963.807	548.995	937.261	933.337	901.364	1302.48	781.417
1147	PG 44:12; PG 22:6_22:6;	Quantification based on the spiked concentration of PG (17:0/17:0) in each sample	14047.8	5834.87	11359.5	8084.89	8490.01	13693.2	12376.5	12712.1	9661.16	11545.8	10836.1	14934.6	11782.7	11645.8	14137.8	10373.2	20289.3	19038.1	16937.5	20383.7	8947.01	19733.8	9144.84	17193.8	23065.3	14166.5	23851.4	9998.37	34510.7	21687.2	20897.9	15047.1	15876.4	11328.4	17087.4	17988.6	12970.4	17733.7	12866	21865.5	19494.3	11187.6	9827.42	9854.64	13878.2	19324.4	16008.8
1153	Phenylalanine	Quantification based on the spiked concentration of phenylalanine-d8 in each sample	8056.31	5.252e+06	6078.62	4908.86	14385.9	10400.9	7871.38	6449.19	6042.69	4323.86	5309.73	6890.3	6339.71	5179.42	7734.67	5080.94	6874.96	7286.27	6836.11	5748.39	10323.3	8667.91	3015.71	9374.51	7704.97	4497.39	5338.84	4476.25	5973.41	6240.89	7761.17	5026.87	5571.42	5423.85	7151.03	6252.71	12756.1	8166.46	7957.76	10631.5	7472.81	4387.86	3873.74	4426.89	5790.12	5870.92	6660.89
1155	Phosphocholine	Semi-quantification by the estimated concentration of phosphocholine in pool QC samples based on the reported endogenous phosphocholine concentration in the brain[5]	67484.5	69580.7	74397.2	60279	88463	78765.7	75433.8	63647.2	67020.5	77336.2	62150.2	64160.2	82877.7	58202.5	51427.9	54593.9	49787.4	67655.1	65490	50330.7	58082.8	50488.8	33661.2	57370.6	66286.2	50730.3	49828.6	65465.3	59594.9	61260	100014	60476.1	48566.1	59919.2	52637.5	55745.2	58937.7	55187.4	66649.8	73223.4	59680.4	49984.8	45727.1	48234	58776.4	58443.4	61428.6
1156	Phosphocholine isomer	Semi-quantification by the estimated concentration of phosphocholine in pool QC samples based on the reported endogenous phosphocholine concentration in the brain[5]	276128	341305	373589	205933	671629	460927	395256	237181	405091	416459	243775	338722	531915	223148	147492	143455	135250	251359	208044	173197	192337	127376	40995.3	189744	189093	133700	142383	1243.01	212422	190119	952.099	133538	107609	130755	128558	128020	258092	111713	209863	296743	168742	99236.6	54697	94104.1	119854	153167	199429
1161	PI 28:0; PI 14:0_14:0;	Quantification based on the spiked concentration of PI (15:0-18:1)-d7 in each sample	3526.91	6164.03	6103.49	5706.41	7799.75	6863.95	4452.29	2669.27	10853.8	2855.85	2756.2	4071	3640.19	3193.45	2848.26	2193.56	3282.55	2501.39	6383.15	3721.09	2952.63	7800.85	770.536	7603	5580.22	2925.32	10874.3	6308	7839.19	9230.54	4989.99	3304.33	971.326	2024.84	1639.64	985.594	507.429	2062.3	530.929	4938.47	1638.73	1902.95	1421.46	1069.52	2574.95	1181.47	2916.25
1162	PI 30:0; PI 14:0_16:0;	Quantification based on the spiked concentration of PI (15:0-18:1)-d7 in each sample	25843.9	41960.6	39687	31054	42542.4	44826.4	33985	19430.3	69220.4	18185.5	20723.5	30729.4	21347.8	18398.2	27566.2	13383.2	27959.4	20448.8	40777.4	28435.3	14822.8	48695.1	5860.85	48594.3	40150.6	19431.1	54235.7	26908.2	51038.6	57720.8	23365.4	20061.7	7557.41	20820.4	12209.6	7654.71	3164.28	16777.6	4265.74	36429.9	13066	12607	9953.62	8478.87	12782.4	8468.56	23092.5
1163	PI 32:0; PI 16:0_16:0;	Quantification based on the spiked concentration of PI (15:0-18:1)-d7 in each sample	8393.24	3003.94	5848.96	4556.71	5055.17	9470.21	9624.68	5524.6	7893.37	10153	9178.81	7188.31	5974.17	6065.25	8170.32	6565.56	9808.18	6234.04	7408.7	4608.82	2899.07	8630.74	3386.29	7710.35	10329.4	7021.11	12521.2	6325.53	11693.1	10777	6534.67	6309.85	5983.18	11633.1	9871.12	17457.4	12276.2	13415.3	13147	15693	12757.3	7808.22	5785.55	6225.43	7294.63	9010.14	12890.1
1164	PI 32:1; PI 16:0_16:1;	Quantification based on the spiked concentration of PI (15:0-18:1)-d7 in each sample	19392.6	35000.9	30816.2	22463.4	34365.3	32904.3	26325.6	14732.5	54269.5	13944.9	14865.3	21162.8	20743.5	17959.4	19537.3	12425.4	19014	13310.9	29316.7	18896.8	13776.3	37243.3	5134	41550.9	28002.4	14736.4	47996.9	25175	45583.8	51049.2	19467.3	16535.1	5248.64	12574.5	8475.07	6320.99	3415.47	10903.2	3700.22	29289.2	10820.4	10219.6	7029.83	5935.86	10691.7	7546.65	17429.4
1166	PI 34:1; PI 16:0_18:1;	Quantification based on the spiked concentration of PI (15:0-18:1)-d7 in each sample	217203	234000	248157	133480	224610	255367	174675	96236	386045	240259	113813	231783	199673	99937	192424	199464	143477	110346	216095	163386	93637.3	243148	52611.7	246733	230254	162695	361133	198273	326672	355475	165904	147773	2.28314	49051.5	2.20301	2.6862	2.69247	81462.7	3.07976	165891	2.36459	20140.6	2.25116	2.28561	89401.7	2.43424	69428.3
1167	PI 34:2; PI 16:0_18:2;	Quantification based on the spiked concentration of PI (15:0-18:1)-d7 in each sample	14785.6	18371.2	18424.2	13091	18860.6	18032.8	18615.9	11487.5	36227.5	15710.2	13173.3	17757.6	16989	14129.8	15138.7	9902.89	13259.5	11128.9	19269.4	13112.4	9305.64	21835.2	4767.36	22438.3	18648.2	11833.3	28860.9	14947.6	36250.3	37089.9	12794.4	13739	7216.33	10409.8	8768.36	1306.86	107.678	10103.8	3.07234	22255.5	13859.5	9667.62	8158	4981.29	10474.8	12020.9	16974.1
1169	PI 36:1; PI 16:0_20:1;	Quantification based on the spiked concentration of PI (15:0-18:1)-d7 in each sample	10509.7	10472.9	14893.8	10462.4	9919.11	16743.9	11888.8	7446.06	21321.2	7734.98	12603.4	11615.2	4761.23	5004.97	8139.57	6679.22	15729.1	9705.38	15229.6	10403.6	6117.21	15263.4	5436.96	13871.1	13675.7	10042.9	21676.5	12818.5	13843.8	14976.3	10959.4	8096.66	4737.49	10469.4	9422.16	13082.7	7734.29	10901.4	8714.85	15768.3	8839.32	5712.57	3926.53	4452.79	4591.96	4126.9	8871.81
1171	PI 36:2; PI 18:0_18:2;	Quantification based on the spiked concentration of PI (15:0-18:1)-d7 in each sample	6279.32	5435.41	7007.08	5494.42	6158.88	8281.25	7298.87	4801.1	9796.81	6799.83	7145.65	6690.62	4408.33	3936.63	5207.13	4272.49	12656.3	11147.3	12649.7	10197.8	7287.29	11778.1	3429.45	12694.9	12586.7	8772.37	17595.8	8757.25	18172.2	20536.2	10935.8	10928.6	2454.62	5611.77	5083.41	6366.75	7573.87	5289.79	3956.5	9551.6	6120.17	4306.99	3221.36	2877.96	4030.81	3529.48	6620.97
1172	PI 36:3; PI 16:0_20:3;	Quantification based on the spiked concentration of PI (15:0-18:1)-d7 in each sample	5336.06	2360.35	4188.38	3162.24	3631.63	5663.23	5596.65	3461.12	4408.5	4797.09	4752.04	4047.24	3112.76	3416.83	3529.08	3369.51	9121.56	8199.39	7208.95	5781.51	4375.88	7841.65	3279.11	6895.09	8826.26	7700.6	9401.21	4295.16	10666.5	10278.5	6302.32	5766.62	3813.29	4921.41	4135.44	5738.73	7469.56	5346.99	5976.83	8868.68	6689.83	3782.78	2355.57	3130.11	5242.85	5728.45	5695.63
1174	PI 36:4; PI 16:0_20:4;	Quantification based on the spiked concentration of PI (15:0-18:1)-d7 in each sample	326025	207600	331829	266365	248766	394727	419107	268818	374536	364239	375903	357765	292719	326092	288326	302255	369599	363492	350434	300769	223405	345609	178214	328763	380553	310392	525477	198867	612437	602585	335182	289395	293710	370976	311914	435137	424146	345870	473811	611695	414485	286329	272634	266776	303642	379342	443294
1176	PI 36:5; PI 16:0_20:5;	Quantification based on the spiked concentration of PI (15:0-18:1)-d7 in each sample	4610.22	2809.89	6513.03	3993.63	3230.69	4507.37	5182.7	5262.24	2634.08	6131.87	8491.84	5881.4	5621.42	4777.26	4575.55	1447.06	6249.96	3413.88	7743.88	3132.32	2218.08	2821.7	2499.85	4595.73	5094.65	4112.99	7227.09	3232.97	7871.57	7868.7	6561.61	5461.28	5493.93	7678.42	6095.03	11546	38.1563	7347.28	8819.75	7709.84	8485.13	6233.19	6612.19	6495.35	7187.62	9082.25	11471.4
1178	PI 37:4; PI 17:0_20:4;	Quantification based on the spiked concentration of PI (15:0-18:1)-d7 in each sample	11624.1	8066.93	11719.5	8814.81	13819.5	13049.9	13343.3	9284.83	14044.9	12078.9	12338.7	10659.3	9937.69	10282.2	10308.5	11157.2	14702.3	13163	14850.9	12772.8	10623.8	14139.9	6482.78	15881.6	18518.1	14160.7	20811.3	7676.25	26630.4	23616	11950.9	13421.6	8972.38	10498.9	11189.6	12789.6	16506.5	10727.5	14108.6	18443.5	12605.9	8127.54	7807.33	9108.64	9548.25	9305.52	15181.7
1180	PI 38:1; PI 18:0_20:1;	Quantification based on the spiked concentration of PI (15:0-18:1)-d7 in each sample	2.47181	228.741	2.81366	2.74424	457.896	3.03371	3.28355	2.51308	1309.82	3.13396	3.2445	215.43	143.385	3.00659	2.44324	2.97634	3.03122	236.252	316.323	2.5869	96.3688	934.103	2.40942	479.552	2.85773	2.97326	4.37063	536.011	4.93593	237.509	150.725	253.338	2.43618	2.70489	2.35068	2.86625	2.87294	231.424	3.2862	3.63829	286.155	2.23452	2.40206	2.43881	2.77202	2.5974	3.2561
1183	PI 38:4; PI 18:0_20:4;	Quantification based on the spiked concentration of PI (15:0-18:1)-d7 in each sample	1.58783e+06	1.39372e+06	1.68174e+06	1.26783e+06	1.46355e+06	2.17066e+06	2.06084e+06	1.58249e+06	1.78395e+06	1.65449e+06	1.72867e+06	1.5927e+06	1.36292e+06	276437	1.57952e+06	1.44184e+06	2.20534e+06	1.95977e+06	1.786e+06	1.79263e+06	1.09165e+06	1.78523e+06	905261	1.50393e+06	1.80797e+06	1.59823e+06	2.114e+06	817856	2.70377e+06	2.41885e+06	1.3862e+06	1.39322e+06	1.52336e+06	1.63658e+06	1.52746e+06	1.74035e+06	1.93386e+06	1.38412e+06	2.16935e+06	2.84858e+06	1.67884e+06	116685	1.0505e+06	1.27964e+06	195916	1.51823e+06	2.06603e+06
1184	PI 38:5; PI 18:1_20:4;	Quantification based on the spiked concentration of PI (15:0-18:1)-d7 in each sample	269230	174206	244153	187418	215941	309065	313035	231864	321973	258203	299564	314691	204606	236694	285046	208276	383792	381472	362423	356774	204120	329319	178612	354387	417076	363762	521158	175871	607733	609470	320916	319609	259853	307479	276491	291549	301942	252689	307552	431775	276149	190000	210795	223115	235169	272847	348285
1186	PI 38:6; PI 16:0_22:6;	Quantification based on the spiked concentration of PI (15:0-18:1)-d7 in each sample	38450.2	19806.9	39259.8	24994.6	33059.5	45268.1	49828.1	32621.4	53910.9	50172.5	49863.7	44642.1	37121.2	35537	34768.5	32601.7	89640	80383.9	68881.4	65368.5	40227.1	81177.4	33889	80771.4	93961.9	76091	121152	61990.4	136933	133432	76189.1	66582.6	36155	62531.8	62941.5	86845.4	61022.1	57917.1	69192.8	82479.3	66215.9	49248.6	41995.1	35024.1	47525.6	44502.7	81179.3
1187	PI 38:6; PI 18:2_20:4;	Quantification based on the spiked concentration of PI (15:0-18:1)-d7 in each sample	6927.03	3827.01	5765.79	3535.18	4556.83	7936.69	6497.27	4341.62	5085.03	5840.02	5769.1	5323.9	4409.01	5034.23	5515.64	3888.34	12283.9	12227.9	11343.7	9584.39	6596.74	12775.9	4331.59	11432	14696.3	13148.8	17475.1	6598.94	23265.8	23180.5	12987.3	11630.9	6240.19	7460.78	6575.87	6518.4	8350.85	6123.06	7518.81	11369.4	7764.23	5299.63	5331.54	5637.77	6835.23	7448.62	9673.56
1188	PI 39:4; PI 19:0_20:4;	Quantification based on the spiked concentration of PI (15:0-18:1)-d7 in each sample	1100.8	962.831	1097.52	785.919	1209.62	1287.94	1206.62	827.164	1418.81	660.384	1161.98	1080.83	799.167	758.426	919.405	802.753	1449.49	1068.82	1482.19	1058.59	574.307	1285.37	351.849	1517.97	1498.91	1046.12	1687.14	765.075	2038.02	1928.76	1377.72	927.226	492.069	617.782	583.666	767.131	944.986	817.29	632.017	1631.23	949.569	681.756	281.266	499.621	561.144	732.161	819.845
1189	PI 39:6; PI 17:0_22:6;	Quantification based on the spiked concentration of PI (15:0-18:1)-d7 in each sample	351.327	87.5776	110.019	64.128	515.137	281.736	424.298	103.336	623.46	329.927	80.4733	526.2	180.537	91.1452	372.894	226.969	1320.21	1086.18	1208.71	957.334	860.839	1279.64	243.113	1234.84	1475.26	1167.43	1722.97	986.492	1933.72	1802.3	1156.34	879.137	203.248	398.333	360.663	644.055	557.833	514.798	550.214	597.991	429.1	189.699	110.174	193.734	57.6542	245.065	626.621
1191	PI 40:4; PI 18:0_22:4;	Quantification based on the spiked concentration of PI (15:0-18:1)-d7 in each sample	82414.9	66589	78195.2	50022.2	70064.8	99186.7	94738.8	65465.5	82372.7	57995.6	102498	76305.8	36236.1	44050.8	67217.8	25059	66662	39895.9	74714.8	39522.4	33421.9	66488.4	20054.5	77393.8	60220.7	49312.1	100155	14016.9	83074.7	95547.7	7273.81	28708	47991.2	61850.7	56416.5	72926.6	94071.4	73447	76532.8	124491	74726.9	40653.4	27158.5	46845.1	34988.6	58066.1	73597.5
1192	PI 40:5; PI 18:0_22:5;	Quantification based on the spiked concentration of PI (15:0-18:1)-d7 in each sample	459.003	282.311	666.31	296.304	449.159	901.654	1038.73	557.965	773.542	809.653	1227.91	1297.06	699.733	636.609	653.966	401.768	1396.38	1290.79	1107.8	1254.6	710.947	1113.99	539.488	1050.74	1726.63	1333.87	2330.71	1122.3	2740.62	2595.48	1166.43	1083.82	502.344	1044.94	1099.44	1231.01	1530.61	1310.57	1505.54	1952.4	1397.4	664.629	1112.32	1134.79	1027.6	1092.48	1360.28
1193	PI 40:5; PI 20:1_20:4;	Quantification based on the spiked concentration of PI (15:0-18:1)-d7 in each sample	5849.05	5548.31	6013.68	3734.83	5387.99	6557.06	7920.34	5335.81	7639.04	6185.77	6521.08	5617.37	5063.83	4954.84	5675.05	4818.91	11485.5	9289.46	9535.02	9868.27	6715.06	9808.28	4805.83	9245.61	11503.8	8967.35	14586.5	5615.47	16361	15814.7	7874.47	7883.2	4732.44	5069.99	3853.84	5004.47	6170.69	3877.41	4415.74	9459.82	4562.18	3382.19	2597.77	2739.01	3722.9	4850.73	5405.12
1195	PI 40:6; PI 18:0_22:6;	Quantification based on the spiked concentration of PI (15:0-18:1)-d7 in each sample	48878.1	25928.6	47493.4	34139.4	42387.3	59640.1	54139	35969.5	63252	63895.5	54021.3	49150.9	39181.6	40325.1	46215.5	44459.7	122092	105489	100461	92574	58586.9	121076	47470.7	125838	151055	97981.6	190181	73964.9	196359	179416	96028.5	85575.1	38814.8	67655	66050.2	101338	65927.9	73397.2	84772.1	96460.1	72019.7	45777.5	38580.4	35151.4	48147.3	38141.4	84350.7
1197	PI 40:7; PI 18:1_22:6;	Quantification based on the spiked concentration of PI (15:0-18:1)-d7 in each sample	6750.04	4181.54	6749.05	3978.27	6224.38	8734.14	7757.84	5176.33	11372.9	7664.57	7384.85	8631.12	7034.51	5263.23	6247.63	6216.84	23846.2	19661.9	22103.2	22455.3	12888.6	18416.5	9427.18	23004.8	24483.5	26003.3	34894.8	14044.1	38159.2	36310.2	23908.2	19980.4	5821.37	8410.44	7432.08	9422.67	7144.95	6973.83	8829.92	12364.2	8361.78	6213.94	5036.3	4733.87	6161.3	6958.43	10777.5
1198	PI 40:7; PI 20:3_20:4;	Quantification based on the spiked concentration of PI (15:0-18:1)-d7 in each sample	2015.87	1274.07	1470.69	1381.8	1128.38	2566.58	2814.37	1872.33	2057.09	1862.67	1915.39	1764.04	1734.76	1496.38	2071.3	1506.61	5907.6	5971.43	5552.32	5546.36	2525.79	5137.68	2361.91	5104.51	7376.45	4905.72	7757.63	2725.79	8500.75	9485.69	5369.53	4777.91	2084.46	2000.6	1873.1	3229.61	2525.51	2146.79	3007.8	4827.43	2471.7	1460.69	1146.41	1871.43	2188.01	2724.27	3195.79
1200	PI 40:8; PI 20:4_20:4;	Quantification based on the spiked concentration of PI (15:0-18:1)-d7 in each sample	4083.89	3615.59	3901.43	2394.92	3823.6	9823.63	6370.76	3147.7	4996.6	3755.46	5508.8	6842.71	3725.2	8028.56	3422.6	3484.65	4669.15	7439.17	4065.14	2589.43	9249.26	9588.56	1629.29	3106.07	6954.49	6376.83	11613.8	3617.06	13351.6	18195.3	9929.48	3368.72	3854	4271.98	4077.16	5212.55	8042.17	5458.12	6877.49	8410.4	5819.37	3621.29	3569.61	5940.2	6437.17	10673.7	8306.86
1201	PI 42:10; PI 20:4_22:6;	Quantification based on the spiked concentration of PI (15:0-18:1)-d7 in each sample	2020.97	1035.84	1486.81	1126.44	826.245	1797.92	2569.42	1492.17	1692.06	2121.28	2296.71	2366.01	1500.95	1143.71	2197.05	1703.92	3121.93	4547.36	3558.34	2785.53	2918.5	3104.02	1407.38	3364.11	4927.53	4263.57	5475	1732.49	5565.59	4767.14	5021.89	2998.72	1522.24	1749.64	1946.04	2875.49	2223.23	1702.06	2710.12	3923.17	2473.66	1291.35	1199.29	1178.54	2166.99	2255.41	3353.64
1202	PI O-36:4; PI O-16:0_20:4;	Quantification based on the spiked concentration of PI (15:0-18:1)-d7 in each sample	3991.69	2708.4	3678.66	2695.64	3161.93	4785.87	4609.19	3358.14	2809.54	3723.68	3965.89	3580.62	3583.69	4159.08	3164.67	3693.9	2822.73	2306.08	2678.74	2071.9	1711.63	2988.71	916.06	2989.97	3393.25	2401.22	3516.72	1202.71	4393.72	4766.84	2207.51	2274.82	5093.4	4480.85	4592.44	5376.81	5962.27	4364.65	6122.39	8535.82	5363.73	3622.62	3338.79	3647.05	5719.21	5741.21	5985.47
1203	PI O-38:4; PI O-18:0_20:4;	Quantification based on the spiked concentration of PI (15:0-18:1)-d7 in each sample	2359.19	2294.62	2506.97	1803.65	2382.15	3080.99	2694.85	1995.59	3389.17	2020.7	2667.69	2434.52	1877.92	2371.94	1874.62	1912.49	3732.18	4031.66	3151.46	2631.45	2236.77	3994.05	1037.09	3440.84	4154.95	2955.88	4698.03	2369.01	7813.37	6011.7	5451.48	2748.26	2246.43	2624.73	2275.01	3100.11	3057.67	2844.83	3266.85	4695.65	3294.85	2474.82	2132.94	2419.97	2970.58	3511.98	3270.01
1204	PI O-38:5; PI O-18:1_20:4; or PI P-38:4; PI P-18:0_20:4;	Quantification based on the spiked concentration of PI (15:0-18:1)-d7 in each sample	4023.32	2361.9	3391.97	2551.41	3306.57	4382.35	5393.71	3685.04	2840.08	4226.19	5196.93	4305.73	4227.61	4633.68	3618.72	3685.29	5050.79	5350.86	4803.43	5041.71	3277.4	4650.55	2129.07	4663.93	6115.62	4447.57	7352.99	2829.34	10191.3	10518.5	5382.22	4977.86	4852.68	4451.28	4261.89	5354.57	5420.55	4302.99	5688.73	7332.68	4965.13	3469.97	3732.04	3311	5011	5254.44	6356.35
1205	PI O-38:6; PI O-16:0_22:6;	Quantification based on the spiked concentration of PI (15:0-18:1)-d7 in each sample	1101.19	506.87	764.536	581.304	933.827	1174.57	1334.55	818.995	1305.26	1261.5	946.755	1189.08	1022.22	1019.74	1032.93	611.411	1893.57	1593.4	1181.83	971.86	762.111	1557.79	443.129	1525.26	2248.56	1279.95	1576.41	1093.81	3228.34	2682.29	1565.41	1321.81	1044	1581.64	1578.6	2269.67	1760.69	1348.86	1981.27	2410.3	1714.19	1282.52	952.845	872.209	1447.86	1666.12	2030.67
1206	PI O-38:6; PI O-18:2_20:4; or PI P-38:5; PI P-18:1_20:4;	Quantification based on the spiked concentration of PI (15:0-18:1)-d7 in each sample	84.9647	1084.69	888.929	433.137	1050.18	663.015	505.008	215.656	1792.97	1671.92	1294.34	273.174	757.27	1424.33	448.433	857.327	78.1502	2462.84	848.984	1493.52	1164.21	1254.32	632.804	1370.79	591.201	1972.92	1479.21	1138.87	5132.5	791.151	274.115	2007.85	1463.18	2148.4	2015.72	3342.3	2410.54	69.7003	2745.41	665.298	91.3851	1732.36	1347.69	1173.81	2017.27	2252	227.712
1226	Proline	Quantification based on the spiked concentration of proline-d7 in each sample	5601.15	3982.39	4450.58	3315.23	6845.39	6877.65	5653.17	4790.78	4360.38	4240.46	4313.56	5224.13	4840.87	4654.93	4991.84	3171	4974.31	5797.78	5997.27	4460.84	6670.75	5818.57	2373.69	5721.81	6898.21	4109.74	4398.79	3804.74	5788.82	5199.11	6234.33	3904.38	4731.98	4479.98	5274.63	4036.13	7487.82	6075	5479.18	7653.95	6710.92	4527.5	3577.71	4139.01	5169.73	6002.15	5540.73
1302	Pyruvic acid	Semi-quantification by the estimated concentration of pyruvic acid in pool QC samples based on the reported endogenous pyruvic acid concentration in the brain[5]	1074.7	752.003	902.627	876.025	2593.24	2056.47	1543.42	1007.01	2459.16	3341.58	2404.31	2895.38	2586.8	2043.99	2085.78	3439.77	859.684	1662.13	655.781	960.643	1692.34	1140.7	796.069	884.316	2464.5	2026.58	1721.23	2309.24	2220.59	2164.76	2277.85	2448.78	769.137	829.806	816.113	926.759	2245.88	1147.68	962.118	960.443	954.612	1344.21	1365.22	1420.21	2057.35	1474.29	788.931
1320	Serine	Quantification based on the spiked concentration of serine-d3 in each sample	766131	811203	736675	543798	829540	902852	779080	598079	905150	713813	667153	920864	825205	764854	766459	586140	468432	462117	665920	451095	496295	446517	249344	566861	537212	407833	441372	438444	424573	449685	614348	446589	736181	721279	821217	710832	764172	779228	813968	1.12631e+06	1.05955e+06	788910	728127	743500	735954	916646	996247
1325	SHexCer d34:1; SHexCer d18:1/16:0;	Quantification based on the spiked concentration of sHexCer(d18:1/17:1) in each sample	12.6315	8214.35	6979.41	8263.13	5787.56	4947.1	3067.11	2542.92	6453.02	1639.32	1939.77	4028.68	4710.53	1865.47	3133.33	1278.57	1651.79	2236.75	2513.98	1058.67	722.723	6145.31	442.151	5755.38	2244.5	11.4059	3433.81	4057.44	2245.1	2649.85	576.66	1478.18	646.455	1856.01	1395.14	937.381	314.279	2065.05	12.712	3367.86	914.823	1111.74	491.462	12.8234	9305.64	480.168	1706.79
1326	SHexCer d36:1+O; SHexCer d18:1/18:0+O;	Quantification based on the spiked concentration of sHexCer(d18:1/17:1) in each sample	16108.6	7891.54	6720.41	11207.5	1137.98	2335.33	102025	31536.2	94147.3	1971.14	2102.51	1305.57	1688.39	1839.22	1579.15	35638	3029.17	1323.09	2497.03	37344.6	54008.9	57583.1	53396.5	80346	19405.5	909.988	14257.7	308.98	692.412	22879	776.466	1463.67	34990.7	56509.5	1758.74	1913.07	1927.21	111624	1665.44	1681.72	314.854	511.254	16762.1	27978.6	28370.3	7688.69	15835.3
1327	SHexCer d36:2;	Quantification based on the spiked concentration of sHexCer(d18:1/17:1) in each sample	13837.4	15634.8	12585.7	2964.66	12687.4	12878.9	7453.87	2457.98	10038.5	2532.71	1717.29	3286.43	7528.53	4327.03	4210.64	3212.87	3283.36	6605.31	5931.02	2963.93	2575.42	9399.59	901.805	3450.53	13540	7132.29	10126.9	5817.92	8231.52	9975.28	7292.91	7381.94	2388.65	1433.88	4180.91	2165.72	5524.85	3125.26	1136.89	4503.35	9174.85	6887.4	5155.69	4258.59	5941.41	8480.43	10252.1
1328	SHexCer d38:1+O; SHexCer d18:1/20:0+O;	Quantification based on the spiked concentration of sHexCer(d18:1/17:1) in each sample	1302.79	8781.82	6280.03	3508.34	6236.58	4546.96	3730.29	2497.66	8160.23	942.153	3135	2860.98	3136.85	704.066	2030.11	2250.07	1150.87	484.408	1800.03	1234.95	16.1257	3963.45	372.341	3552.27	2490.3	16.0151	3226.08	3899.99	1146.49	811.348	2014.52	1085.54	657.009	2136.18	477.39	431.063	16.3365	773.948	16.2999	1525.05	391.823	1058.78	748.461	16.2422	447.704	16.1595	621.296
1329	SHexCer d40:1; SHexCer d18:1/22:0;	Quantification based on the spiked concentration of sHexCer(d18:1/17:1) in each sample	14759.8	41218.2	29931.3	2815.33	37283	29595.6	15781.2	9875.61	36196.9	4943.05	8588.71	19013.7	16715.7	4488.3	4587.81	3776.03	12889.7	8866.93	22417.1	13711.4	6344.8	32146.8	3262.57	31208.5	16586.3	7118.01	24287.8	27436.1	7901.68	16591.4	4984.2	3472.81	1203.13	8509.09	6054.04	1943.3	11.4727	9207.83	631.199	11792.7	3600.28	4408.31	1346.4	2399.82	3436.99	1029.37	5709.38
1330	SHexCer d40:2; SHexCer d18:1/22:1;	Quantification based on the spiked concentration of sHexCer(d18:1/17:1) in each sample	4110.35	10657.9	8520.23	5444.36	9334.16	8497.13	4215.85	2697.91	11963.4	2722.99	3751.44	6102.66	5163.42	2100.96	4074.77	2558.7	3303.82	1958.55	5464.89	3306.74	1141.29	8032.88	729.536	8467.9	4958.12	1907.85	7600.13	7257.03	3743.08	4294.82	1933.91	2339.17	472.077	2548.71	1704.78	695.75	13.3694	1906.9	13.3926	2617.78	1120.04	2281.01	329.512	1263.71	1251.5	120.289	2102.9
1331	SHexCer d40:2+O; SHexCer d18:1/22:1+O;	Quantification based on the spiked concentration of sHexCer(d18:1/17:1) in each sample	9112.12	6817.19	9133.79	15611.5	5944.67	5861.19	9091.55	12940	5512.22	11776.8	12674.8	6498.65	7766.89	14477	7978.83	12223.9	14843.5	14643	12685.4	13756.7	19050.8	8570.49	25839.3	8713.27	9523.86	16648	9466.03	3601.07	10579.5	11603.5	4998.99	14986.9	14656.8	14520.6	11946.6	13405.1	14190.4	13658.3	16225.6	5827.48	12740.3	15039.3	16900.8	17906.7	14011.2	13680.7	12804.1
1332	SHexCer d41:1; SHexCer d18:1/23:0;	Quantification based on the spiked concentration of sHexCer(d18:1/17:1) in each sample	3939.86	10072.5	7366.97	3951.78	8900.34	7079.68	2867.38	1924.07	9135.43	2385.43	2507.7	4431.31	3150.65	1689.89	2991.36	1675.76	3577.87	1818.76	4819.53	2817.52	2223.38	8143.09	555.805	8865.6	4585.15	1600.15	6301.08	7048.25	2852.29	3431.5	2446.22	2039.72	478.107	2434.2	2152.23	896.542	13.9583	2220.89	112.524	1795.74	1288.11	1688.73	1203.89	570.516	742.567	326.665	2265.45
1333	SHexCer d41:2; SHexCer d18:1/23:1;	Quantification based on the spiked concentration of sHexCer(d18:1/17:1) in each sample	7.05345	519.521	230.554	7.89561	338.425	238.011	8.02676	7.75446	703.297	178.13	7.79987	7.87308	8.14439	8.46308	8.05299	8.33265	8.27209	8.48471	309.013	8.22485	7.02775	284.646	8.46805	191.164	351.705	8.47779	499.606	1175.84	6.99683	7.2495	7.48549	177.922	8.15517	8.16599	7.96293	8.21417	8.43193	7.88043	8.24476	8.00321	7.97127	8.1558	8.31334	8.35493	8.18966	7.57792	7.82503
1334	SHexCer d42:0; SHexCer d18:0/24:0;	Quantification based on the spiked concentration of sHexCer(d18:1/17:1) in each sample	2317.09	4882.67	4280.77	2540.86	5302.99	4633.76	2637.86	2010.64	5493.85	1629.59	1795.23	3247.01	3169.37	1263.71	1988.15	1237.83	1860.05	1496.71	3089.83	2190.78	722.808	4919.88	407.049	5595.51	3603.92	1078.89	4852.54	6793.35	2164.78	2312.01	2082	1504.77	414.035	1279.81	725.398	357.042	12.6159	1470.98	77.0089	2057.5	1062.73	1183.82	666.723	382.106	774.613	318.364	1233.8
1335	SHexCer d42:1; SHexCer d18:0/24:1;	Quantification based on the spiked concentration of sHexCer(d18:1/17:1) in each sample	1137.98	7649.99	3774.21	2192.71	6724.17	3711.61	1485.14	272.407	7295.91	796.034	1871.67	1763.81	2718.33	600.961	1776.54	234.03	463.892	890.584	3367.88	1455.89	987.86	5652.24	8.28364	5621.29	2658.37	623.071	6204.35	8978.15	334.402	1719.69	2198.68	733.246	8.09951	392.084	7.809	8.12381	8.12284	358.568	8.27756	473.814	7.83164	260.405	8.10927	8.19495	238.928	8.11711	207.118
1336	SHexCer d42:1; SHexCer d18:1/24:0;	Quantification based on the spiked concentration of sHexCer(d18:1/17:1) in each sample	37965.1	96667.2	74282	41211.9	95798.7	74037	39773.7	27097.2	96979	25519.2	26084.5	45749.9	40189.2	21267.5	39252.1	17593	28598.9	24070.9	46964.4	31751.1	16736.3	72076.5	9686.32	74108.9	45472.1	16829.5	59159.5	69413.6	32264.2	36509.4	24795.4	21692.4	9187.1	23409.1	19584.1	9515.34	3378.78	22140	3700.91	34387.8	19673	19069.5	14715.1	10305.3	14811.8	7836.95	24019.3
1337	SHexCer d42:1+O; SHexCer d18:1/24:0+O;	Quantification based on the spiked concentration of sHexCer(d18:1/17:1) in each sample	16162.2	38479.7	30693.3	17489.4	31039	28643.5	16066	10857.1	39618.5	11313.2	12141.2	19959.6	18042.5	9052.39	14639.6	8227.24	12249.6	10255.6	22149.1	13260.2	5269.36	28632.6	3766.25	27383.7	18189	7021.01	22658	41805.5	10687.7	15007.9	13825	9648.97	4743.9	11529.9	8919.28	4998.13	1713.3	10936.2	2259.16	13885.9	8052.11	9342.43	6139.49	4491.41	5734.26	3089.79	10646.6
1338	SHexCer d42:2; SHexCer d18:1/24:1;	Quantification based on the spiked concentration of sHexCer(d18:1/17:1) in each sample	64495.4	162785	127316	69871.5	135521	121439	66851.6	45997.7	186970	41014.4	51848.2	93575.6	75071.7	30898.3	59735.5	36539.5	47890.1	44515.8	81197.7	46081.1	26552.3	134562	12693.5	134185	73113.1	26908.8	118038	150268	50825.7	61912.5	33907.3	33200.9	17014	37645.4	28086.4	15158.1	4859.25	31397.7	6371.37	55468.1	24890.3	28369.2	20201.9	15435.5	23592.7	11687.6	35572.4
1339	SHexCer d42:2+O; SHexCer d18:1/24:1+O;	Quantification based on the spiked concentration of sHexCer(d18:1/17:1) in each sample	5777.89	13491.1	10906.9	5706.2	10444.4	7951	4149.72	4193.71	15923.3	4347.52	4270.82	8612.2	6375.67	2461.45	4316.48	4019.04	3393.67	3455.53	6571.34	3646.59	1701.89	8624.45	520.901	7937.6	5045.87	1347.23	7599.61	10738.6	2729	4302.42	3555.25	2564.46	943.162	2859.58	2444.93	1106.96	12.2972	2008.76	12.2677	3732.02	1964.38	2006.47	1481.14	916.895	1345.92	382.463	2515.86
1340	SHexCer d42:3; SHexCer d18:1/24:2;	Quantification based on the spiked concentration of sHexCer(d18:1/17:1) in each sample	2381.8	13281.5	10944.3	6281.2	11321.7	8432.38	2230.71	2487.25	15527.1	2180.28	3341.73	4801.51	4903.6	984.116	2480.74	11.0941	3605.2	1772.97	4530.75	2677.56	1760.95	17070.6	11.401	16476.7	4907.32	2012.6	8832	15974.4	4527.61	4998.32	10.9747	6873.99	11.2368	1717.82	862.833	11.2796	11.4042	1588.12	11.3805	10.905	661.604	1280.49	1347.19	11.2817	11.1467	11.2309	809.742
1341	SHexCer d43:2; SHexCer d18:1/25:1;	Quantification based on the spiked concentration of sHexCer(d18:1/17:1) in each sample	9.29964	876.232	9.11438	9.62156	255.237	9.10221	9.31219	9.40218	1548.97	72.8935	9.3767	9.29016	274.395	9.71157	147.248	160.875	9.24946	9.22384	335.778	9.26381	9.38352	477.429	80.4782	952.448	485.657	9.37507	602.358	1259.82	9.30119	235.522	198.569	9.39455	9.5986	9.46693	9.53287	9.53558	9.62258	9.56324	9.61628	9.4042	9.47896	9.47947	9.60853	9.89389	9.48163	9.6202	9.46746
1342	SHexCer d44:2; SHexCer d18:1/26:1;	Quantification based on the spiked concentration of sHexCer(d18:1/17:1) in each sample	762.973	2329.87	1612.39	874.963	1647.99	1620.46	643.154	200.908	2000.1	348.402	308.737	1311.76	748.788	11.7028	357.59	147.383	538.75	538.331	1122.6	540.507	181.907	1552.94	89.0682	1837.54	962.801	218.067	1607.35	1753.17	780.532	777.357	234.343	364.945	12.0518	153.57	106.344	12.0637	12.7049	209.138	12.862	395.274	11.695	11.9699	67.0513	12.2504	12.0226	35.9924	202.272
1344	SM d32:1;	Quantification based on the spiked concentration of SM (18:1/17:1) in each sample	530.989	580.806	466.49	337.351	543.871	422.581	374.288	334.157	494.452	441.023	390.702	529.631	440.92	499.402	433.206	388.111	563.632	738.371	582.105	520.567	393.032	596.959	235.146	599.512	715.615	504.778	551.5	610.379	555.909	496.436	553.006	427.303	513.004	376.328	527.781	380.998	548.827	346.754	315.142	641.059	474.864	398.678	301.443	400.07	453.892	514.716	422.978
1345	SM d33:1;	Quantification based on the spiked concentration of SM (18:1/17:1) in each sample	96.7226	82.2396	75.9619	85.8442	139.353	117.727	124.849	103.262	120.044	94.102	90.9414	152.151	120.758	102.781	138.186	104.484	168.589	239.412	263.496	178.031	128.623	151.675	94.1804	129.262	280.81	217.728	156.722	164.993	128.355	177	211.532	141.714	144.393	84.733	109.81	180.938	230.006	98.2319	117.03	202.508	165.718	76.417	69.7635	95.8418	143.635	130.214	114.385
1346	SM d34:0;	Quantification based on the spiked concentration of SM (18:1/17:1) in each sample	1658.56	1968.94	1501.25	1195.26	2191.29	2217.46	1570.35	1419.36	1465.44	1367.13	1396.45	2018.6	1667.98	1535.96	1738.28	1101.21	3737.74	4314.01	3725.7	2795.74	2892.88	2903.96	1518.81	2827.74	3630.95	2791.57	2629.59	2907.5	3417.03	3130.21	3266.9	2653.02	1313.69	1602.15	1922.77	1820.93	3059.54	1656.85	1403.59	2428.23	1818.29	1095.76	1266.63	1550.12	1878.4	2472.35	1466.86
1347	SM d34:1; SM d18:1/16:0;	Quantification based on the spiked concentration of SM (18:1/17:1) in each sample	37483.7	34549	32264.3	20028.3	36833.3	35664.4	29391	23911.4	32177.4	27909.2	26242.7	40357.5	33959.6	32144.5	35154.9	25518.3	46598.5	57799.7	56437	34180.9	26173.8	46992.3	18388.2	43189.5	51985.7	33403.6	35972.4	35794.4	43135.5	39285.7	37390.7	31351.2	32110	26624.3	34576.8	32437.3	45568	28640	28243.7	46022.7	36973.5	25169.6	20128.1	26178.1	33498.6	34749.7	32246
1348	SM d34:2; SM d18:2/16:0;	Quantification based on the spiked concentration of SM (18:1/17:1) in each sample	828.739	612.543	585.244	352.193	526.1	609.498	586.125	358.143	584.607	570.288	586.176	937.257	632.196	601.446	842.805	520.838	493.066	708.433	1230.73	424.928	231.473	421.389	206.756	500.569	632.238	424.085	470.354	402.47	642.408	463.076	402.062	267.663	908.875	551.028	759.627	649.241	749.813	466.443	484.166	1009.62	756.599	509.927	527.919	768.818	656.107	1110.25	623.721
1350	SM d36:0; SM d15:0_21:0;	Quantification based on the spiked concentration of SM (18:1/17:1) in each sample	18689.4	14842	14894.6	9976.89	17945.8	16907.6	14460.3	13706.2	17786.3	15164.6	15050.4	17244.6	16674.6	15353	14300.7	13202.8	22986.9	31343.6	16691.3	20008.1	17639.6	23947.6	8388.78	24914.4	28855.4	17456.2	21179.1	22316	25771.6	20772.9	29480.8	19632.4	22033.2	13224.8	17362.5	14796	20545.9	14055.5	12306.3	23856.4	19161.6	12443.6	9201.94	14252.6	16572.8	22920.1	14440.2
1351	SM d36:1;	Quantification based on the spiked concentration of SM (18:1/17:1) in each sample	4365.56	3201.4	4946.66	3221.93	4444.94	6573.83	3459.99	3643.21	4848.58	2677.11	3240.29	5877.07	4138.22	2554.8	2819.14	3662.06	4165.76	8849.99	3283.45	5889	6681.27	3035.33	1251.15	3119.32	3280.5	5999.11	4595.3	7584.75	4853.71	4693.49	4582.99	4514.96	5049	5649.34	3568.44	5857.61	3887.64	3194.66	3032.29	4548.9	5586.03	3854.16	3544.54	4090.04	1991.36	5568.56	4023.68
1352	SM d36:1; SM d18:1/18:0;	Quantification based on the spiked concentration of SM (18:1/17:1) in each sample	473525	428872	427655	356631	504987	427972	383571	384278	478806	503139	414535	533211	437315	484265	389051	458400	456780	515229	386135	386496	397413	427917	272625	446112	473491	402628	381402	359828	407989	365641	581469	377404	529059	402886	437079	451829	466723	390873	422741	535325	517899	419669	334848	444994	469807	477541	413457
1354	SM d36:2; SM d18:2_18:0;	Quantification based on the spiked concentration of SM (18:1/17:1) in each sample	186019	157094	161608	123493	127409	120312	107874	117548	153842	164906	203336	236580	162620	207875	189271	203967	61560	71198.1	60626.5	49419.7	37725.9	50746.4	24014.2	48419.9	67425.1	49614.6	51599.6	40156.1	56264.6	52966.1	46673.9	43160.7	441884	250366	268711	298385	255483	210804	211616	276113	301789	292184	254134	340386	318192	383170	268902
1355	SM d36:3; SM d25:3/11:0;	Quantification based on the spiked concentration of SM (18:1/17:1) in each sample	1.35792	0.707052	0.544993	0.159975	0.611608	0.333005	0.369696	0.532224	2.19946	1.24214	1.72687	2.80276	1.19827	0.778177	1.8261	1.32628	0.189622	0.836464	0.197069	0.572576	0.191537	0.184635	0.240057	0.164126	0.137501	0.207196	0.177821	0.626856	0.148175	0.437509	0.224114	0.194589	4.95221	1.15552	1.57298	1.22286	1.02373	0.454975	1.09527	2.77978	1.77933	2.93325	1.60132	4.43256	4.4842	6.05722	1.41308
1356	SM d37:1; SM d8:1_29:0;	Quantification based on the spiked concentration of SM (18:1/17:1) in each sample	4135.01	3774.07	3705.47	3229.78	4248.53	4265.2	3780.89	3163.06	3966.29	3892.29	3933.98	4533.38	3767.03	4010.1	3967.64	3689.97	6550.78	8248.86	6115.28	6163.15	4974.27	6315.31	2621.14	6599.24	7909.09	5865.63	5861.37	4511.72	6560.22	5168.18	7410.64	5069.38	4729.47	4128.56	4360.36	4509.12	5082.23	3829.04	3904.56	4837.27	4899.02	3894.6	3069.49	3622.98	3523.43	4650.76	3682.74
1357	SM d38:0;	Quantification based on the spiked concentration of SM (18:1/17:1) in each sample	1916.14	2229.6	1986.45	1061.14	2459.65	2659.4	1729.13	1277.49	2882.19	1673.66	1643.86	2244.94	2281.31	1263.79	1442.91	1235.13	3476.76	5302.96	3176.95	3818.61	2208.03	4952.02	1202.53	4248.25	5409.21	3129.56	4830	4365.44	4558.05	4123.66	5147.66	3112.52	1355.53	1588.56	2031.81	1874.87	2373.06	1951.85	1397.15	3633.55	2332.63	1390.68	1038.81	1049.04	1660.17	2007.12	1676.96
1359	SM d38:1; SM d20:1_18:0;	Quantification based on the spiked concentration of SM (18:1/17:1) in each sample	31319.4	27550.7	29369.5	24557.3	31631.5	30984.8	30404.9	21902.1	31182	30307.1	28941.3	41861.6	29962.4	24409.8	25042.9	26368.1	61421.7	83740.1	65306.4	62246.9	36147.1	62062.7	24359.3	58668	78895.2	54178.5	57228.4	47165.4	56035.8	58580.6	67029.3	48554.3	31918.4	31369.1	39845.9	51707.4	42148.6	37397.9	31910	48219.9	41024.7	31584.2	23572.4	24372.9	29469.8	32895.4	36615.7
1360	SM d38:2; SM d18:2/20:0;	Quantification based on the spiked concentration of SM (18:1/17:1) in each sample	355.619	355.309	510.978	206.788	256.183	361.373	204.164	354.655	265.704	401.571	699.544	884.791	525.643	472.25	736.375	777.353	934.837	1462.39	3916.27	513.605	278.82	690.581	174.297	662.771	857.259	1078.09	1356.22	628.762	1051.28	678.82	909.093	663.474	1395.04	561.229	667.156	1098.95	545.026	612.596	491.014	880.031	920.755	809.914	743.449	1054.55	846.528	1366.21	1014.83
1361	SM d39:1;	Quantification based on the spiked concentration of SM (18:1/17:1) in each sample	313.268	420.504	304.444	128.093	448.726	406.281	224.387	141.499	399.34	194.964	182.81	339.327	336.11	186.856	184.126	141.383	415.795	583.43	680.027	368.346	190.024	590.277	127.878	640.343	728.533	303.895	459.638	659.744	405.228	371.705	444.087	280.764	227.016	184.882	251.669	223.018	256.699	203.665	137.391	372.268	271.378	173.471	124.419	153.945	175.269	206.811	239.175
1362	SM d40:0; SM d8:0/32:0;	Quantification based on the spiked concentration of SM (18:1/17:1) in each sample	799.009	3682.84	2383.28	1077.36	3880.17	2766.49	945.337	547.896	4283.76	742.537	576.701	1783.8	1960.03	488.214	974.389	434.389	1193.01	1010.22	2248.58	1081.5	578.844	4861.71	223.26	5214.68	3010.19	494.263	4650.68	10868.6	1731.57	2011.97	2161.84	845.969	157.842	431.141	368.063	141.924	146.703	396.372	102.953	772.385	292.805	436.415	240.424	171.386	346.393	208.959	414.163
1364	SM d40:1; SM d18:1_22:0;	Quantification based on the spiked concentration of SM (18:1/17:1) in each sample	12499.3	22109.5	18835.7	8834.13	26314.7	21880.1	11737.1	7170.21	23432.4	7991.76	6479.08	15655.1	14802.1	8281.38	12267.4	5338.39	22312.7	31417.5	43512.1	19070.9	11211.7	33730.2	5149.34	38221.2	36345.9	15285.1	32334.8	44159.1	25692.7	25466.1	25213.1	17612.8	5580.95	7993.89	8300.72	6577.7	7306.44	7074.09	4648.26	13410.4	8151.85	6805.92	4633.49	4478.32	8348.99	6351.01	7811.75
1365	SM d40:2;	Quantification based on the spiked concentration of SM (18:1/17:1) in each sample	3153.51	11024.5	5865.18	4108.45	7932.53	5535.96	3406.97	2099.12	11029.7	2456.82	2380.46	5434	897.733	990.39	2755.56	2320.84	4103.62	1439.93	6948.59	1033.67	2110.83	8166.21	1153.65	9781.02	1457.7	1483.45	8514.62	21068.6	4174.73	1042.12	4371.18	2508.93	823.126	600.743	663.713	699.792	761.905	1347.18	531.203	2515.1	1303.3	801.26	837.457	977.472	976.536	982.305	1008.93
1366	SM d41:0; SM d18:0/23:0;	Quantification based on the spiked concentration of SM (18:1/17:1) in each sample	27.3275	100.248	85.0279	13.7547	99.5518	84.0032	17.573	13.0175	333.602	24.5659	14.2183	53.7645	58.4644	7.03085	27.4528	7.44081	40.9983	36.552	71.7137	33.5575	12.4903	144.23	5.50732	165.459	113.332	22.8489	208.591	786.29	50.0419	50.6328	91.5799	22.004	0.745965	8.80955	7.83086	2.00015	2.10718	12.2545	0.754841	5.02296	12.555	9.37927	8.74215	0.777566	7.54955	0.805219	8.85312
1367	SM d41:1; SM d18:1/23:0;	Quantification based on the spiked concentration of SM (18:1/17:1) in each sample	1684.92	3359.29	2099.58	1091.08	2984.34	2364.73	1401.92	984.189	4196.27	1140.79	1020.37	1517.32	1593.87	1113.36	1493.37	862.612	1718.71	1940.24	2335.89	1560.7	1014.46	3699.46	583.396	3901.44	3259.84	1117.75	2823.32	13469.8	1906.93	1845.07	2387.75	1399.35	902.887	948.756	1099.68	952.136	988.435	1031.5	677.415	1534.15	1185.5	1024.24	568.387	779.767	1013.7	972.092	1104.38
1368	SM d41:2; A	Quantification based on the spiked concentration of SM (18:1/17:1) in each sample	186.62	150.788	178.14	36.5893	36.6341	139.092	73.8219	32.7144	142.731	90.7851	191.039	160.41	166.576	175.793	332.653	162.365	58.1088	161.557	668.158	130.248	2.43332	177.946	9.05053	77.3853	14.0004	99.92	176.264	277.642	102.872	127.677	153.92	55.6065	405.986	164.369	187.249	298.649	211.734	208.888	142.375	376.211	392.078	183.209	98.1009	173.767	284.63	430.488	305.343
1369	SM d42:0;	Quantification based on the spiked concentration of SM (18:1/17:1) in each sample	1140.25	4931.37	3093.77	1398.56	5959.3	4008.13	1358.41	766.281	7605.13	778.68	634.73	1757.6	1599.89	623.315	1341.26	517.362	1257.49	1159.93	2442.41	1376.82	718.923	7479.96	337.987	5910.89	3311.83	772.634	5710.77	19269.7	1761.41	2042.33	2444.19	1107.31	254.955	625.845	521.721	251.69	222.655	526.848	150.147	978.034	505.571	647.615	355.294	268.069	505.443	250.733	564.677
1370	SM d42:1; A	Quantification based on the spiked concentration of SM (18:1/17:1) in each sample	854.972	2010.75	1612.92	739.778	2350.43	1687.19	858.768	467.267	2667.62	532.986	379.38	977.144	919.995	501.506	866.856	305.557	998.702	1133.49	2148.11	910.46	498.689	2872.65	320.368	2768.55	2004.39	645.917	2295.75	3561.53	1270.82	1390.16	1438.35	714.285	265.173	499.469	512.954	376.068	450.44	485.35	270.25	871.669	505.102	429.502	265.176	268.956	478.169	376.945	512.536
1371	SM d42:1; B	Quantification based on the spiked concentration of SM (18:1/17:1) in each sample	1760.12	8598.27	5695.67	2653.73	8702.71	5861.69	2098.64	1282.64	11043.3	1540.43	1275.35	4224.85	3903.14	954.014	2121.75	986.287	2560.67	2207.1	5621.29	2232.31	1500.56	10710.6	438.707	12204.6	6462.48	1077.06	10008.8	21240	3549.24	3736.68	3711.77	1580.51	275.612	930.169	608.647	271.473	208.737	708.817	123.589	1358.64	479.48	775.526	364.45	290.335	657.995	313.304	692.239
1372	SM d42:2;	Quantification based on the spiked concentration of SM (18:1/17:1) in each sample	177.552	178.208	198.572	192.527	202.956	204.991	168.687	96.7103	154.982	121.034	105.031	217.351	184.954	128.908	172.67	95.5227	137.029	142.732	160.627	111.469	129.008	118.219	56.3543	123.434	138.162	117.518	131.288	181.439	134.788	129.776	171.533	139.99	61.4288	115.011	95.9011	60.0783	74.948	83.3441	30.7935	129.328	94.1208	97.5571	68.5194	66.9755	107.89	75.7526	96.7688
1374	SM d42:2; B	Quantification based on the spiked concentration of SM (18:1/17:1) in each sample	14348.4	38158	182523	87968.7	83431.7	59656.2	1.40583e+06	724763	774543	248305	374145	1.17867e+06	369923	179183	1.8768e+06	116802	107216	23210.5	101864	90601.1	11339.6	633224	1659.33	18297.1	767367	232505	841564	1.09894e+06	559098	559114	430974	297612	17197.9	778354	637670	400042	433443	7657.47	201426	1.42571e+06	250050	211563	109471	91079.1	138597	175996	244822
1376	SM d42:4;	Quantification based on the spiked concentration of SM (18:1/17:1) in each sample	352.466	282.74	398.015	420.406	329.857	357.927	256.269	270.272	397.016	372.372	194.611	315.418	302.123	432.841	311.601	361.636	417.051	480.36	416.715	410.916	437.305	350.904	235.928	277.433	468.837	493.919	393.125	431.247	379.034	362.44	422.232	399.565	350.787	346.973	377.162	348.674	451.392	380.075	289.575	371.135	396.677	448.496	296.694	315.603	324.053	356.845	370.715
1377	SM d43:2;	Quantification based on the spiked concentration of SM (18:1/17:1) in each sample	5.51361	152.94	38.3088	1.02727	75.9575	50.5849	36.9429	14.8861	276.491	46.0828	18.4173	79.813	70.8199	28.7365	45.4491	13.3114	55.2813	46.8808	91.119	43.4132	24.8416	180.557	12.7285	133.02	115.409	33.2822	176.908	855.182	75.4743	79.9179	66.5056	50.21	5.3384	3.8754	6.87573	6.98317	9.56873	0.848935	0.898556	5.36935	11.1376	7.91963	6.47756	10.3449	6.38795	4.02358	13.7065
1378	SM d44:2; SM d24:2/20:0;	Quantification based on the spiked concentration of SM (18:1/17:1) in each sample	152.66	391.411	237.072	138.11	400.401	281.99	172.587	74.51	596.512	106.152	79.1251	178.39	175.256	90.7552	178.549	63.9359	366.542	449.476	562.433	291.986	186.058	620.331	145.663	576.423	537.353	306.388	621.989	1230.26	408.538	421.482	392.345	264.778	44.6074	115.628	139.643	125.851	177.741	95.4038	75.6848	203.183	97.4324	107.974	88.2268	116.944	125.037	99.8864	120.244
1379	SM d48:7;	Quantification based on the spiked concentration of SM (18:1/17:1) in each sample	22.7456	0.740383	26.5535	14.5887	187.819	212.998	331.462	98.7066	548.847	886.253	392.366	614.976	461.315	1042.75	691.707	798.226	8.86052	46.9501	3.52629	10.9664	422.284	29.6039	3.41789	243.212	68.1767	25.9024	49.9156	99.789	92.3173	29.9189	79.6814	1.12389	146.637	129.393	33.0897	36.6098	22.7822	38.2827	84.085	172.622	50.6211	93.2213	132.005	140.21	54.2498	279.67	98.0363
1380	SM t34:1;	Quantification based on the spiked concentration of SM (18:1/17:1) in each sample	628.501	300.24	383.958	320.254	405.999	550.02	535.764	365.266	332.34	437.656	328.114	538.318	424.129	443.162	566.169	310.722	577.565	845.859	585.909	448.221	341.662	525.012	287.724	499.01	648.268	457.517	390.702	479.693	543.845	487.53	653.474	439.511	418.196	401.598	513.944	561.514	698.974	434.924	467.42	676.412	579.221	436.094	304.169	441.24	609.161	603.345	474.585
1381	SM t36:2;	Quantification based on the spiked concentration of SM (18:1/17:1) in each sample	1341.41	1431.42	161.094	1546.08	1393.37	1240.07	1193.08	1162.5	1279.25	1183.83	1337.82	1257.68	97.6064	1518.01	1100.77	1340.88	1239.73	1209.72	1378.67	1260.13	1218.17	1061.75	1426.68	1326.09	1345.81	1369.21	1022.27	990.432	1330.96	1267.24	1276.91	1140.94	1301.17	1178.16	1210.39	1405.19	1482.02	1134.67	1471.44	1040.07	1368.75	1163.43	33.9685	1334.77	1494.78	1312.36	1307.95
1382	SM t38:0;	Quantification based on the spiked concentration of SM (18:1/17:1) in each sample	2518.21	1675.42	2240.15	1923.8	1802	2346.16	2314.55	1492.32	1651.06	2066.28	1703.49	2479.11	1622.88	1834.43	2568.85	1784.61	2577.98	2547.68	2268.36	2229.07	1076.41	2297.94	979.776	2034.04	2311.2	2024.61	1894.29	2041.3	1924.67	1402.24	1937.96	1764.03	2118.03	2340.59	2527.73	3221.17	2885.17	2055.19	2072.28	2677.17	2523.67	2178.19	1592.65	2050.86	1990.14	2405.76	2038.21
1383	SM t40:0;	Quantification based on the spiked concentration of SM (18:1/17:1) in each sample	2071.22	1689.88	2047.03	1310.54	2034.31	2548.9	1879.95	1166.55	1922.84	1654.96	1209.43	1965.41	1319.55	1035.37	1718.82	987.805	1652.69	1820.86	1776.71	1589.55	739.04	2039.58	629.371	1671.8	2017.27	1218.43	1505.8	2394.05	1159.49	1163.96	1461.11	1066.15	1365.86	1518.74	2024.71	2119.85	1984.34	1609.99	1409.39	2609.49	1738	1517.19	949.471	1157.97	1350.74	1497.24	1576.71
1384	SM t40:4;	Quantification based on the spiked concentration of SM (18:1/17:1) in each sample	83.2995	78.2982	87.9991	65.219	105.569	86.4585	77.6199	63.6652	101.274	30.6491	71.6024	70.3861	68.1562	71.2211	48.4583	74.9078	85.2464	84.6109	97.3654	83.3394	78.4365	102.636	56.7075	98.4109	106.988	76.8446	70.4183	85.0968	83.8205	79.6314	100.086	62.7889	36.7227	74.6482	86.4207	80.126	90.7673	78.0607	74.9708	93.0691	44.4818	87.7072	68.4741	67.9112	73.0677	91.648	62.8232
1385	SM t42:0;	Quantification based on the spiked concentration of SM (18:1/17:1) in each sample	991.51	948.829	1072.98	668.904	1109.94	1171	889.685	614.767	1412.5	1058.43	572.55	958.521	688.198	543.347	837.28	519.155	879.528	835.726	769.587	829.444	405.686	1015.92	316.87	985.223	1036.32	608.721	720.17	3177.92	591.848	547.022	859.444	514.435	574.089	650.364	987.873	1146.06	922.351	720.455	718.967	1170.88	854.1	835.34	443.016	492.533	628.959	697.535	743.172
1386	SM t42:1;	Quantification based on the spiked concentration of SM (18:1/17:1) in each sample	782.486	578.743	785.743	461.057	856.634	982.221	749.32	433.138	745.024	580.845	736.136	1162.14	635.619	458.824	697.367	307.993	578.077	660.508	593.128	529.032	288.167	786.333	226.834	645.825	618.209	372.57	756.255	994.811	467.576	474.859	293.957	312.907	416.815	530.51	644.643	711.957	783.473	560.572	425.494	1022.64	543.635	449.54	450.138	543.021	513.22	558.134	503.589
1388	Sorbitol	Semi-quantification based on the spiked concentration of mannitol-13C6 in each sample	995.267	3.04987	902.62	634.797	1224.93	1268.96	1013.88	821.945	1180.71	1046.14	1039.8	1355.98	1171.09	1078.25	1193.67	878.861	618.628	1061.08	867.809	725.865	700.763	831.523	442.892	739.186	1092.28	768.333	888.298	700.046	1017.66	844.786	1029.82	761.229	1063.04	947.494	1032.5	850.995	1434.85	1066.24	1070.56	1160.01	812.86	1009.47	953.069	986.634	1050.76	1304.08	1334.13
1392	Sphinganine 18:0;	Quantification based on the spiked concentration of sphingosine (d17:1) in each sample	320.85	264.693	257.291	157.068	403.19	344.141	252.419	220.733	208.43	207.536	182.72	239.777	234.917	211.054	230.93	152.128	215.928	263.239	172.593	202.94	170.714	243.994	95.8611	244.642	280.921	208.941	211.624	205.081	211.678	194.087	247.626	171.852	255.18	230.033	232.215	147.564	204.85	254.767	158.301	346.211	259.494	230.784	148.08	165.092	208.942	245.607	236.605
1393	Sphinganine 20:0;	Quantification based on the spiked concentration of sphingosine (d17:1) in each sample	23.1574	16.4718	21.5658	15.6372	39.3717	33.4234	19.6422	18.7565	18.4574	17.0331	15.516	20.6578	19.3701	18.2161	19.0555	13.0946	70.6026	101.117	61.5726	88.6168	39.7388	68.8654	39.5184	77.2414	91.4498	85.5804	72.666	59.0121	84.8357	81.5856	107.521	61.4786	30.1676	40.2433	38.7378	35.1632	39.9766	48.2704	29.0666	43.2864	44.0467	29.8595	24.1762	16.8364	31.9708	39.7348	30.6034
1394	Sphinganine 24:0;	Quantification based on the spiked concentration of sphingosine (d17:1) in each sample	5.71223	39.9245	18.375	16.6568	4.60023	13.8582	21.3536	20.1258	4.38253	5.24163	3.95758	19.5034	23.9699	24.2486	5.28381	4.27332	30.3469	42.8952	54.009	62.7181	4.19271	3.93865	29.3814	4.34043	18.6488	4.46248	17.9837	13.8006	4.30667	41.7356	5.65542	97.0299	38.4817	23.4496	70.48	81.9188	40.35	5.32573	51.191	15.3896	5.15991	64.8757	18.2252	43.6894	52.8228	5.67464	5.78467
1395	Sphinganine 25:0;	Quantification based on the spiked concentration of sphingosine (d17:1) in each sample	4.64607	3.98381	12.175	4.01886	4.35762	3.84169	4.03905	10.1641	3.71194	3.53479	3.67798	3.76677	3.98727	3.37439	10.2443	3.4092	3.64649	29.9062	19.5815	23.4201	3.31854	12.8172	9.40683	3.78029	4.41695	3.58046	30.5768	3.63646	3.56947	3.87732	4.04409	18.322	3.93579	12.6751	29.9465	23.2257	3.78378	3.99763	19.2528	15.0064	4.31667	3.20285	9.78458	60.5358	3.94666	4.28427	3.75803
1396	Sphingosine 18:1;	Quantification based on the spiked concentration of sphingosine (d17:1) in each sample	1016.38	678.507	830.131	497.007	1067.3	1019.94	802.294	666.863	889.355	640.281	675.099	816.893	724.272	515.61	783.167	509.756	529.753	661.839	465.544	538.349	348.811	706.213	209.316	680.149	835.692	450.829	671.149	632.354	520.473	507.614	720.202	397.433	735.24	612.538	851.879	623.518	720.367	738.058	533.232	935.118	893.302	652.685	381.626	464.072	686.008	827.433	753.723
1397	Sphingosine 20:1;	Quantification based on the spiked concentration of sphingosine (d17:1) in each sample	150.225	113.953	147.298	89.5903	199.446	181.445	125.145	113.983	155.881	128.627	128.281	152.037	152.907	81.8039	117.505	93.4514	205.817	261.725	151.069	184.247	105.19	226.729	86.544	177.729	271.514	154.069	202.184	117.519	193.821	188.047	254.118	132.831	132.227	175.742	232.875	236.284	191.061	263.266	169.309	230.273	252.281	159.626	113.152	97.3731	153.873	169.23	228.73
1405	Succinic acid	Semi-quantification by the estimated concentration of succinic acid in pool QC samples based on the reported endogenous succinic acid concentration in the brain[5]	13459.5	23797	7400.63	27273.9	27051.7	10459.8	36152	14170.8	30273.7	10430	14285.1	38284	13144.1	25994.8	17028.4	25350.1	6802.82	20388.1	38584.2	34257.8	15573.8	33476.1	23202	16461.9	15449.4	1999.23	44392.3	19439.2	9391.39	28891.3	6760.56	13578.7	17153.5	26822.4	17949.6	36931.9	9098.05	15939.3	21196.7	18637.9	9234.46	68744.9	59957.8	53864.1	37004.7	33531.3	7786.65
1411	TAG 26:0; TAG 8:0_8:0_10:0;	Quantification based on the spiked concentration of TG (17:0/17:1/17:0)-d5 in each sample	8.15715	42.5248	126.381	17.5171	44.5257	46.4252	479.382	109.055	95.5354	393.944	133.805	58.3151	64.4256	64.9747	140.425	148.737	57.4856	182.1	75.8766	119.856	13.9048	180.02	3.29134	31.3134	77.9686	64.5512	157.401	3.30865	72.9849	193.683	8.04079	15.617	221.704	255.452	73.2507	1435.29	60.6287	214.079	124.459	114.871	210.943	546.091	53.8775	69.6856	80.453	211.475	69.1296
1412	TAG 32:0; TAG 8:0_12:0_12:0;	Quantification based on the spiked concentration of TG (17:0/17:1/17:0)-d5 in each sample	26.5066	31.5607	53.9256	22.8366	59.8217	52.3376	21.5425	46.3167	72.2627	60.2322	242.543	33.5717	97.7082	41.8175	105.52	45.7558	11.0267	24.8715	28.3835	18.0937	34.7963	16.6589	13.7767	22.8511	24.0382	20.9799	55.2703	53.5461	40.7025	30.3707	96.2532	72.4713	44.3507	37.3556	56.3968	23.7988	38.2785	61.6385	40.0321	73.3143	65.6238	42.6973	58.8852	76.3554	60.6818	26.8951	20.9677
1413	TAG 36:0;	Quantification based on the spiked concentration of TG (17:0/17:1/17:0)-d5 in each sample	34.6961	42.3255	55.8139	28.3494	75.3765	37.5541	40.9304	46.3426	101.486	96.7135	317.406	40.7535	74.5263	54.2228	183.502	37.1899	23.2119	45.8098	50.2066	29.2389	22.847	48.9575	42.0232	20.6552	44.4864	36.3046	75.9407	42.589	60.3444	25.8	30.1254	62.8473	39.4515	33.3328	50.29	38.2521	64.4123	35.684	47.2027	44.2124	69.7234	36.0206	60.5574	111.544	19.5716	18.6033	44.6882
1414	TAG 40:0;	Quantification based on the spiked concentration of TG (17:0/17:1/17:0)-d5 in each sample	40.4372	30.4558	47.6053	22.0526	64.4829	55.9065	42.7406	65.0206	92.333	90.7586	262.367	42.076	61.1696	72.4827	105.444	34.3171	37.5054	64.5046	47.3836	50.5668	29.4794	46.2191	53.0155	36.7411	60.3662	45.5036	78.6608	13.6001	73.9369	56.9529	35.5087	86.2485	40.4468	20.168	49.7532	36.7656	65.3701	45.9498	43.5166	48.3573	78.0403	47.1472	60.2456	96.7031	46.2201	53.6979	24.4619
1415	TAG 40:1;	Quantification based on the spiked concentration of TG (17:0/17:1/17:0)-d5 in each sample	0.0325369	0.226741	0.028476	0.025719	0.383834	0.153996	0.0312866	0.0275328	0.182166	0.0311196	0.0744636	0.0349046	0.0321535	0.0334643	0.0320125	0.031412	0.0258197	0.0302783	0.0245041	0.0288851	0.02071	0.0669286	0.0186772	0.157322	0.0289753	0.0233852	0.0281024	0.0987644	0.0297734	0.0301098	0.0341272	0.0261691	0.0327336	0.0313779	0.0348401	0.0840121	0.0334765	0.031102	0.0333657	0.0854074	0.0367706	0.034135	0.0288484	0.0327774	0.0343347	0.0362508	0.0343989
1416	TAG 42:0;	Quantification based on the spiked concentration of TG (17:0/17:1/17:0)-d5 in each sample	33.6565	39.0893	69.8843	36.1918	97.4768	70.2006	40.7144	53.4879	48.4565	66.863	204.587	65.6923	44.7616	74.7099	94.7726	22.2141	61.7806	72.1738	71.4633	70.7016	35.7712	80.5548	58.5975	56.2995	55.9912	55.1246	55.6692	25.2532	77.3878	57.278	74.0131	50.6828	67.8895	55.5823	58.7725	64.5044	85.1609	60.053	88.3457	57.213	54.0684	68.0176	80.9858	86.5458	49.189	49.3591	57.5576
1417	TAG 42:1;	Quantification based on the spiked concentration of TG (17:0/17:1/17:0)-d5 in each sample	2.83783	3.48233	4.20411	1.39999	0.834214	2.36602	2.72061	2.69563	0.309182	1.17146	0.313497	0.387962	0.404101	5.69457	0.358323	0.435584	3.26406	7.4073	3.5423	16.8128	0.798013	2.04597	2.56803	0.236718	2.79985	1.26503	3.11785	1.14062	2.16182	3.07803	0.415065	7.23602	7.59142	3.26567	16.7913	6.03647	5.86111	4.33909	5.05539	2.7095	1.57756	0.51869	9.55347	25.8766	3.95806	3.45241	1.53441
1418	TAG 44:0;	Quantification based on the spiked concentration of TG (17:0/17:1/17:0)-d5 in each sample	156.288	154.838	207.274	130.808	172.4	215.316	160.322	148.995	135.508	159.144	249.342	203.749	141.646	142.263	202.878	101.392	170.009	218.113	238.755	323.79	95.2073	186.829	154.155	185.792	163.828	99.2918	171.791	124.923	181.24	184.704	175.328	164.659	234.079	226.519	341.512	257.587	204.687	194.103	221.589	241.021	129.057	169.498	174.879	295.988	133.764	165.726	216.884
1419	TAG 44:1;	Quantification based on the spiked concentration of TG (17:0/17:1/17:0)-d5 in each sample	38.2849	57.8513	82.9343	33.6379	43.2189	60.9447	41.3518	34.3355	13.1068	20.0645	20.7052	26.8557	33.4974	26.307	19.264	16.6989	50.5567	66.0609	84.6759	146.211	13.0491	44.8063	36.8769	25.1327	21.8849	14.1551	47.8562	14.8918	21.9293	30.9616	24.4122	35.4546	92.7039	94.6028	181.364	137.231	63.546	66.1434	97.1706	60.5213	30.1763	31.9489	41.257	215.357	28.7322	28.7036	13.5329
1420	TAG 44:2;	Quantification based on the spiked concentration of TG (17:0/17:1/17:0)-d5 in each sample	7.19306	4.79687	11.2124	3.26417	1.3849	5.93153	2.93515	3.20254	0.517014	0.462965	1.14808	1.23708	1.73566	2.26745	2.6652	0.541068	16.0116	14.1907	19.3986	49.1879	0.348142	20.3054	3.61346	16.9105	4.33336	2.30206	2.09478	0.511	0.36833	2.74256	1.90848	11.3193	15.5968	15.7235	41.8878	20.6699	9.40311	16.6149	10.6553	6.14377	1.51613	1.66366	5.15214	58.5954	4.94261	3.68479	1.6066
1421	TAG 45:0; TAG 14:0_15:0_16:0;	Quantification based on the spiked concentration of TG (17:0/17:1/17:0)-d5 in each sample	155.28	128.91	160.781	103.691	131.134	153.103	138.03	121.875	85.1661	135.367	109.689	112.491	128.013	77.9929	74.8179	44.3083	121.893	187.094	155.901	324.76	99.7636	114.621	121.751	89.8007	99.3726	57.7371	129.829	80.6279	82.22	101.677	47.721	139.299	231.983	194.647	338.106	216.327	196.029	145.525	213.708	149.87	108.173	107.132	147.733	423.507	87.4526	95.477	177.982
1422	TAG 46:1;	Quantification based on the spiked concentration of TG (17:0/17:1/17:0)-d5 in each sample	194.511	244.121	259.138	169.635	159.821	242.127	180.254	150.137	95.266	114.406	101.078	128.014	133.197	119.816	162.697	76.3286	189.804	268.316	325.577	582.899	83.3046	204.615	126.39	175.756	165.02	89.3491	187.817	136.41	160.123	151.774	173.27	177	347.025	305.196	533.479	410.428	247.735	224.484	324.491	220.654	138.993	152.211	172.404	614.967	167.327	162.73	118.895
1423	TAG 46:2;	Quantification based on the spiked concentration of TG (17:0/17:1/17:0)-d5 in each sample	58.8347	92.3623	113.866	52.2927	56.69	98.0333	62.3954	49.1779	10.8569	23.8273	24.2917	34.6946	43.5498	31.6264	47.5673	22.279	82.83	107.336	140.353	251.909	31.4727	67.0995	42.6654	103.609	38.6757	19.2253	58.344	40.3811	27.3176	45.6192	48.4951	80.5043	152.761	143.965	277.413	217.963	101.967	97.5171	130.93	90.4622	48.4107	46.3391	53.7113	291.078	64.5879	50.7576	24.5355
1424	TAG 47:0;	Quantification based on the spiked concentration of TG (17:0/17:1/17:0)-d5 in each sample	86.6191	83.098	104.571	84.4244	127.131	93.1942	102.474	74.1821	67.0703	63.697	89.2771	123.398	97.9314	76.6994	55.3081	72.9231	91.4538	108.592	114.413	165.13	65.2064	75.0487	75.1679	60.4901	62.4605	45.5843	75.4023	38.6361	69.6079	71.3514	73.8335	97.1941	131.481	146.969	173.574	145.89	166.816	119.327	188.781	101.166	63.4042	52.5668	100.744	109.215	65.3584	76.1951	60.3886
1425	TAG 48:0; TAG 14:0_16:0_18:0;	Quantification based on the spiked concentration of TG (17:0/17:1/17:0)-d5 in each sample	3655.81	2564.8	3262.61	2565.95	2819.1	3468.99	3663.42	2748.91	3134.97	4128.35	3417.85	4496.94	3834.52	3492.03	4010	2800.64	2046.98	3620.04	2462.31	2913.92	1157.67	2278.44	1257.88	1869.99	2888.12	2083	2818.25	2179.07	3086.15	2564.38	2980.36	2348.4	3624.79	4794.4	4583.83	4372.18	4040.4	3851.47	4805.16	3782.96	4400.03	4122.3	3759.53	3977.21	4045.01	4418.84	4920.5
1426	TAG 48:1; TAG 14:0_16:0_18:1;	Quantification based on the spiked concentration of TG (17:0/17:1/17:0)-d5 in each sample	584.809	609.126	722.933	465.365	503.777	663.936	678.473	496.171	474.19	530.841	437.568	687.624	515.436	444.407	672.049	419.422	489.283	635.478	702.47	831.892	237.06	510.641	297.35	526.736	535.566	294.22	563.291	574.742	488.074	479.242	378.02	431.012	740.486	777.862	1035.47	890.923	642.704	576.543	825.958	667.68	488.05	517.681	539.258	936.655	469.257	615.695	574.472
1427	TAG 48:2; TAG 14:0_16:0_18:2;	Quantification based on the spiked concentration of TG (17:0/17:1/17:0)-d5 in each sample	148.704	202.978	234.669	140.009	126.607	207.563	148.564	120.709	95.5039	90.217	86.3859	117.608	121.401	103.584	143.376	62.6708	193.417	282.747	309.435	426.838	67.4154	225.36	97.3913	277.382	173.15	97.5772	157.015	132.631	159.978	148.358	135.946	182.863	262.387	259.289	437.387	348.667	198.101	200.987	233.98	184.816	115.564	107.389	108.847	404.99	144.903	157.111	110.634
1428	TAG 48:3;	Quantification based on the spiked concentration of TG (17:0/17:1/17:0)-d5 in each sample	7.45245	32.6758	35.2359	13.1883	3.01941	20.1192	5.70347	10.2381	3.82658	5.11523	3.05286	2.91484	6.1701	6.14913	5.30285	2.70026	19.8339	28.4376	39.1974	84.0559	2.10292	23.8901	6.77433	45.0582	9.99584	1.87936	6.2456	2.46744	4.15	9.03363	6.06211	19.0832	43.5528	40.201	73.7487	53.7622	19.5941	19.0194	35.0823	13.801	1.60793	4.75123	10.9151	41.3452	16.0079	16.0748	2.60112
1429	TAG 49:1;	Quantification based on the spiked concentration of TG (17:0/17:1/17:0)-d5 in each sample	133.698	150.548	191.262	99.7284	136.346	149.079	144.512	125.483	107.672	80.4506	84.4635	142.379	109.284	101.366	95.3785	76.6289	134.151	188.467	198.255	296.697	73.2725	118.665	99.2574	79.878	114.068	66.0956	90.1363	74.1549	112.531	93.6653	81.304	116.765	237.33	218.886	341.466	272.909	186.124	136.236	267.882	157.299	116.67	121.979	118.948	312.622	129.614	121.257	95.9049
1430	TAG 49:2; TAG 15:0_16:0_18:2;	Quantification based on the spiked concentration of TG (17:0/17:1/17:0)-d5 in each sample	92.7067	128.916	151.91	80.0568	76.4401	125.812	75.0644	74.6811	40.4943	35.0158	38.3524	59.3039	72.9119	41.0353	51.4858	34.4495	87.2823	137.503	170.571	299.447	28.2974	67.1296	71.0134	44.6698	45.203	47.0857	98.9533	40.6059	68.4929	67.942	40.0475	99.2129	208.234	175.861	323.304	254.279	128.913	119.087	218.574	115.737	64.9007	70.0478	75.6571	368.886	80.1405	58.0288	33.6702
1431	TAG 49:3; TAG 15:0_16:1_18:2;	Quantification based on the spiked concentration of TG (17:0/17:1/17:0)-d5 in each sample	6.01582	23.1978	14.5759	7.79545	5.87301	4.83328	9.4566	4.96307	3.44413	3.22171	1.56484	3.2334	3.94383	2.17914	0.476623	2.07956	9.46	16.3802	35.0904	61.9881	1.27609	8.27864	9.13922	0.382777	3.598	0.413582	5.65309	3.74683	4.2383	3.87143	2.13582	6.77014	30.9385	23.1818	54.2554	39.8738	12.9093	8.51188	28.611	9.69879	3.8312	2.67682	10.8713	99.0691	1.79208	1.71764	1.90426
1432	TAG 50:0;	Quantification based on the spiked concentration of TG (17:0/17:1/17:0)-d5 in each sample	4473.32	3656.46	4376.72	3495.51	3631.56	4602.79	4481.73	3333.63	4574.03	4506.24	4539.01	5401.2	4435.3	4471.86	5378.56	4331.21	3150.82	4592.22	3173.16	4026.16	1982.2	3455.94	1935.56	3290.73	4162.75	3612.25	4022.82	4663.82	5208.1	4547.25	5126.27	3569.97	4844.67	5075.07	5135.48	4683.13	5101.49	4402.7	4901.4	4481.41	5865.12	5562.3	4239.9	5529.42	5044.89	6138.1	5677.39
1433	TAG 50:1; TAG 16:0_16:0_18:1;	Quantification based on the spiked concentration of TG (17:0/17:1/17:0)-d5 in each sample	4336.38	4154.06	4414.86	3713.82	3942.45	4483.32	4489.43	3519.55	4525.59	4497.4	3804.42	5340.68	4275.77	4017.21	4883.01	3900.02	3132.42	3902.65	3983.78	3855.45	1554.66	3093.26	1758.9	2986.04	4080.5	2551.55	3873.87	3528.62	3761.54	3525.28	3299.17	3118.04	4468.06	5201.86	5056.92	4326.27	4105.39	3812.74	4287.87	4166.69	4373.1	4239.37	4172.57	4180.77	3876.6	4986.91	4763.72
1434	TAG 50:2; TAG 16:0_16:1_18:1;	Quantification based on the spiked concentration of TG (17:0/17:1/17:0)-d5 in each sample	671.403	687.608	744.436	485.813	623.614	721.101	665.702	603.086	643.285	668.559	517.583	834.891	687.201	594.037	721.592	515.694	595.426	840.502	819.902	809.865	298.987	758.339	337.735	708.031	718.295	420.097	579.35	618.633	574.246	541.13	424.059	468.01	901.579	862.862	1055.51	847.441	711.181	713.291	704.39	648.496	529.382	576.582	537.198	728.144	614.853	710.712	483.019
1435	TAG 50:3;	Quantification based on the spiked concentration of TG (17:0/17:1/17:0)-d5 in each sample	17.8443	19.343	17.6677	15.4713	16.5599	27.6406	17.8421	18.8165	18.5235	16.6961	12.4476	19.0604	16.4053	15.8789	18.5446	8.61431	31.0855	32.0167	31.7854	23.9915	7.92943	38.511	12.7584	54.1449	21.9806	16.9874	19.5408	7.05857	19.9605	26.5049	19.6593	29.5712	31.3731	26.6149	34.5132	29.2949	22.7669	27.1309	24.3444	17.7831	16.343	16.4098	16.1964	26.7491	25.7204	26.7699	15.3129
1436	TAG 50:5; TAG 14:0_16:1_20:4;	Quantification based on the spiked concentration of TG (17:0/17:1/17:0)-d5 in each sample	37656	16042.5	20463.4	15498.9	147.47	157.472	146.013	128.538	153.184	145.97	131.68	164.388	151.272	149.113	150.018	141.581	115.843	134.979	115.292	128.92	91.9849	118.318	82.6108	287.073	13750.9	5690.21	20328	3295.95	2962.16	4257.36	6796.34	5205.2	141.356	140.305	152.574	138.766	144.588	138.216	146.027	147.358	36000.3	6819.08	2474.51	24448.1	13148.3	1693.85	31679.2
1437	TAG 51:0; TAG 16:0_17:0_18:0;	Quantification based on the spiked concentration of TG (17:0/17:1/17:0)-d5 in each sample	153.177	164.089	170.648	117.74	239.566	177.371	160.919	77.8903	209.339	180.606	137.359	211.189	151.243	153.621	154.006	103.269	118.305	220.545	179.583	181.174	96.7114	163.05	116.314	141.147	221.189	131.037	198.856	232.436	162.379	213.147	198.73	199.234	203.707	160.548	191.011	197.379	251.181	135.876	144.08	159.374	198.422	210.282	173.154	241.586	141.062	149.465	168.212
1438	TAG 51:1; TAG 16:0_17:0_18:1;	Quantification based on the spiked concentration of TG (17:0/17:1/17:0)-d5 in each sample	118.708	76.6757	97.2504	76.8102	102.453	70.2411	91.5112	87.0273	108.815	61.2593	71.1635	89.1951	81.8801	20.701	75.8862	46.4047	89.8446	131.041	122.745	218.848	35.5693	75.0317	49.1501	77.8444	101.026	46.8388	96.722	43.7502	82.912	71.5962	108.506	76.635	178.463	157.189	233.727	166.47	108.35	132.578	173.523	117.526	98.151	59.3011	45.9508	218.026	81.5777	89.3599	76.582
1439	TAG 51:2; TAG 16:0_17:1_18:1;	Quantification based on the spiked concentration of TG (17:0/17:1/17:0)-d5 in each sample	99.8249	125.094	140.87	58.9052	115.651	101.254	92.8958	57.9758	56.5497	31.8238	43.1929	42.0526	44.7848	58.174	53.336	27.3708	82.229	137.009	169.004	220.787	25.2876	71.9397	65.9874	58.487	90.0013	32.4731	65.2742	46.3545	77.3769	37.6208	12.8316	45.494	167.967	152.832	273.108	203.14	99.0242	98.2576	203.718	97.5708	55.5804	48.5462	53.6574	222.514	44.1178	48.583	36.9606
1440	TAG 51:3;	Quantification based on the spiked concentration of TG (17:0/17:1/17:0)-d5 in each sample	7.25959	7.13815	9.10738	10.6468	9.63439	8.38996	8.70046	8.73765	6.52981	7.8068	7.59932	6.73617	7.54286	5.04651	5.8596	5.18444	7.9203	13	15.3351	24.0648	6.44323	5.85215	5.71845	8.71829	3.75605	4.70808	6.75172	2.95704	6.8488	7.15854	4.76286	9.50398	20.3539	10.839	23.5247	22.2112	9.58566	9.89294	18.5043	8.54887	7.90661	8.89727	8.68863	36.6933	7.40423	6.34876	7.60014
1441	TAG 51:4; TAG 15:0_18:2_18:2;	Quantification based on the spiked concentration of TG (17:0/17:1/17:0)-d5 in each sample	125.498	133.314	336.967	207.662	185.763	108.484	129.394	179.146	134.058	70.2145	144.904	441.055	161.647	100.604	73.2675	242.717	174.932	400.469	842.98	1005.91	144.357	113.744	134.259	497.425	404.091	68.9809	112.025	360.105	346.847	125.777	231.036	130.99	281.002	383.153	909.444	66.9685	485.221	291.562	210.848	114.895	286.142	306.104	106.649	606.206	298.588	124.057	268.398
1442	TAG 52:1; TAG 16:0_18:0_18:1;	Quantification based on the spiked concentration of TG (17:0/17:1/17:0)-d5 in each sample	4660.03	4001.35	4408.48	3357.33	3888.57	3950.71	4626.98	3598.82	4848.85	4751.44	4548.93	5815.94	4514.96	4011.91	5651.15	4030.97	3250.35	4670.02	3786.78	4859.42	1616.3	3746.19	1937.56	3554.19	4510.24	3379.4	4529.09	3794.72	4755.82	4200.06	3929.98	3546.82	5723.05	4600.56	4995.85	4223.44	4380.77	3795.38	3731.6	4507.88	4504.97	4564.73	4169.36	4564.59	4015.52	6537.56	4500.04
1443	TAG 52:2; TAG 16:0_18:1_18:1;	Quantification based on the spiked concentration of TG (17:0/17:1/17:0)-d5 in each sample	2433.68	2678.44	2689.58	2052.96	2490.47	2520.76	2361.52	1956.98	2717.46	2333.68	2151.39	2812.1	2548.62	2296.08	2478.22	2032.75	1904.7	2188.22	2315.21	2087.05	867.563	1929.56	987.866	1897.37	2413.93	1451.33	2420.53	2361.13	2154.85	2062.12	2012.41	1759.65	2433.02	2183.87	2271.25	1894.56	1846.34	1855.2	1956.31	2093.14	2149.12	2168.39	1897.45	1939.84	2156.98	2593.59	2246.28
1444	TAG 52:3; TAG 16:0_18:1_18:2;	Quantification based on the spiked concentration of TG (17:0/17:1/17:0)-d5 in each sample	821.006	769.153	729.401	672.198	881.416	946.598	807.699	849.795	1073.06	897.153	839.251	995.701	786.46	1009.66	849.848	847.241	1047.08	1347.12	1047.41	895.972	658.155	1593.51	823.896	1490.45	1002.16	767.331	758.639	915.086	892.325	1116.99	757.537	887.481	907.865	962.04	1047.53	973.835	960.03	1101.54	896.696	854.264	805.209	847.825	785.819	717.155	1004.19	939.413	739.282
1445	TAG 52:4; TAG 16:0_16:0_20:4;	Quantification based on the spiked concentration of TG (17:0/17:1/17:0)-d5 in each sample	781.213	418.768	624.674	409.772	473.217	647.853	770.513	617.843	526.897	681.783	666.032	922.721	640.073	615.913	974.062	518.062	222.771	440.551	300.748	308.81	75.1389	262.696	80.7567	183.105	289.752	203.633	289.052	229.463	353.172	337.379	216.211	219.461	1062.57	986.583	1099.89	870.788	881.719	683.021	1009.98	893.018	816.085	750.944	902.447	852.976	671.709	1207.14	839.145
1446	TAG 52:4; TAG 16:0_18:2_18:2;	Quantification based on the spiked concentration of TG (17:0/17:1/17:0)-d5 in each sample	101.36	96.0519	117.509	108.316	110.753	133.999	95.6297	114.691	108.435	97.3743	86.7884	84.5845	74.6721	105.31	130.808	115.245	183.371	264.803	177.504	143.616	109.694	341.164	125.565	337.194	162.414	123.905	120.477	103.24	111.923	200.982	114.659	170.456	116.115	140.696	137.915	166.475	112.204	194.068	140.38	104.038	123.263	127.653	106.904	89.3464	191.265	129.425	96.0251
1447	TAG 52:5;	Quantification based on the spiked concentration of TG (17:0/17:1/17:0)-d5 in each sample	42.3842	42.3426	46.1899	24.3115	39.6793	56.4359	50.2466	41.3791	28.9076	35.0321	36.0131	51.4145	40.0624	46.5365	48.8221	23.0843	19.153	27.8762	24.7327	26.185	5.64081	29.7565	5.15875	16.8914	18.7191	5.5875	25.2083	22.1649	28.0737	24.9081	1.26528	18.3388	53.2282	51.3235	55.6479	36.4558	34.3454	29.5651	47.2629	43.6644	31.5476	39.7934	33.9653	39.4094	44.8207	68.2632	50.6762
1448	TAG 52:5; TAG 16:0_18:2_18:3;	Quantification based on the spiked concentration of TG (17:0/17:1/17:0)-d5 in each sample	3.91518	6.75962	5.75371	1.65848	6.37134	4.79238	1.5242	8.17357	3.38124	1.57642	4.40119	1.96624	0.609636	2.60913	6.21033	0.625428	12.2579	32.6306	13.5751	4.33585	2.22051	23.1833	7.85141	29.4601	13.7132	2.06386	7.18077	24.9714	2.9647	11.0011	2.74881	6.72738	9.30967	3.83053	14.5708	14.1853	15.1666	24.3101	10.3463	3.46673	4.93888	2.07865	3.33876	3.34591	5.85485	5.98323	0.660842
1449	TAG 53:1;	Quantification based on the spiked concentration of TG (17:0/17:1/17:0)-d5 in each sample	46.7414	84.2054	72.7812	12.1313	72.838	34.0001	49.293	26.0387	92.2643	8.04873	41.719	90.64	30.6493	60.2418	129.983	37.1136	63.2057	98.5012	120.649	170.122	31.4064	87.8718	17.251	79.0363	123.588	34.7936	104.745	68.3804	83.0517	68.1316	12.2087	75.9723	110.186	51.5257	125.655	160.758	74.6278	32.5764	104.741	55.1323	14.676	56.946	31.2679	169.125	45.3488	35.4226	16.4975
1450	TAG 53:2; TAG 17:0_18:1_18:1;	Quantification based on the spiked concentration of TG (17:0/17:1/17:0)-d5 in each sample	7.51147	15.9954	18.5458	3.60976	13.5638	13.6478	12.6936	12.6581	9.83275	2.58481	5.42773	13.7469	4.6744	5.28475	6.65512	4.62861	10.6868	12.3712	13.1502	21.661	4.06051	11.9845	5.86524	11.5729	8.9187	3.36582	9.89264	8.37684	4.03157	6.61289	0.520197	7.3165	17.6742	14.8958	16.7666	26.8414	20.4743	10.6427	39.0115	9.15046	9.37975	3.48698	6.12584	17.4877	3.92585	4.98628	7.26096
1451	TAG 54:0; TAG 16:0_18:0_20:0;	Quantification based on the spiked concentration of TG (17:0/17:1/17:0)-d5 in each sample	1818.69	879.072	1131.6	1316.97	1107.56	1273.95	1821.96	1538.18	966.574	9276.46	1895.31	1928.23	1279.61	5248.15	4640.41	1243.17	1406.41	1458.39	1031.41	1520.32	1121.51	1062.87	1103.42	1050.15	1275.5	3619.29	1286.58	1067.56	1401.32	1448.77	1819.08	1686.06	1582.14	1701.8	1576.75	1382.2	1231.53	1908.59	1772.33	1715.1	5979.37	10602.2	1503.57	9602.44	1541.56	1573.4	11031.8
1452	TAG 54:1; TAG 16:0_18:0_20:1;	Quantification based on the spiked concentration of TG (17:0/17:1/17:0)-d5 in each sample	1187.42	1124.89	1156.27	659.239	1122.74	1225.26	1270.97	787.913	1411.03	1016.89	959.722	1499.82	1091.5	880.698	1453.96	732.488	1061.02	1716.12	1261.21	1695.65	444.365	1376.09	409.821	1205.47	1711.85	1019.73	1581.53	1237.32	1686.61	1668.05	995.523	992.812	974.414	835.616	908.147	778.558	763.416	721.058	639.973	992.822	733.339	876.156	699.455	634.783	707.387	1084.64	874.446
1453	TAG 54:2; TAG 18:0_18:1_18:1;	Quantification based on the spiked concentration of TG (17:0/17:1/17:0)-d5 in each sample	879.59	1318.58	1167.77	719.449	1060.76	978.747	856.912	739.795	1371.22	782.54	819.33	1118.3	1048.15	737.412	1040.82	678.478	818.363	1091.3	1018.17	1030.39	320.509	971.709	315.684	907.311	1308.36	694.718	1272.63	1440.56	1171.5	1107.76	757.182	724.53	740.761	715.583	724.239	562.613	548.253	598.051	524.41	706.599	665.006	703.619	530.767	527.354	667.964	830.038	679.699
1454	TAG 54:3; TAG 18:0_18:1_18:2;	Quantification based on the spiked concentration of TG (17:0/17:1/17:0)-d5 in each sample	535.693	769.342	678.132	507.137	749.281	713.505	586.822	520.745	795.994	518.809	490.65	692.665	689.706	563.034	570.759	441.869	489.038	522.204	567.062	432.733	328.543	584.553	328.812	714.904	694.738	433.89	712.813	695.171	597.182	581.161	608.054	604.865	471.017	503.879	519.734	409.553	545.954	529.239	571.888	616.529	683.841	557.984	509.928	427.13	693.818	585.105	650.806
1455	TAG 54:4; TAG 16:0_18:0_20:4;	Quantification based on the spiked concentration of TG (17:0/17:1/17:0)-d5 in each sample	1289.4	813.386	1056.54	693.851	947.55	1035.62	1245.06	974.297	1009.58	1319.58	1116.02	1609.22	1411.07	1180.43	1472.65	900.417	573.905	1020.49	669.477	824.073	235.854	679.294	329.893	672.642	958.919	600.826	863.96	511.526	949.725	869.657	702.484	656.807	1718.46	1290.13	1412.34	1118.86	1454.29	1001.76	1291.13	1436.9	1169.34	1229.41	1208.73	1149.34	1239.56	1850.51	1255.19
1456	TAG 54:4; TAG 18:1_18:1_18:2;	Quantification based on the spiked concentration of TG (17:0/17:1/17:0)-d5 in each sample	219.2	184.312	229.256	184.442	231.316	252.441	234.518	181.998	283.975	247.942	186.102	248.983	207.549	249.881	232.126	196.901	224.13	328.411	238.882	210.593	166.366	367.648	202.959	452.775	264.21	166.672	242.138	212.735	248.155	316.914	225.398	280.629	213.989	200.454	228.9	202.592	226.014	250.214	241.965	239.041	259.884	251.77	208.768	177.389	288.258	328.051	247.946
1457	TAG 54:5; TAG 16:0_18:1_20:4;	Quantification based on the spiked concentration of TG (17:0/17:1/17:0)-d5 in each sample	894.037	648.759	859.841	609.574	800.528	976.06	1025.39	732.733	776.624	755.356	783.054	1013.16	786.719	789.694	910.442	591.931	440.368	763.9	538.401	523.34	225.009	578.404	170.812	405.836	493.692	338.476	516.61	420.16	582.918	618.257	423.169	379.82	1050.74	900.955	990.45	774.117	803.944	748.645	887.995	873.073	784.408	765.748	725.095	751.85	738.329	1154.16	787.163
1458	TAG 54:5; TAG 18:1_18:2_18:2;	Quantification based on the spiked concentration of TG (17:0/17:1/17:0)-d5 in each sample	88.2391	110.727	77.6617	134.362	131.227	104.059	99.1748	122.103	77.9916	46.29	79.7316	64.7681	34.8289	103.27	66.4814	91.8869	118.967	203.08	202.397	133.428	93.0217	275.699	199.071	343.682	128.829	124.611	164.776	83.0139	121.868	221.264	72.1868	192.89	115.312	114.743	130.816	106.835	120.672	180.896	167.306	81.8293	108.276	116.219	125.192	95.8784	168.103	141.623	94.4293
1459	TAG 54:6; TAG 16:0_16:0_22:6;	Quantification based on the spiked concentration of TG (17:0/17:1/17:0)-d5 in each sample	2956.92	2011.15	2530.78	1902.01	2004.29	2236.23	2967.92	2005.49	2792.06	3133.93	2484.56	3823.24	2668.4	2471.46	3441.43	2062.95	1473.46	2340.27	1681.73	1912.62	566.436	1600.62	754.758	1572.03	1831.87	1210.02	1820.66	1880.89	2238.23	1954.89	1863.31	1698.71	2578.82	2697.21	3141.14	2761.4	2463.71	2042.27	2700.27	2467.56	2404.52	2413.83	2541.7	2321.01	2428.06	3362.83	2839.67
1460	TAG 54:6; TAG 16:0_18:2_20:4;	Quantification based on the spiked concentration of TG (17:0/17:1/17:0)-d5 in each sample	92.3076	84.7898	74.1297	35.0941	93.9665	129.465	95.4975	70.7273	82.5313	86.0717	63.8471	98.9901	86.4852	78.1673	93.5148	58.043	70.8276	113.415	77.6697	56.355	35.8677	118.879	28.3285	66.0786	76.284	45.9531	70.9415	50.0817	85.4854	93.0253	71.2615	42.1119	89.4797	103.006	104.913	90.4403	87.4071	86.6382	80.838	100.355	76.9057	84.1963	65.6674	63.105	77.7853	121.183	87.9743
1461	TAG 54:6; TAG 18:1_18:2_18:3;	Quantification based on the spiked concentration of TG (17:0/17:1/17:0)-d5 in each sample	47.5193	37.4175	34.2465	47.7113	48.8748	53.0714	84.8965	51.6856	34.4299	31.7408	45.3462	34.7588	31.9217	29.5682	50.5691	33.9326	55.9996	130.964	91.031	58.8911	46.8932	130.995	59.5167	94.7964	99.1395	31.8986	67.3074	22.8652	44.7	73.8783	38.315	61.6113	82.889	66.4136	96.9522	131.468	110.479	105.669	160.7	65.5175	86.9736	53.5641	64.8826	40.39	75.4698	77.4986	32.6366
1462	TAG 54:7; TAG 16:0_18:2_20:5;	Quantification based on the spiked concentration of TG (17:0/17:1/17:0)-d5 in each sample	168.308	156.322	180.951	124.378	107.136	131.144	162.64	132.442	132.839	159.533	113.943	192.222	145.428	122.235	224.131	90.5014	106.869	159.53	129.669	173.099	35.0058	91.3838	49.7093	121.499	164.916	90.8765	156.014	188.94	167.932	133.363	133.533	124.355	168.151	151.572	178.973	169.87	110.011	103.105	129.398	158.712	132.825	131.255	122.638	122.77	129.698	170.23	159.778
1463	TAG 56:0;	Quantification based on the spiked concentration of TG (17:0/17:1/17:0)-d5 in each sample	275.363	250.713	313.536	298.299	276.448	368.028	297.961	257.009	335.08	315.738	179.026	319.404	319.425	271.576	381.113	116.281	273.037	372.686	379.294	491.999	209.546	314.818	176.184	238.584	329.176	284.659	365.495	334.578	450.81	328.749	250.931	304.996	442.063	350.109	529.115	476.494	313.313	289.56	408.54	246.66	317.659	316.347	342.951	413.024	197.267	632.79	462.056
1464	TAG 56:1; TAG 16:0_22:0_18:1;	Quantification based on the spiked concentration of TG (17:0/17:1/17:0)-d5 in each sample	242.797	401.673	437.116	221.541	447.085	419.176	418.975	129.415	510.251	297.286	266.361	429.834	358.087	269.528	526.805	107.031	274.166	395.043	357.092	523.741	107.838	376.222	103.066	371.091	371.361	203.577	433.38	426.72	441.975	417.391	265.119	271.056	359.381	279.108	495.701	381.888	173.081	233.774	273.51	297.389	152.172	224.594	247.518	417.232	186.357	181.809	227.088
[truncated: 45 more rows]
[truncated: 590 more columns]
