# Supplementary material for: A metabolome atlas of the aging mouse brain
Source: Nat Commun. 2021 Oct 15;12:6021. doi: 10.1038/s41467-021-26310-y (PMC8519999; doi:10.1038/s41467-021-26310-y)
Supplement: Supplementary file 7 — Supplementary Dataset 4 [file 41467_2021_26310_MOESM7_ESM.xlsx]

## Sheet: CPDB
Pathway name	Set size	Candidates contained	Hit rate	p value	q vaule	pathwaysource
ABC transporters - Homo sapiens (human)	129	38	0.295	6.67e-18	2.62e-16	KEGG
Central carbon metabolism in cancer - Homo sapiens (human)	37	28	0.757	5.65e-28	6.67e-26	KEGG
Protein digestion and absorption - Homo sapiens (human)	47	25	0.532	2.28e-19	1.35e-17	KEGG
Aminoacyl-tRNA biosynthesis - Homo sapiens (human)	52	21	0.404	2.18e-13	6.44e-12	KEGG
Purine metabolism - Homo sapiens (human)	95	18	0.189	6.71e-06	5.66e-05	KEGG
Cysteine and methionine metabolism - Homo sapiens (human)	61	16	0.262	2.23e-07	2.63e-06	KEGG
Glycine, serine and threonine metabolism - Homo sapiens (human)	50	16	0.32	9.72e-09	1.43e-07	KEGG
Pyrimidine metabolism - Homo sapiens (human)	66	15	0.227	3.88e-06	3.52e-05	KEGG
Mineral absorption - Homo sapiens (human)	29	15	0.517	8.03e-12	1.58e-10	KEGG
Alanine, aspartate and glutamate metabolism - Homo sapiens (human)	28	15	0.536	4.09e-12	9.65e-11	KEGG
Bile secretion - Homo sapiens (human)	162	14	0.086	0.09	0.131	KEGG
Arginine and proline metabolism - Homo sapiens (human)	78	14	0.179	0.000135	0.000623	KEGG
Tyrosine metabolism - Homo sapiens (human)	78	14	0.179	0.000135	0.000623	KEGG
Neuroactive ligand-receptor interaction - Homo sapiens (human)	130	13	0.1	0.0392	0.0651	KEGG
Amino sugar and nucleotide sugar metabolism - Homo sapiens (human)	108	12	0.111	0.0228	0.0424	KEGG
Phenylalanine metabolism - Homo sapiens (human)	72	12	0.167	0.000817	0.00247	KEGG
Arginine biosynthesis - Homo sapiens (human)	23	12	0.522	9.51e-10	1.6e-08	KEGG
Glyoxylate and dicarboxylate metabolism - Homo sapiens (human)	62	11	0.177	0.000782	0.00243	KEGG
Pentose and glucuronate interconversions - Homo sapiens (human)	55	11	0.2	0.000265	0.000979	KEGG
Nicotinate and nicotinamide metabolism - Homo sapiens (human)	55	11	0.2	0.000265	0.000979	KEGG
Histidine metabolism - Homo sapiens (human)	47	11	0.234	5.87e-05	0.000385	KEGG
Galactose metabolism - Homo sapiens (human)	46	11	0.239	4.74e-05	0.000329	KEGG
Taste transduction - Homo sapiens (human)	33	11	0.333	1.36e-06	1.34e-05	KEGG
beta-Alanine metabolism - Homo sapiens (human)	32	10	0.312	8.1e-06	6.37e-05	KEGG
Taurine and hypotaurine metabolism - Homo sapiens (human)	22	10	0.455	1.37e-07	1.8e-06	KEGG
Glycerophospholipid metabolism - Homo sapiens (human)	52	9	0.173	0.00279	0.007	KEGG
cAMP signaling pathway - Homo sapiens (human)	40	9	0.225	0.000384	0.00133	KEGG
Glutathione metabolism - Homo sapiens (human)	38	9	0.237	0.000254	0.000979	KEGG
Glucagon signaling pathway - Homo sapiens (human)	26	9	0.346	9.06e-06	6.68e-05	KEGG
Lysine degradation - Homo sapiens (human)	55	8	0.145	0.0136	0.0273	KEGG
Biosynthesis of unsaturated fatty acids - Homo sapiens (human)	55	8	0.145	0.0136	0.0273	KEGG
Ascorbate and aldarate metabolism - Homo sapiens (human)	48	8	0.167	0.00602	0.0137	KEGG
Phenylalanine, tyrosine and tryptophan biosynthesis - Homo sapiens (human)	35	8	0.229	0.000727	0.00232	KEGG
Pantothenate and CoA biosynthesis - Homo sapiens (human)	28	8	0.286	0.000137	0.000623	KEGG
Fructose and mannose metabolism - Homo sapiens (human)	54	7	0.13	0.0363	0.0616	KEGG
Fatty acid biosynthesis - Homo sapiens (human)	50	7	0.14	0.0249	0.0452	KEGG
Pentose phosphate pathway - Homo sapiens (human)	35	7	0.2	0.00353	0.00869	KEGG
Pyruvate metabolism - Homo sapiens (human)	31	7	0.226	0.00169	0.00464	KEGG
AMPK signaling pathway - Homo sapiens (human)	23	7	0.304	0.000236	0.00096	KEGG
Citrate cycle (TCA cycle) - Homo sapiens (human)	20	7	0.35	8.68e-05	0.000512	KEGG
Synaptic vesicle cycle - Homo sapiens (human)	12	7	0.583	1.33e-06	1.34e-05	KEGG
Tryptophan metabolism - Homo sapiens (human)	81	6	0.074	0.336	0.382	KEGG
Butanoate metabolism - Homo sapiens (human)	42	6	0.143	0.0337	0.0593	KEGG
Starch and sucrose metabolism - Homo sapiens (human)	37	6	0.162	0.019	0.0362	KEGG
Sulfur metabolism - Homo sapiens (human)	33	6	0.182	0.011	0.0232	KEGG
Carbohydrate digestion and absorption - Homo sapiens (human)	27	6	0.222	0.00395	0.00913	KEGG
Valine, leucine and isoleucine biosynthesis - Homo sapiens (human)	23	6	0.261	0.00164	0.00464	KEGG
Insulin resistance - Homo sapiens (human)	21	6	0.286	0.000973	0.00287	KEGG
Retrograde endocannabinoid signaling - Homo sapiens (human)	19	6	0.316	0.000538	0.00181	KEGG
Parkinson disease - Homo sapiens (human)	15	6	0.4	0.000121	0.000623	KEGG
Regulation of lipolysis in adipocytes - Homo sapiens (human)	15	6	0.4	0.000121	0.000623	KEGG
Neomycin, kanamycin and gentamicin biosynthesis - Homo sapiens (human)	81	5	0.062	0.518	0.556	KEGG
Serotonergic synapse - Homo sapiens (human)	42	5	0.119	0.0961	0.137	KEGG
Vitamin digestion and absorption - Homo sapiens (human)	39	5	0.128	0.0747	0.111	KEGG
Glycerolipid metabolism - Homo sapiens (human)	36	5	0.139	0.0563	0.0874	KEGG
Thiamine metabolism - Homo sapiens (human)	31	5	0.161	0.0321	0.0573	KEGG
Caffeine metabolism - Homo sapiens (human)	22	5	0.227	0.00763	0.017	KEGG
Oxidative phosphorylation - Homo sapiens (human)	16	5	0.312	0.00169	0.00464	KEGG
Dopaminergic synapse - Homo sapiens (human)	12	5	0.417	0.000372	0.00133	KEGG
Prolactin signaling pathway - Homo sapiens (human)	11	5	0.455	0.000228	0.000959	KEGG
Choline metabolism in cancer - Homo sapiens (human)	11	5	0.455	0.000228	0.000959	KEGG
Alcoholism - Homo sapiens (human)	10	5	0.5	0.00013	0.000623	KEGG
GABAergic synapse - Homo sapiens (human)	9	5	0.556	6.85e-05	0.000425	KEGG
Ubiquinone and other terpenoid-quinone biosynthesis - Homo sapiens (human)	90	4	0.044	0.782	0.809	KEGG
Phosphonate and phosphinate metabolism - Homo sapiens (human)	57	4	0.07	0.43	0.47	KEGG
Propanoate metabolism - Homo sapiens (human)	48	4	0.083	0.308	0.36	KEGG
Valine, leucine and isoleucine degradation - Homo sapiens (human)	42	4	0.095	0.229	0.279	KEGG
Ferroptosis - Homo sapiens (human)	31	4	0.129	0.104	0.147	KEGG
Thermogenesis - Homo sapiens (human)	25	4	0.16	0.0549	0.0863	KEGG
Proximal tubule bicarbonate reclamation - Homo sapiens (human)	17	4	0.235	0.0149	0.0292	KEGG
Sphingolipid signaling pathway - Homo sapiens (human)	16	4	0.25	0.0119	0.0247	KEGG
D-Glutamine and D-glutamate metabolism - Homo sapiens (human)	12	4	0.333	0.0039	0.00913	KEGG
Morphine addiction - Homo sapiens (human)	12	4	0.333	0.0039	0.00913	KEGG
Gap junction - Homo sapiens (human)	11	4	0.364	0.00272	0.00698	KEGG
Amphetamine addiction - Homo sapiens (human)	10	4	0.4	0.00182	0.00476	KEGG
Cocaine addiction - Homo sapiens (human)	8	4	0.5	0.000665	0.00218	KEGG
Porphyrin and chlorophyll metabolism - Homo sapiens (human)	141	3	0.021	0.991	0.991	KEGG
Steroid hormone biosynthesis - Homo sapiens (human)	99	3	0.03	0.936	0.948	KEGG
Fatty acid degradation - Homo sapiens (human)	50	3	0.06	0.567	0.598	KEGG
Inositol phosphate metabolism - Homo sapiens (human)	47	3	0.064	0.525	0.558	KEGG
Inflammatory mediator regulation of TRP channels - Homo sapiens (human)	36	3	0.083	0.353	0.393	KEGG
Pathways in cancer - Homo sapiens (human)	35	3	0.086	0.337	0.382	KEGG
Glycolysis / Gluconeogenesis - Homo sapiens (human)	31	3	0.097	0.271	0.323	KEGG
Biotin metabolism - Homo sapiens (human)	28	3	0.107	0.223	0.274	KEGG
Vitamin B6 metabolism - Homo sapiens (human)	28	3	0.107	0.223	0.274	KEGG
Linoleic acid metabolism - Homo sapiens (human)	28	3	0.107	0.223	0.274	KEGG
Vascular smooth muscle contraction - Homo sapiens (human)	26	3	0.115	0.192	0.244	KEGG
Sphingolipid metabolism - Homo sapiens (human)	25	3	0.12	0.177	0.227	KEGG
Aldosterone synthesis and secretion - Homo sapiens (human)	24	3	0.125	0.163	0.211	KEGG
Renin secretion - Homo sapiens (human)	21	3	0.143	0.121	0.16	KEGG
HIF-1 signaling pathway - Homo sapiens (human)	15	3	0.2	0.0534	0.0851	KEGG
cGMP-PKG signaling pathway - Homo sapiens (human)	14	3	0.214	0.0446	0.0721	KEGG
Insulin secretion - Homo sapiens (human)	13	3	0.231	0.0366	0.0616	KEGG
Amoebiasis - Homo sapiens (human)	13	3	0.231	0.0366	0.0616	KEGG
Sulfur relay system - Homo sapiens (human)	11	3	0.273	0.023	0.0424	KEGG
Longevity regulating pathway - Homo sapiens (human)	8	3	0.375	0.0089	0.0194	KEGG
FoxO signaling pathway - Homo sapiens (human)	5	3	0.6	0.00181	0.00476	KEGG
Arachidonic acid metabolism - Homo sapiens (human)	75	2	0.027	0.94	0.948	KEGG
Folate biosynthesis - Homo sapiens (human)	57	2	0.035	0.856	0.878	KEGG
Primary bile acid biosynthesis - Homo sapiens (human)	47	2	0.043	0.771	0.805	KEGG
Phosphatidylinositol signaling system - Homo sapiens (human)	29	2	0.069	0.513	0.555	KEGG
Ovarian steroidogenesis - Homo sapiens (human)	24	2	0.083	0.414	0.457	KEGG
Thyroid hormone synthesis - Homo sapiens (human)	21	2	0.095	0.35	0.393	KEGG
Riboflavin metabolism - Homo sapiens (human)	20	2	0.1	0.328	0.38	KEGG
Nitrogen metabolism - Homo sapiens (human)	19	2	0.105	0.306	0.36	KEGG
Glycosylphosphatidylinositol (GPI)-anchor biosynthesis - Homo sapiens (human)	16	2	0.125	0.24	0.289	KEGG
Fc epsilon RI signaling pathway - Homo sapiens (human)	11	2	0.182	0.132	0.174	KEGG
Parathyroid hormone synthesis, secretion and action - Homo sapiens (human)	10	2	0.2	0.113	0.151	KEGG
Amyotrophic lateral sclerosis (ALS) - Homo sapiens (human)	10	2	0.2	0.113	0.151	KEGG
D-Arginine and D-ornithine metabolism - Homo sapiens (human)	10	2	0.2	0.113	0.151	KEGG
African trypanosomiasis - Homo sapiens (human)	10	2	0.2	0.113	0.151	KEGG
Long-term depression - Homo sapiens (human)	9	2	0.222	0.0935	0.135	KEGG
Olfactory transduction - Homo sapiens (human)	8	2	0.25	0.0756	0.111	KEGG
Glutamatergic synapse - Homo sapiens (human)	8	2	0.25	0.0756	0.111	KEGG
Nicotine addiction - Homo sapiens (human)	7	2	0.286	0.0589	0.0903	KEGG
Type II diabetes mellitus - Homo sapiens (human)	6	2	0.333	0.0437	0.0717	KEGG
Lysosome - Homo sapiens (human)	4	2	0.5	0.0189	0.0362	KEGG
mTOR signaling pathway - Homo sapiens (human)	3	2	0.667	0.00983	0.0211	KEGG
