# Supplementary material for: A metabolome atlas of the aging mouse brain
Source: Nat Commun. 2021 Oct 15;12:6021. doi: 10.1038/s41467-021-26310-y (PMC8519999; doi:10.1038/s41467-021-26310-y)
Supplement: Supplementary file 8 — Supplementary Dataset 5 [file 41467_2021_26310_MOESM8_ESM.xlsx]

## Sheet: BG
Metabolites found 5 fold higher in basal ganglia
	Basal ganglia		Cerebellum		Cerebral cortex		Hippocampus		Hypothalamus		Medulla		Midbrain		Olfactory bulb		Pons		Thalamus
	FDR	Fold change	FDR	Fold change	FDR	Fold change	FDR	Fold change	FDR	Fold change	FDR	Fold change	FDR	Fold change	FDR	Fold change	FDR	Fold change	FDR	Fold change
3-(Hydroxymethyl)phenol	2.35714e-35	33.5489	3.76366e-29	0.069425	5.26465e-07	0.366366	2.41066e-20	0.136378	7.04178e-10	3.65566	0.0004177	0.596231	0.155763	0.720343	3.57587e-14	3.91052	0.293316	1.48334	0.00146522	1.7663
3,4-Dihydroxyphenylacetic acid	4.33676e-34	9.65325	0.000881812	0.439462	0.253054	0.712919	0.0570709	0.52093	0.583758	1.19289	5.39246e-06	0.438053	0.00016268	0.472103	0.000714328	1.72145	0.0574688	0.661364	0.332998	1.29231
3-Hydroxyphenylacetic acid	3.4305e-21	6.8621	0.34027	0.936448	0.507394	0.965089	0.762301	0.996018	0.00223047	1.43556	0.0171856	0.952549	0.0273661	0.89772	0.043284	0.883467	0.000328775	0.776883	0.945497	1.01373
3-Methoxytyramine	2.39048e-37	256.762	4.54119e-14	0.0128469	0.00947268	0.409973	2.25189e-14	0.0130039	0.00356988	4.85702	6.43613e-09	0.0133387	0.116214	1.08037	1.5392e-17	20.2006	0.0212042	0.771711	0.000660108	6.47665
4-Hydroxymandelonitrile	1.70288e-31	23.7861	0.00151279	0.478473	0.705256	0.784323	5.53672e-08	0.38517	0.016471	1.67405	1.36535e-08	0.292471	0.146148	0.593263	7.15191e-09	3.0374	0.00254375	0.583851	0.813345	1.12389
Adenosine	1.50429e-10	19.1067	0.00238287	8.23384	0.120349	2.88076	0.835406	0.508654	2.23101e-07	0.106065	0.322563	0.995508	0.124113	0.740701	0.822218	1.1914	0.30829	0.548665	0.0641583	0.380953
Adenosine isomer	6.43281e-11	21.5947	0.00113988	9.10262	0.0710623	3.20981	0.904867	0.50126	8.26321e-08	0.0409934	0.269787	0.89271	0.133959	0.685547	0.901274	0.950132	0.250373	0.473549	0.0415683	0.232354
Cer-NS d36:2; Cer-NS d18:2/18:0;	9.07897e-20	5.07526	2.4354e-18	0.189355	1.69718e-19	4.62591	1.91461e-17	4.18854	1.57694e-08	2.98659	1.47728e-25	0.153463	0.0508052	0.573842	1.0525e-05	0.423889	5.67858e-16	0.218708	0.375283	1.30842
Cys-Pro	0.439986	8.25	0.000584311	14.57	0.0164837	11.235	0.792822	1	0.699227	6.36	0.00554577	1	0.104538	1	0.383566	8.79	0.00155899	1	0.846378	1
Dopamine	8.01741e-18	248.27	0.0124626	1	0.810128	1	0.0259453	1	0.347189	1	0.00868898	1	0.59792	1	0.0223606	18.24	0.676747	1	0.572952	1
Hexanoyl-carnitine	2.001e-06	157.19	0.99317	1.31468	0.000703075	122.095	0.444088	0.188113	0.16507	3.0597	1.06977e-06	0.0169563	0.0481931	0.0210349	0.000797564	9.34494	0.000136586	0.017319	0.181222	0.0211416
Homovanillic acid	5.10209e-33	14.3956	5.31381e-13	0.223829	3.60986e-09	0.290549	1.79931e-09	0.338095	2.5898e-05	2.71804	1.39212e-09	0.347065	0.000102521	0.448022	1.4574e-12	3.75253	0.993282	1.11875	8.12677e-09	3.48908
LPE 24:5;	0.00123434	6.36011	0.000104751	0.257799	0.00746545	2.1243	0.181665	2.31992	0.116959	3.80907	0.857225	1.30435	0.00111833	0.34117	0.947824	0.942509	0.121512	0.532459	0.900019	0.963315
LPE 24:6;	0.181686	5.2271	0.396284	0.685397	0.161025	3.33746	0.960133	0.844654	0.643194	0.997066	0.123687	6.59323	0.133413	0.64888	0.0875557	2.88139	0.115141	0.485391	0.239516	0.599379
Methylcatechol	2.35714e-35	27.7143	1.6657e-09	0.226682	1.3865e-06	0.270693	3.4078e-10	0.200168	3.35236e-09	3.09969	4.87819e-07	0.368475	0.000205998	0.441713	5.95323e-12	3.50759	0.429646	0.91988	0.0822437	1.26763
Salicylic alcohol	2.01909e-35	36.1146	7.30315e-11	0.120347	3.74366e-06	0.157378	7.03218e-07	0.142077	0.00376273	3.96667	5.43083e-05	0.187917	0.0625572	0.27303	1.32918e-07	5.85182	0.947291	0.74609	0.127122	1.48349

## Sheet: CB
Metabolites found 5 fold higher in cerebellum
	Basal ganglia		Cerebellum		Cerebral cortex		Hippocampus		Hypothalamus		Medulla		Midbrain		Olfactory bulb		Pons		Thalamus
	FDR	Fold change	FDR	Fold change	FDR	Fold change	FDR	Fold change	FDR	Fold change	FDR	Fold change	FDR	Fold change	FDR	Fold change	FDR	Fold change	FDR	Fold change
Adenosine	1.50429e-10	19.1067	0.00238287	8.23384	0.120349	2.88076	0.835406	0.508654	2.23101e-07	0.106065	0.322563	0.995508	0.124113	0.740701	0.822218	1.1914	0.30829	0.548665	0.0641583	0.380953
Adenosine isomer	6.43281e-11	21.5947	0.00113988	9.10262	0.0710623	3.20981	0.904867	0.50126	8.26321e-08	0.0409934	0.269787	0.89271	0.133959	0.685547	0.901274	0.950132	0.250373	0.473549	0.0415683	0.232354
Cys-Pro	0.439986	8.25	0.000584311	14.57	0.0164837	11.235	0.792822	1	0.699227	6.36	0.00554577	1	0.104538	1	0.383566	8.79	0.00155899	1	0.846378	1
Guanine	0.0122733	0.824434	9.87604e-36	11.7718	0.930287	1.02875	0.00341822	0.850717	0.474137	0.933206	0.101862	1.18779	0.00607701	0.807726	0.0067103	1.23525	0.000651957	0.822991	0.00048853	0.792257

## Sheet: CT
Metabolites found 5 fold higher in cerebral cortex
	Basal ganglia		Cerebellum		Cerebral cortex		Hippocampus		Hypothalamus		Medulla		Midbrain		Olfactory bulb		Pons		Thalamus
	FDR	Fold change	FDR	Fold change	FDR	Fold change	FDR	Fold change	FDR	Fold change	FDR	Fold change	FDR	Fold change	FDR	Fold change	FDR	Fold change	FDR	Fold change
Cys-Pro	0.439986	8.25	0.000584311	14.57	0.0164837	11.235	0.792822	1	0.699227	6.36	0.00554577	1	0.104538	1	0.383566	8.79	0.00155899	1	0.846378	1
Hexanoyl-carnitine	2.001e-06	157.19	0.99317	1.31468	0.000703075	122.095	0.444088	0.188113	0.16507	3.0597	1.06977e-06	0.0169563	0.0481931	0.0210349	0.000797564	9.34494	0.000136586	0.017319	0.181222	0.0211416
LPS 18:1;	0.831929	1.14286	0.584814	0.5625	0.661678	6.8125	0.782778	0.8125	0.196297	0.75	0.0336229	2.42857	0.284346	0.125	0.530539	0.625	0.46051	0.875	0.593646	1.71429

## Sheet: HC
Metabolites found 5 fold higher in hippocampus
	Basal ganglia		Cerebellum		Cerebral cortex		Hippocampus		Hypothalamus		Medulla		Midbrain		Olfactory bulb		Pons		Thalamus
	FDR	Fold change	FDR	Fold change	FDR	Fold change	FDR	Fold change	FDR	Fold change	FDR	Fold change	FDR	Fold change	FDR	Fold change	FDR	Fold change	FDR	Fold change

## Sheet: HT
Metabolites found 5 fold higher in hypothalamus
	Basal ganglia		Cerebellum		Cerebral cortex		Hippocampus		Hypothalamus		Medulla		Midbrain		Olfactory bulb		Pons		Thalamus
	FDR	Fold change	FDR	Fold change	FDR	Fold change	FDR	Fold change	FDR	Fold change	FDR	Fold change	FDR	Fold change	FDR	Fold change	FDR	Fold change	FDR	Fold change
Cys-Pro	0.439986	8.25	0.000584311	14.57	0.0164837	11.235	0.792822	1	0.699227	6.36	0.00554577	1	0.104538	1	0.383566	8.79	0.00155899	1	0.846378	1
Histamine	1.71823e-14	3.49074	1.08964e-18	0.171249	0.160464	1.38072	3.76459e-05	0.420267	6.69907e-25	6.12389	2.37036e-17	0.202748	0.108228	1.42504	1.77752e-05	0.46076	0.686696	1.05916	0.000685661	1.73956

## Sheet: MD
Metabolites found 5 fold higher in medulla
	Basal ganglia		Cerebellum		Cerebral cortex		Hippocampus		Hypothalamus		Medulla		Midbrain		Olfactory bulb		Pons		Thalamus
	FDR	Fold change	FDR	Fold change	FDR	Fold change	FDR	Fold change	FDR	Fold change	FDR	Fold change	FDR	Fold change	FDR	Fold change	FDR	Fold change	FDR	Fold change
Cer-NDS d36:0; Cer-NDS d18:0/18:0;	0.0616304	0.603731	0.0384526	0.74273	3.87966e-07	0.35032	0.000532218	0.422696	1.29501e-05	0.336673	5.42652e-17	5.78165	0.174191	1.47336	4.7044e-06	0.50562	2.33914e-18	4.7764	0.000423464	1.94579
Cer-NDS d42:0; Cer-NDS d18:0/24:0;	3.5182e-05	0.851064	0.272936	0.933282	0.00202751	0.831764	1.8332e-07	0.809449	8.31176e-05	0.789775	2.81383e-16	342.71	0.369977	1.10333	0.00198416	0.836132	4.65937e-21	313.359	0.00726477	9.62761
Cer-NDS d42:1; Cer-NDS d18:0/24:1;	0.836838	1.02687	0.328379	0.790624	4.93965e-20	0.103292	7.02747e-14	0.270694	0.019634	0.659788	8.92299e-18	9.62571	0.00058868	1.74746	3.48481e-12	0.256474	6.56071e-21	9.81242	6.30171e-09	2.97376
Cer-NS d42:1; Cer-NS d18:1/24:0;	0.0196809	0.701546	0.263398	1.53017	1.61808e-14	0.072023	4.41385e-10	0.16277	8.11184e-08	0.242808	1.07498e-25	7.59749	0.0129263	1.78032	2.57084e-17	0.0631047	1.71835e-25	7.45332	9.13267e-08	2.99022
Cer-NS d44:2; Cer-NS d20:1/24:1;	0.492339	0.66649	0.0399218	0.549417	2.51682e-09	0.133334	4.07796e-10	0.16032	0.0439786	0.788203	1.33268e-13	9.59316	3.79195e-07	3.61484	4.81884e-19	0.126905	4.851e-13	9.39768	5.84602e-10	5.47888
DAG 37:4; DAG 17:0_20:4;	0.167864	0.71497	0.397146	1.05831	5.51019e-14	0.204272	4.63522e-07	0.423619	0.00760825	0.601375	7.3467e-27	5.74186	0.326795	1.50085	2.82906e-21	0.163465	1.33734e-22	4.81206	0.000200457	2.15281
DAG 44:2; DAG 18:1_26:1;	0.0270116	0.620468	0.00826753	1.71047	1.62418e-23	0.0394043	1.58966e-15	0.106869	0.00519299	0.452837	1.42397e-26	5.45817	8.09099e-05	2.27889	5.213e-20	0.068735	2.02273e-23	4.83881	8.36666e-07	2.51802
HexCer-NDS d36:0; HexCer-NDS d18:0/18:0;	0.580876	1.31557	0.0981233	0.768908	4.5775e-19	0.266292	1.77477e-06	0.544262	0.0619648	0.796219	1.29692e-21	6.42657	0.142536	1.40559	3.26197e-17	0.338091	6.89505e-22	6.09818	9.84767e-06	2.68296
HexCer-NDS d38:0; HexCer-NDS d18:0/20:0;	0.616586	1.23894	0.195987	0.863587	1.8361e-20	0.218056	3.22382e-09	0.430813	0.00883517	0.698214	3.58631e-25	11.963	0.24285	1.27569	1.26153e-18	0.274231	4.00113e-24	11.6505	1.62868e-08	3.24934
HexCer-NDS d41:2;	0.966327	0.808004	0.438052	0.677901	0.0354287	0.0499001	0.0762562	0.34879	0.430792	1.41187	0.00727671	8.53823	0.648167	2.93775	0.0182372	0.0516268	0.0132694	5.67272	0.0228284	3.5436
HexCer-NDS d44:1; HexCer-NDS d18:0/26:1;	0.052349	0.734123	0.849474	1.22038	5.0356e-11	0.173877	1.22592e-11	0.195377	0.000772054	0.235513	1.34883e-23	29.0169	0.485552	2.01977	2.23235e-08	0.175002	3.15174e-23	24.9039	2.26028e-05	5.63896
HexCer-NDS d46:4;	0.178091	0.934038	0.509409	1.10351	4.1673e-22	0.167622	4.88506e-15	0.232385	0.0017673	0.662485	5.37241e-24	5.17008	0.00267398	1.48691	2.70742e-13	0.365283	5.3343e-24	4.82743	5.40071e-08	2.27174
HexCer-NS d42:3; HexCer-NS d18:1/24:2;	0.408302	3.00842	4.15357e-06	0.028608	0.00281505	0.0497014	7.98264e-05	0.0533055	0.539842	2.60056	8.99833e-08	8.30102	0.0879832	5.66894	3.50731e-13	0.00709687	1.11673e-08	9.18304	5.8036e-05	7.50536
HexCer-NS d43:2; HexCer-NS d19:1/24:1;	0.457928	0.953726	0.171673	0.860261	2.75901e-13	0.133462	2.11498e-07	0.37097	0.0289021	0.660506	3.28222e-17	4.99873	0.0258146	2.42545	8.35821e-12	0.219363	1.46078e-16	4.66185	6.88987e-07	3.33011
LPC 26:0-SN1;	0.00244696	0.497739	0.00505739	2.12192	2.09734e-21	0.0232971	8.88086e-15	0.0549228	0.000115813	0.313957	2.32631e-28	9.53421	0.00470661	2.2608	6.34649e-16	0.0821034	1.23472e-25	7.64448	1.21177e-06	3.0821
LPC 26:1-SN1;	0.0311122	0.516459	0.0277818	1.85081	1.28967e-23	0.0392985	1.06075e-14	0.0892753	0.000266991	0.311956	9.18488e-28	9.06047	0.00886668	2.27861	6.57839e-16	0.0817954	1.23472e-25	8.43317	1.27698e-07	4.10903
LPE 14:0;	0.0864073	1	0.453776	1	0.0978827	1	0.593432	1	0.0200994	1	1.08668e-06	50.98	0.530364	1	0.000632302	1	0.0110626	1	0.614294	1
LPE 20:0;	0.510952	1.16044	0.954828	0.742547	5.76574e-11	0.179981	0.000163936	0.394484	0.00510801	0.471217	3.34058e-20	7.81221	0.535229	0.81226	9.6584e-08	0.277029	2.62798e-13	3.74871	0.0282885	1.553
LPE 20:1;	0.396707	2.0141	0.892314	0.998211	6.1684e-10	0.259793	0.000287659	0.458745	0.0281322	0.643947	1.12137e-15	10.4986	0.850096	0.747617	1.74001e-08	0.320462	4.52715e-10	4.24549	0.0138614	1.42549
LPE 20:2;	0.665766	2.0026	0.764326	0.931219	2.59635e-07	0.11148	0.000170726	0.173882	0.0253716	0.197196	2.91917e-16	7.8033	0.629281	0.80856	1.32706e-07	0.150273	1.56923e-10	4.92037	0.0893484	1.44878
LPE 22:1;	0.435034	1.58563	0.720311	0.55633	9.89186e-10	0.0527713	4.70584e-05	0.0971834	0.000562317	0.206287	8.74586e-21	12.6727	0.910193	0.786562	3.78444e-11	0.0605831	3.38674e-14	5.66357	0.00136702	2.22387
LPE 22:2;	0.550643	2.50107	0.711949	0.771906	0.000507988	0.421366	0.0350504	0.4664	0.000173025	0.420801	3.5118e-14	24.6725	0.0445305	1.18238	0.000972774	0.433036	9.35923e-10	18.9337	0.187053	3.51385
LPE 22:3;	0.224349	2.42939	0.00338638	0.571564	0.00187119	0.557865	0.403124	0.782729	0.769061	0.918902	3.03296e-09	5.45908	0.0770398	0.686685	0.116779	0.799436	0.000845378	1.84671	0.669052	0.971951
LPE 24:6;	0.181686	5.2271	0.396284	0.685397	0.161025	3.33746	0.960133	0.844654	0.643194	0.997066	0.123687	6.59323	0.133413	0.64888	0.0875557	2.88139	0.115141	0.485391	0.239516	0.599379
PC 31:1; B	0.900052	2.44352	0.260156	0.777056	0.379432	0.52151	0.959895	0.77758	0.221808	0.755528	0.0683301	10.3289	0.762922	4.40554	0.751694	0.860755	0.0685449	7.20176	0.873122	4.11774
PC 41:1; PC 23:0_18:1;	0.0742745	0.777333	0.950971	1.23185	5.45377e-17	0.290613	5.75448e-10	0.427161	0.00301761	0.787797	2.43444e-24	5.28811	7.35836e-05	2.08316	1.23775e-21	0.277496	7.08069e-21	4.47878	9.1509e-08	2.32728
PC 42:0;	0.00104589	0.489137	0.00804556	1.92031	1.83369e-24	0.064477	1.14483e-19	0.132949	0.00135184	0.483166	1.20187e-28	6.37492	0.000397455	2.09586	4.56983e-12	0.240843	1.44475e-25	5.29018	1.1405e-06	2.49152
PC 42:1; PC 24:0_18:1;	0.050724	0.742896	0.454407	1.20793	1.00717e-16	0.290332	1.9958e-10	0.369192	0.000160095	0.541271	1.29289e-27	5.7355	9.18398e-05	1.76006	5.58522e-25	0.213229	6.18967e-24	4.80419	8.17634e-07	1.94081
PC 43:0;	4.17094e-07	0.187871	0.0346666	4.95829	2.17788e-08	0.145471	2.18663e-14	0.143732	0.000859617	0.194567	1.48638e-22	26.6053	0.0274724	8.00844	0.000504424	0.183314	8.65448e-18	23.3895	0.0123141	6.32366
PC 43:1;	0.00630757	0.640083	0.13594	1.55773	1.17421e-20	0.236882	4.14456e-14	0.321659	0.00356988	0.634326	1.29289e-27	6.20287	2.51665e-06	2.28471	1.88669e-20	0.252282	2.93633e-22	4.48553	9.98982e-07	2.3742
PC 43:2;	0.016778	0.643875	0.977817	1.41381	2.38652e-19	0.126702	3.49978e-13	0.242511	0.023537	0.822599	5.86702e-24	10.8197	0.000181582	2.98236	1.14996e-14	0.236172	4.49953e-22	8.20429	1.82654e-07	3.75594
PC 44:0;	2.07367e-05	0.457725	0.00387349	1.89783	6.66499e-22	0.167089	3.3962e-17	0.194911	6.89897e-05	0.414898	3.41225e-28	7.24051	0.000139407	2.29017	2.14385e-10	0.291567	6.99342e-25	5.71624	6.76709e-06	2.59188
PC 44:1;	0.00383566	0.584473	0.0610116	1.3803	1.87956e-20	0.150638	1.35543e-14	0.185497	0.000320175	0.50898	2.10874e-29	6.42652	8.47865e-05	1.88924	5.48697e-18	0.247041	1.09644e-24	5.32649	5.42922e-06	2.0308
PC 44:2;	0.00745818	0.606341	0.454778	1.37871	3.5827e-23	0.1695	6.3791e-17	0.25166	0.00861851	0.555848	2.43e-29	7.63801	3.94966e-06	2.55565	1.77619e-19	0.226272	1.23472e-25	6.50258	1.72625e-07	2.75589
PC 45:5;	0.00227897	0.383643	0.370055	1.43008	6.23797e-18	0.0163018	1.48353e-10	0.0987538	0.0576388	0.604049	6.01017e-21	7.74895	1.03531e-05	4.19989	3.28712e-11	0.0929941	2.40972e-16	6.39963	1.03278e-08	4.50215
PC 46:1;	3.38282e-06	0.252229	0.0789783	1.85235	4.66602e-20	0.0742516	1.029e-17	0.104108	0.00898894	0.432803	2.10874e-29	11.4506	1.53893e-05	4.3618	2.51887e-13	0.143221	2.11269e-25	9.17085	2.8421e-05	4.12106
PC 46:2;	0.000438761	0.331641	0.296856	1.52242	4.44521e-23	0.0714441	2.47015e-14	0.0946029	0.00866327	0.451764	2.10874e-29	10.4761	5.23648e-06	3.50299	4.4452e-16	0.106454	6.56269e-25	8.73655	1.12423e-05	3.4126
PC 46:4;	0.00392547	0.304042	0.29234	0.974826	1.44538e-13	0.0573082	3.13906e-08	0.0799267	0.000404197	0.222806	2.1189e-24	9.58451	0.00623799	1.4795	1.88371e-14	0.0622017	3.84997e-19	6.68243	4.6877e-05	1.96496
PC 48:1;	1.7336e-11	0.255495	0.956623	2.25915	3.42098e-06	0.267817	2.23444e-08	0.254234	2.45809e-07	0.290267	3.76017e-28	15.4194	0.000103722	3.79343	7.51663e-09	0.264422	5.27806e-24	12.5282	0.0054736	3.67578
PC O-38:1; or PC P-38:0	0.691521	1.14528	0.329268	0.971091	5.46417e-22	0.231951	2.83889e-10	0.478871	0.138148	0.846246	1.33396e-19	8.97229	0.0123156	1.53204	2.18812e-15	0.366585	1.05592e-18	9.05265	4.34495e-08	2.88967
PC O-38:1; or PC P-38:0; B	0.137908	0.768028	0.584814	1.29054	1.90518e-22	0.0914122	7.32689e-13	0.257464	0.0124927	0.625938	5.98254e-28	7.3012	0.0161947	1.69683	9.41018e-19	0.158775	1.44475e-25	6.91337	1.53106e-07	2.41414
PC O-38:2; or PC P-38:1	0.804473	1.02578	0.755785	1.16041	3.72183e-14	0.136625	2.01928e-08	0.307441	0.0124781	0.646728	1.19754e-14	5.7773	0.00420036	2.28417	1.01451e-15	0.191269	1.94087e-17	5.64777	1.13319e-05	3.05372
PC O-38:3; or PC P-38:2	0.88162	1.18652	0.245027	0.826165	1.68494e-11	0.243596	4.28034e-07	0.436955	0.183793	0.952036	9.25932e-17	5.31279	0.0658313	1.8816	1.45671e-16	0.217464	3.80611e-16	4.52435	5.72584e-06	2.57106
PC O-42:2; or PC P-42:1	0.0435615	0.500049	0.199478	2.74366	4.0273e-17	0.0269621	1.59926e-16	0.0496314	0.00632265	0.533096	3.06115e-23	18.5883	0.00295706	3.16616	1.29045e-10	0.0869477	1.94415e-21	13.8152	3.15545e-05	4.63115
PE 23:1;	0.913208	1.03639	0.681695	0.938503	3.34634e-13	0.140504	5.05315e-06	0.401273	0.245619	0.855046	1.71145e-13	9.33064	0.0551368	2.10467	1.17937e-13	0.102278	2.37112e-12	7.61428	3.04256e-06	4.36325
PE 38:0; PE 18:0_20:0;	0.216192	0.915035	0.734032	1.43386	1.04855e-06	0.0304599	0.000791924	0.0319489	0.292934	0.778931	5.66315e-12	27.4129	0.981213	0.967225	1.14389e-06	0.0307031	1.30744e-09	18.4412	0.0139937	3.09357
PE 40:1; PE 22:0_18:1;	0.22887	0.829331	0.822315	1.13864	6.7595e-20	0.305972	7.70787e-11	0.419287	0.004773	0.68981	2.88129e-26	5.04938	0.000812749	1.62254	9.42884e-24	0.27999	7.46175e-24	4.30004	2.46624e-09	2.28144
PE O-22:4; or PE P-22:3	0.327064	2.00731	0.851275	0.93517	3.62731e-10	0.192857	0.000404098	0.425802	0.0179047	0.562081	6.18201e-16	8.27225	0.74888	0.820282	1.36036e-08	0.238044	1.00135e-09	4.19535	0.0133673	1.42778
PE O-36:0;	0.654954	0.974314	0.0323438	0.800461	1.81671e-06	0.627967	1.76376e-05	0.664108	0.632528	1.04146	1.97216e-18	6.45661	0.839969	0.863008	1.20923e-12	0.514436	2.26766e-12	4.14212	0.00291873	1.66147
PE O-38:0;	0.194914	0.578209	0.498578	1.17417	1.58553e-09	0.122781	1.18732e-06	0.203321	0.209104	0.497934	2.98163e-16	9.99179	0.422381	0.843411	5.50766e-11	0.133273	3.07758e-13	7.27561	0.00178618	1.90176
PE O-38:1; PE O-18:1_20:0; or PE P-38:0; PE P-18:0_20:0;	0.456764	0.993588	0.427606	1.1343	1.91629e-13	0.31584	3.22979e-08	0.367937	0.0893586	0.694248	3.51991e-18	5.33777	0.239048	0.960913	5.45085e-13	0.40243	8.21712e-16	4.52833	0.000155765	1.94254
PE O-39:1; or PE P-39:0;	0.220067	0.92549	0.897506	1.14	1.05541e-23	0.275393	2.4949e-15	0.386643	0.037806	0.741196	2.48994e-28	6.64648	0.0896075	1.54813	1.11457e-11	0.457133	7.66592e-25	6.14072	5.93475e-07	2.50571
PE P-38:0; or PE O-38:1;	0.434698	0.922705	0.923722	1.07061	6.55466e-19	0.326103	1.02476e-12	0.390788	0.0191386	0.729668	5.51855e-28	5.52432	0.0228666	1.39565	1.31007e-24	0.241241	1.24415e-25	5.37043	2.50099e-08	2.1582
PE P-39:1; or PE O-39:2; isomer A	0.210902	0.892146	0.83741	1.18921	7.11148e-18	0.187451	1.30492e-11	0.335801	0.00177263	0.632341	6.36743e-27	5.14765	0.139643	1.37988	1.56875e-15	0.320572	1.97627e-24	4.27811	3.47004e-07	2.19452
PE P-39:2; or PE O-39:3;	0.628358	1.08587	0.632885	1.46355	5.77069e-13	0.133746	2.78786e-07	0.351094	0.00477055	0.601473	2.87016e-17	5.08899	0.298173	1.7795	8.71641e-12	0.239825	2.71746e-16	4.22163	1.6469e-05	2.68932
PE P-40:0; PE P-18:0_22:0; or PE O-40:1; PE O-18:1_22:0;	0.598334	1.06962	0.62767	0.920596	6.15422e-10	0.154883	1.90577e-05	0.184165	0.109462	0.554232	1.93847e-14	6.45924	0.211974	0.893994	3.30456e-12	0.203457	7.93078e-12	5.24187	0.00111274	1.92351
PE P-40:2; PE P-18:1_22:1; or PE O-40:3; PE O-18:2_22:1;	0.351883	0.800678	0.575995	0.923168	2.36917e-19	0.176234	5.66438e-12	0.308981	0.00355621	0.5746	3.03689e-27	5.22917	0.0258242	1.52067	5.6434e-18	0.245898	1.23472e-25	4.98771	5.45336e-08	2.43923
Phe-Arg	0.268555	0.843759	0.0621658	0.641547	0.0562681	0.576447	2.01527e-07	0.0514668	0.574518	0.926897	1.16623e-10	5.94582	0.28772	1.39531	0.000495784	0.0529801	3.78413e-08	3.66848	0.123099	1.67503
Phe-Lys	0.00194558	0.299358	0.770032	0.648187	0.01292	0.411949	8.39988e-08	0.210808	0.591215	0.831263	5.55741e-13	5.30883	0.00231575	2.25117	1.53857e-08	0.174562	1.24784e-08	4.76633	0.0893484	1.3725
PS O-34:2; PS O-16:1_18:1; or PS P-34:1; PS P-16:0_18:1;	2.3985e-05	0.266129	0.0511376	1.99957	2.66529e-17	0.059988	3.32813e-17	0.0602773	2.05089e-05	0.242804	1.52629e-24	8.22812	0.526678	1.05411	0.0162768	2.78186	1.18401e-21	7.9272	0.0195896	2.12489
Ser-Lys	0.000321951	0.243586	0.230547	0.473529	0.000437625	0.255755	2.08327e-07	0.188642	0.585491	0.80227	1.07483e-10	5.71044	0.000222914	2.60303	3.93345e-08	0.153672	8.94089e-12	6.2058	0.00472865	2.4674
SM d40:0; SM d8:0/32:0;	0.231952	0.917932	0.826543	1.05932	1.06486e-23	0.153936	5.36558e-15	0.3082	0.00964698	0.701695	2.8373e-28	7.12647	0.0164254	1.62583	2.56201e-13	0.294651	1.06845e-24	5.90782	3.96309e-07	2.57966
SM d41:0; SM d18:0/23:0;	0.150521	0.677116	0.578954	1.0678	2.72879e-19	0.0805657	9.92264e-13	0.210804	0.00441914	0.608999	1.58546e-28	9.29617	0.0444175	1.8002	5.568e-14	0.195526	1.94729e-24	7.67671	1.0434e-07	3.35238
SM d42:0;	0.237836	0.732972	0.791335	0.821815	1.52102e-18	0.106441	4.78208e-13	0.157126	0.000821084	0.294432	6.10545e-27	9.06727	0.116214	1.67737	4.47718e-13	0.15195	1.465e-25	8.64349	6.30483e-08	3.27933
SM d42:1; B	0.16432	0.873784	0.942482	1.05292	7.59666e-24	0.101732	8.25367e-17	0.22323	0.0121674	0.688708	7.25461e-29	6.48435	0.00573944	1.63605	3.85071e-13	0.282855	9.78189e-26	5.62258	1.86973e-07	2.34589
SM d43:2;	0.162217	0.796716	0.00406436	0.567168	2.28023e-12	0.1968	5.14729e-09	0.341806	0.196297	0.905227	9.859e-20	5.28222	0.0521808	2.10323	1.51273e-09	0.266044	3.95821e-19	4.62819	1.14415e-06	2.98948
SM d44:2; SM d24:2/20:0;	0.000828395	0.498824	0.263916	1.18163	7.87805e-11	0.34628	2.55335e-21	0.227971	4.20859e-05	0.494403	3.89844e-27	9.17511	0.00503868	1.78759	1.17078e-15	0.299167	1.44475e-25	8.04134	1.94293e-09	3.44325
Thr-Pro-Arg	0.00205751	0.289037	3.29052e-05	0.0101256	6.68173e-06	0.00939938	2.2227e-06	0.0092687	0.874972	1.67062	7.81728e-15	14.0125	0.000217036	4.21779	2.14689e-10	0.0084631	1.21544e-14	14.5954	8.20822e-05	5.27537
Thr-Thr	0.0438465	0.511061	0.233257	0.578247	0.313863	0.732854	0.00152533	0.00723903	0.733946	1.0706	2.05753e-07	6.31474	0.0226118	2.02775	3.9161e-06	0.00710429	4.25659e-05	4.71955	0.802713	1.18821
Tyr-Leu	0.678529	0.735609	9.17447e-06	0.355352	0.0659281	0.442515	2.49165e-06	0.343123	0.255142	0.746535	3.18574e-16	9.06256	0.63462	1.35984	2.58666e-07	0.315713	1.73233e-10	6.16317	0.00199925	1.98896
Val-Asn	0.335435	0.139762	0.385155	0.609929	0.16224	0.134048	0.0800564	0.136799	0.789538	0.658156	0.000343439	42.48	0.861179	0.632624	0.0757674	0.136054	0.075538	17.895	0.563767	0.139082

## Sheet: MB
Metabolites found 5 fold higher in midbrain
	Basal ganglia		Cerebellum		Cerebral cortex		Hippocampus		Hypothalamus		Medulla		Midbrain		Olfactory bulb		Pons		Thalamus
	FDR	Fold change	FDR	Fold change	FDR	Fold change	FDR	Fold change	FDR	Fold change	FDR	Fold change	FDR	Fold change	FDR	Fold change	FDR	Fold change	FDR	Fold change
PC 43:0;	4.17094e-07	0.187871	0.0346666	4.95829	2.17788e-08	0.145471	2.18663e-14	0.143732	0.000859617	0.194567	1.48638e-22	26.6053	0.0274724	8.00844	0.000504424	0.183314	8.65448e-18	23.3895	0.0123141	6.32366
HexCer-NS d42:3; HexCer-NS d18:1/24:2;	0.408302	3.00842	4.15357e-06	0.028608	0.00281505	0.0497014	7.98264e-05	0.0533055	0.539842	2.60056	8.99833e-08	8.30102	0.0879832	5.66894	3.50731e-13	0.00709687	1.11673e-08	9.18304	5.8036e-05	7.50536

## Sheet: OB
Metabolites found 5 fold higher in olfactory bulb
	Basal ganglia		Cerebellum		Cerebral cortex		Hippocampus		Hypothalamus		Medulla		Midbrain		Olfactory bulb		Pons		Thalamus
	FDR	Fold change	FDR	Fold change	FDR	Fold change	FDR	Fold change	FDR	Fold change	FDR	Fold change	FDR	Fold change	FDR	Fold change	FDR	Fold change	FDR	Fold change
3-Methoxytyramine	2.39048e-37	256.762	4.54119e-14	0.0128469	0.00947268	0.409973	2.25189e-14	0.0130039	0.00356988	4.85702	6.43613e-09	0.0133387	0.116214	1.08037	1.5392e-17	20.2006	0.0212042	0.771711	0.000660108	6.47665
Ala-Gln	0.164965	0.921376	0.599018	0.98218	1.48851e-06	0.724786	6.86997e-08	0.678976	6.96277e-06	0.681251	3.29301e-06	1.32646	0.319538	0.916095	1.43932e-36	17.5152	0.00628329	1.19563	0.228316	0.931287
Carnosine	0.00224858	1.18998	4.26358e-05	0.797444	9.00884e-11	0.703028	2.20679e-13	0.662876	2.2539e-08	0.731217	2.21908e-07	1.23435	0.518607	0.953267	1.43932e-36	13.2544	0.00165032	1.14411	0.684181	1.03624
Carnosine isomer A	0.0504986	1.28948	0.258714	0.965929	6.54505e-07	0.516861	4.6477e-12	0.411685	0.00221706	0.625314	0.0232405	1.19183	0.861179	0.97607	1.43932e-36	17.7319	0.811631	1.01598	0.678198	1.01764
CE 18:1;	0.495344	1.19324	0.673326	0.990166	2.77205e-07	0.511679	0.945755	1.14734	0.000754353	2.09443	2.53042e-17	0.273073	0.0329129	0.755368	1.45774e-33	43.2736	5.8285e-08	0.498502	2.67503e-07	2.52622
CE 18:2;	0.598334	1.25367	0.40511	1.8179	0.82056	1.02781	0.274996	1.59181	0.358237	0.566093	7.62189e-06	0.228665	0.729597	0.764357	9.5089e-11	12.8346	0.00333094	0.398614	0.997077	1.25696
CE 20:5; A	0.956585	1.03381	0.0883964	0.467324	4.42916e-07	0.323058	5.93324e-05	0.325218	0.0821163	0.770151	0.438368	1.01302	0.010663	0.503149	1.23142e-31	84.4155	0.604523	1.17081	2.00332e-05	2.70642
CE 22:6;	0.448826	1.12386	9.02159e-05	1.72218	2.35843e-14	0.536316	0.0441706	0.78434	0.00214745	1.45007	9.74159e-16	0.449521	6.8099e-06	0.62451	2.83788e-32	13.8762	8.14687e-05	0.686475	9.55704e-10	2.96575
Ceramide d34:0;	0.639952	0.97081	0.010619	1.23788	0.0435049	0.830734	0.81537	0.977173	0.0486171	1.1916	0.00386282	0.761346	0.00174498	0.790296	1.43932e-36	9.15825	1.75558e-05	0.701803	0.000409125	0.693265
CL 68:2; CL 32:0_36:2;	2.25622e-13	0.143888	1.01422e-10	3.75848	2.36913e-14	0.143955	1.14448e-14	0.126577	5.52837e-09	0.188146	5.37941e-14	4.3325	0.00103478	2.33959	2.7828e-18	5.43506	6.8786e-06	2.67785	0.11915	0.744866
Cys-Pro	0.439986	8.25	0.000584311	14.57	0.0164837	11.235	0.792822	1	0.699227	6.36	0.00554577	1	0.104538	1	0.383566	8.79	0.00155899	1	0.846378	1
Cytidine	2.17888e-07	2.26837	0.0438421	1.34388	3.60955e-09	2.44812	1.76273e-12	2.91093	1.6494e-14	0.240268	6.48338e-15	0.274267	2.97806e-08	0.39183	3.43623e-27	5.82215	1.08813e-12	0.304834	0.0102257	0.642961
Dopamine	8.01741e-18	248.27	0.0124626	1	0.810128	1	0.0259453	1	0.347189	1	0.00868898	1	0.59792	1	0.0223606	18.24	0.676747	1	0.572952	1
Guanidinosuccinate	1.12472e-06	3.18055	0.158916	0.752616	0.00878986	1.75357	0.0556912	1.61917	0.00229227	0.445511	7.55951e-07	0.283096	0.00125818	0.36216	5.81139e-24	7.68649	2.94058e-06	0.290926	0.124115	0.746857
Hexanoyl-carnitine	2.001e-06	157.19	0.99317	1.31468	0.000703075	122.095	0.444088	0.188113	0.16507	3.0597	1.06977e-06	0.0169563	0.0481931	0.0210349	0.000797564	9.34494	0.000136586	0.017319	0.181222	0.0211416
LPI 22:6;	7.09524e-08	0.0374672	0.250895	1.91355	0.000327563	0.0397456	3.00508e-09	0.0380807	0.000344489	0.0405844	4.12788e-07	4.51007	0.0408733	2.13876	5.23153e-15	7.93485	0.00595427	2.47081	0.894656	1.05901
PC P-38:6; or PC O-38:7;	1.14056e-14	2.19427	3.96356e-31	0.171304	0.00046301	1.38702	4.32755e-05	1.42088	0.0157038	0.7849	9.9396e-07	0.662388	0.0148852	0.814776	1.31275e-35	6.70437	8.19854e-16	0.500188	0.0835714	1.07726
PE O-36:7; PE O-14:1_22:6; or PE P-36:6; PE P-14:0_22:6;	0.124371	1	0.00742181	1	0.0231099	1	0.297193	1	0.000422616	1	0.0565998	1	0.000192272	1	9.36861e-75	1806.79	0.0241395	1	0.293729	1
PE O-37:7; PE O-15:1_22:6; or PE P-37:6; PE P-15:0_22:6;	2.70372e-10	2.06273	0.13784	1.1641	0.755728	1.05298	0.733396	0.902351	4.31563e-13	0.298918	0.023915	0.709928	2.08127e-07	0.453597	1.43932e-36	9.35209	0.00188004	0.658957	0.0505	0.674977
PE O-38:8; PE O-16:2_22:6; or PE P-38:7; PE P-16:1_22:6;	0.00136114	2.12207	2.97085e-09	0.275929	1.718e-08	2.75573	0.000490756	1.94276	0.00028904	0.330805	4.23198e-07	0.257105	0.000276991	0.407817	1.48597e-36	10.1631	6.56529e-08	0.202518	0.472506	0.800938
PI 32:0; PI 16:0_16:0;	4.65546e-09	0.610071	2.69898e-20	0.435347	1.07992e-05	0.634257	6.78505e-15	0.490634	0.000122505	0.680533	7.50715e-12	1.88631	1.88913e-05	1.56055	1.43932e-36	7.30274	1.56323e-11	1.82938	0.361818	1.18645
PI 40:5; PI 18:0_22:5;	4.05449e-09	0.387528	0.908676	1.08008	0.110818	0.811228	9.30642e-10	0.362944	0.21006	0.771532	0.404762	1.27417	0.654864	1.09104	1.43932e-36	13.4874	0.186429	1.3228	0.879184	1.0769
PS 36:4; PS 16:0_20:4;	0.00076661	0.649391	0.337139	0.964594	0.0255043	1.48129	5.38911e-10	1.81288	0.00683883	1.43118	1.23679e-06	0.616508	0.0139227	0.789158	8.66443e-34	5.64764	4.99887e-09	0.556883	2.85182e-07	0.60536
PS 38:5; A	0.949413	1.3848	0.854275	0.688779	0.357205	4.37693	0.136235	4.68937	0.941603	1.16784	0.0555989	0.525292	0.782331	1.17367	0.000766054	10.3537	0.00339668	0.40519	0.563767	0.811433
PS 38:6;	6.4084e-05	1.64993	0.923722	1.01246	1.4944e-12	2.56146	6.49689e-15	2.89146	0.0226453	0.768592	7.99596e-25	0.282669	7.4277e-10	0.512375	1.43932e-36	21.2558	1.51746e-17	0.395682	0.000159503	0.678912
PS O-38:7; PS O-16:1_22:6; or PS P-38:6; PS P-16:0_22:6;	3.77617e-07	1.94658	1.07767e-16	0.337987	0.000304008	1.6658	1.49311e-07	1.86908	0.0463958	1.34512	1.13547e-17	0.320515	0.000523873	0.698339	1.43932e-36	21.6104	5.61592e-16	0.378757	0.747652	1.02062
Salicylic alcohol	2.01909e-35	36.1146	7.30315e-11	0.120347	3.74366e-06	0.157378	7.03218e-07	0.142077	0.00376273	3.96667	5.43083e-05	0.187917	0.0625572	0.27303	1.32918e-07	5.85182	0.947291	0.74609	0.127122	1.48349

## Sheet: PO
Metabolites found 5 fold higher in pons
	Basal ganglia		Cerebellum		Cerebral cortex		Hippocampus		Hypothalamus		Medulla		Midbrain		Olfactory bulb		Pons		Thalamus
	FDR	Fold change	FDR	Fold change	FDR	Fold change	FDR	Fold change	FDR	Fold change	FDR	Fold change	FDR	Fold change	FDR	Fold change	FDR	Fold change	FDR	Fold change
Cer-NDS d42:0; Cer-NDS d18:0/24:0;	3.5182e-05	0.851064	0.272936	0.933282	0.00202751	0.831764	1.8332e-07	0.809449	8.31176e-05	0.789775	2.81383e-16	342.71	0.369977	1.10333	0.00198416	0.836132	4.65937e-21	313.359	0.00726477	9.62761
PI 28:0; PI 14:0_14:0;	0.608955	1	0.891866	1	0.130881	1	0.224012	1	0.264081	1	0.00483818	1	0.799083	1	0.0382745	1	0.00100073	36.11	0.405993	1
HexCer-NDS d44:1; HexCer-NDS d18:0/26:1;	0.052349	0.734123	0.849474	1.22038	5.0356e-11	0.173877	1.22592e-11	0.195377	0.000772054	0.235513	1.34883e-23	29.0169	0.485552	2.01977	2.23235e-08	0.175002	3.15174e-23	24.9039	2.26028e-05	5.63896
PC 43:0;	4.17094e-07	0.187871	0.0346666	4.95829	2.17788e-08	0.145471	2.18663e-14	0.143732	0.000859617	0.194567	1.48638e-22	26.6053	0.0274724	8.00844	0.000504424	0.183314	8.65448e-18	23.3895	0.0123141	6.32366
LPE 22:2;	0.550643	2.50107	0.711949	0.771906	0.000507988	0.421366	0.0350504	0.4664	0.000173025	0.420801	3.5118e-14	24.6725	0.0445305	1.18238	0.000972774	0.433036	9.35923e-10	18.9337	0.187053	3.51385
PE 38:0; PE 18:0_20:0;	0.216192	0.915035	0.734032	1.43386	1.04855e-06	0.0304599	0.000791924	0.0319489	0.292934	0.778931	5.66315e-12	27.4129	0.981213	0.967225	1.14389e-06	0.0307031	1.30744e-09	18.4412	0.0139937	3.09357
Val-Asn	0.335435	0.139762	0.385155	0.609929	0.16224	0.134048	0.0800564	0.136799	0.789538	0.658156	0.000343439	42.48	0.861179	0.632624	0.0757674	0.136054	0.075538	17.895	0.563767	0.139082
Thr-Pro-Arg	0.00205751	0.289037	3.29052e-05	0.0101256	6.68173e-06	0.00939938	2.2227e-06	0.0092687	0.874972	1.67062	7.81728e-15	14.0125	0.000217036	4.21779	2.14689e-10	0.0084631	1.21544e-14	14.5954	8.20822e-05	5.27537
PC O-42:2; or PC P-42:1	0.0435615	0.500049	0.199478	2.74366	4.0273e-17	0.0269621	1.59926e-16	0.0496314	0.00632265	0.533096	3.06115e-23	18.5883	0.00295706	3.16616	1.29045e-10	0.0869477	1.94415e-21	13.8152	3.15545e-05	4.63115
PC 48:1;	1.7336e-11	0.255495	0.956623	2.25915	3.42098e-06	0.267817	2.23444e-08	0.254234	2.45809e-07	0.290267	3.76017e-28	15.4194	0.000103722	3.79343	7.51663e-09	0.264422	5.27806e-24	12.5282	0.0054736	3.67578
HexCer-NDS d38:0; HexCer-NDS d18:0/20:0;	0.616586	1.23894	0.195987	0.863587	1.8361e-20	0.218056	3.22382e-09	0.430813	0.00883517	0.698214	3.58631e-25	11.963	0.24285	1.27569	1.26153e-18	0.274231	4.00113e-24	11.6505	1.62868e-08	3.24934
Cer-NDS d42:1; Cer-NDS d18:0/24:1;	0.836838	1.02687	0.328379	0.790624	4.93965e-20	0.103292	7.02747e-14	0.270694	0.019634	0.659788	8.92299e-18	9.62571	0.00058868	1.74746	3.48481e-12	0.256474	6.56071e-21	9.81242	6.30171e-09	2.97376
Cer-NS d44:2; Cer-NS d20:1/24:1;	0.492339	0.66649	0.0399218	0.549417	2.51682e-09	0.133334	4.07796e-10	0.16032	0.0439786	0.788203	1.33268e-13	9.59316	3.79195e-07	3.61484	4.81884e-19	0.126905	4.851e-13	9.39768	5.84602e-10	5.47888
HexCer-NS d42:3; HexCer-NS d18:1/24:2;	0.408302	3.00842	4.15357e-06	0.028608	0.00281505	0.0497014	7.98264e-05	0.0533055	0.539842	2.60056	8.99833e-08	8.30102	0.0879832	5.66894	3.50731e-13	0.00709687	1.11673e-08	9.18304	5.8036e-05	7.50536
PC 46:1;	3.38282e-06	0.252229	0.0789783	1.85235	4.66602e-20	0.0742516	1.029e-17	0.104108	0.00898894	0.432803	2.10874e-29	11.4506	1.53893e-05	4.3618	2.51887e-13	0.143221	2.11269e-25	9.17085	2.8421e-05	4.12106
PC O-38:1; or PC P-38:0	0.691521	1.14528	0.329268	0.971091	5.46417e-22	0.231951	2.83889e-10	0.478871	0.138148	0.846246	1.33396e-19	8.97229	0.0123156	1.53204	2.18812e-15	0.366585	1.05592e-18	9.05265	4.34495e-08	2.88967
PC 46:2;	0.000438761	0.331641	0.296856	1.52242	4.44521e-23	0.0714441	2.47015e-14	0.0946029	0.00866327	0.451764	2.10874e-29	10.4761	5.23648e-06	3.50299	4.4452e-16	0.106454	6.56269e-25	8.73655	1.12423e-05	3.4126
SM d42:0;	0.237836	0.732972	0.791335	0.821815	1.52102e-18	0.106441	4.78208e-13	0.157126	0.000821084	0.294432	6.10545e-27	9.06727	0.116214	1.67737	4.47718e-13	0.15195	1.465e-25	8.64349	6.30483e-08	3.27933
LPC 26:1-SN1;	0.0311122	0.516459	0.0277818	1.85081	1.28967e-23	0.0392985	1.06075e-14	0.0892753	0.000266991	0.311956	9.18488e-28	9.06047	0.00886668	2.27861	6.57839e-16	0.0817954	1.23472e-25	8.43317	1.27698e-07	4.10903
PC 43:2;	0.016778	0.643875	0.977817	1.41381	2.38652e-19	0.126702	3.49978e-13	0.242511	0.023537	0.822599	5.86702e-24	10.8197	0.000181582	2.98236	1.14996e-14	0.236172	4.49953e-22	8.20429	1.82654e-07	3.75594
SM d44:2; SM d24:2/20:0;	0.000828395	0.498824	0.263916	1.18163	7.87805e-11	0.34628	2.55335e-21	0.227971	4.20859e-05	0.494403	3.89844e-27	9.17511	0.00503868	1.78759	1.17078e-15	0.299167	1.44475e-25	8.04134	1.94293e-09	3.44325
PS O-34:2; PS O-16:1_18:1; or PS P-34:1; PS P-16:0_18:1;	2.3985e-05	0.266129	0.0511376	1.99957	2.66529e-17	0.059988	3.32813e-17	0.0602773	2.05089e-05	0.242804	1.52629e-24	8.22812	0.526678	1.05411	0.0162768	2.78186	1.18401e-21	7.9272	0.0195896	2.12489
SM d41:0; SM d18:0/23:0;	0.150521	0.677116	0.578954	1.0678	2.72879e-19	0.0805657	9.92264e-13	0.210804	0.00441914	0.608999	1.58546e-28	9.29617	0.0444175	1.8002	5.568e-14	0.195526	1.94729e-24	7.67671	1.0434e-07	3.35238
LPC 26:0-SN1;	0.00244696	0.497739	0.00505739	2.12192	2.09734e-21	0.0232971	8.88086e-15	0.0549228	0.000115813	0.313957	2.32631e-28	9.53421	0.00470661	2.2608	6.34649e-16	0.0821034	1.23472e-25	7.64448	1.21177e-06	3.0821
PE 23:1;	0.913208	1.03639	0.681695	0.938503	3.34634e-13	0.140504	5.05315e-06	0.401273	0.245619	0.855046	1.71145e-13	9.33064	0.0551368	2.10467	1.17937e-13	0.102278	2.37112e-12	7.61428	3.04256e-06	4.36325
Cer-NS d42:1; Cer-NS d18:1/24:0;	0.0196809	0.701546	0.263398	1.53017	1.61808e-14	0.072023	4.41385e-10	0.16277	8.11184e-08	0.242808	1.07498e-25	7.59749	0.0129263	1.78032	2.57084e-17	0.0631047	1.71835e-25	7.45332	9.13267e-08	2.99022
PE O-38:0;	0.194914	0.578209	0.498578	1.17417	1.58553e-09	0.122781	1.18732e-06	0.203321	0.209104	0.497934	2.98163e-16	9.99179	0.422381	0.843411	5.50766e-11	0.133273	3.07758e-13	7.27561	0.00178618	1.90176
PC 31:1; B	0.900052	2.44352	0.260156	0.777056	0.379432	0.52151	0.959895	0.77758	0.221808	0.755528	0.0683301	10.3289	0.762922	4.40554	0.751694	0.860755	0.0685449	7.20176	0.873122	4.11774
PC O-38:1; or PC P-38:0; B	0.137908	0.768028	0.584814	1.29054	1.90518e-22	0.0914122	7.32689e-13	0.257464	0.0124927	0.625938	5.98254e-28	7.3012	0.0161947	1.69683	9.41018e-19	0.158775	1.44475e-25	6.91337	1.53106e-07	2.41414
PC 46:4;	0.00392547	0.304042	0.29234	0.974826	1.44538e-13	0.0573082	3.13906e-08	0.0799267	0.000404197	0.222806	2.1189e-24	9.58451	0.00623799	1.4795	1.88371e-14	0.0622017	3.84997e-19	6.68243	4.6877e-05	1.96496
PC 44:2;	0.00745818	0.606341	0.454778	1.37871	3.5827e-23	0.1695	6.3791e-17	0.25166	0.00861851	0.555848	2.43e-29	7.63801	3.94966e-06	2.55565	1.77619e-19	0.226272	1.23472e-25	6.50258	1.72625e-07	2.75589
PC 45:5;	0.00227897	0.383643	0.370055	1.43008	6.23797e-18	0.0163018	1.48353e-10	0.0987538	0.0576388	0.604049	6.01017e-21	7.74895	1.03531e-05	4.19989	3.28712e-11	0.0929941	2.40972e-16	6.39963	1.03278e-08	4.50215
Ser-Lys	0.000321951	0.243586	0.230547	0.473529	0.000437625	0.255755	2.08327e-07	0.188642	0.585491	0.80227	1.07483e-10	5.71044	0.000222914	2.60303	3.93345e-08	0.153672	8.94089e-12	6.2058	0.00472865	2.4674
Tyr-Leu	0.678529	0.735609	9.17447e-06	0.355352	0.0659281	0.442515	2.49165e-06	0.343123	0.255142	0.746535	3.18574e-16	9.06256	0.63462	1.35984	2.58666e-07	0.315713	1.73233e-10	6.16317	0.00199925	1.98896
PE O-39:1; or PE P-39:0;	0.220067	0.92549	0.897506	1.14	1.05541e-23	0.275393	2.4949e-15	0.386643	0.037806	0.741196	2.48994e-28	6.64648	0.0896075	1.54813	1.11457e-11	0.457133	7.66592e-25	6.14072	5.93475e-07	2.50571
HexCer-NDS d36:0; HexCer-NDS d18:0/18:0;	0.580876	1.31557	0.0981233	0.768908	4.5775e-19	0.266292	1.77477e-06	0.544262	0.0619648	0.796219	1.29692e-21	6.42657	0.142536	1.40559	3.26197e-17	0.338091	6.89505e-22	6.09818	9.84767e-06	2.68296
SM d40:0; SM d8:0/32:0;	0.231952	0.917932	0.826543	1.05932	1.06486e-23	0.153936	5.36558e-15	0.3082	0.00964698	0.701695	2.8373e-28	7.12647	0.0164254	1.62583	2.56201e-13	0.294651	1.06845e-24	5.90782	3.96309e-07	2.57966
PC 44:0;	2.07367e-05	0.457725	0.00387349	1.89783	6.66499e-22	0.167089	3.3962e-17	0.194911	6.89897e-05	0.414898	3.41225e-28	7.24051	0.000139407	2.29017	2.14385e-10	0.291567	6.99342e-25	5.71624	6.76709e-06	2.59188
HexCer-NDS d41:2;	0.966327	0.808004	0.438052	0.677901	0.0354287	0.0499001	0.0762562	0.34879	0.430792	1.41187	0.00727671	8.53823	0.648167	2.93775	0.0182372	0.0516268	0.0132694	5.67272	0.0228284	3.5436
LPE 22:1;	0.435034	1.58563	0.720311	0.55633	9.89186e-10	0.0527713	4.70584e-05	0.0971834	0.000562317	0.206287	8.74586e-21	12.6727	0.910193	0.786562	3.78444e-11	0.0605831	3.38674e-14	5.66357	0.00136702	2.22387
PC O-38:2; or PC P-38:1	0.804473	1.02578	0.755785	1.16041	3.72183e-14	0.136625	2.01928e-08	0.307441	0.0124781	0.646728	1.19754e-14	5.7773	0.00420036	2.28417	1.01451e-15	0.191269	1.94087e-17	5.64777	1.13319e-05	3.05372
SM d42:1; B	0.16432	0.873784	0.942482	1.05292	7.59666e-24	0.101732	8.25367e-17	0.22323	0.0121674	0.688708	7.25461e-29	6.48435	0.00573944	1.63605	3.85071e-13	0.282855	9.78189e-26	5.62258	1.86973e-07	2.34589
PE P-38:0; or PE O-38:1;	0.434698	0.922705	0.923722	1.07061	6.55466e-19	0.326103	1.02476e-12	0.390788	0.0191386	0.729668	5.51855e-28	5.52432	0.0228666	1.39565	1.31007e-24	0.241241	1.24415e-25	5.37043	2.50099e-08	2.1582
PE O-40:1; PE O-18:1_22:0; or PE P-40:0; PE P-18:0_22:0;	0.288365	0.896071	0.681695	0.977205	1.25183e-11	0.110096	7.80844e-06	0.220547	0.196223	0.769889	4.26877e-14	4.48029	0.148353	1.25679	2.15048e-10	0.275604	6.87089e-13	5.33869	0.00074602	1.8659
PC 44:1;	0.00383566	0.584473	0.0610116	1.3803	1.87956e-20	0.150638	1.35543e-14	0.185497	0.000320175	0.50898	2.10874e-29	6.42652	8.47865e-05	1.88924	5.48697e-18	0.247041	1.09644e-24	5.32649	5.42922e-06	2.0308
PC 42:0;	0.00104589	0.489137	0.00804556	1.92031	1.83369e-24	0.064477	1.14483e-19	0.132949	0.00135184	0.483166	1.20187e-28	6.37492	0.000397455	2.09586	4.56983e-12	0.240843	1.44475e-25	5.29018	1.1405e-06	2.49152
PE P-40:0; PE P-18:0_22:0; or PE O-40:1; PE O-18:1_22:0;	0.598334	1.06962	0.62767	0.920596	6.15422e-10	0.154883	1.90577e-05	0.184165	0.109462	0.554232	1.93847e-14	6.45924	0.211974	0.893994	3.30456e-12	0.203457	7.93078e-12	5.24187	0.00111274	1.92351
LPC 24:0-SN1;	0.141381	0.890903	0.0103256	1.59002	5.59497e-20	0.209013	2.3217e-08	0.442627	3.85614e-05	0.480354	6.96789e-27	4.87094	0.447493	1.02857	2.52635e-18	0.280868	7.66592e-25	5.14704	2.41095e-06	2.07451

## Sheet: TL
Metabolites found 5 fold higher in thalamus
	Basal ganglia		Cerebellum		Cerebral cortex		Hippocampus		Hypothalamus		Medulla		Midbrain		Olfactory bulb		Pons		Thalamus
	FDR	Fold change	FDR	Fold change	FDR	Fold change	FDR	Fold change	FDR	Fold change	FDR	Fold change	FDR	Fold change	FDR	Fold change	FDR	Fold change	FDR	Fold change
3-Methoxytyramine	2.39048e-37	256.762	4.54119e-14	0.0128469	0.00947268	0.409973	2.25189e-14	0.0130039	0.00356988	4.85702	6.43613e-09	0.0133387	0.116214	1.08037	1.5392e-17	20.2006	0.0212042	0.771711	0.000660108	6.47665
Cer-NDS d42:0; Cer-NDS d18:0/24:0;	3.5182e-05	0.851064	0.272936	0.933282	0.00202751	0.831764	1.8332e-07	0.809449	8.31176e-05	0.789775	2.81383e-16	342.71	0.369977	1.10333	0.00198416	0.836132	4.65937e-21	313.359	0.00726477	9.62761
Cer-NS d44:2; Cer-NS d20:1/24:1;	0.492339	0.66649	0.0399218	0.549417	2.51682e-09	0.133334	4.07796e-10	0.16032	0.0439786	0.788203	1.33268e-13	9.59316	3.79195e-07	3.61484	4.81884e-19	0.126905	4.851e-13	9.39768	5.84602e-10	5.47888
HexCer-NDS d44:1; HexCer-NDS d18:0/26:1;	0.052349	0.734123	0.849474	1.22038	5.0356e-11	0.173877	1.22592e-11	0.195377	0.000772054	0.235513	1.34883e-23	29.0169	0.485552	2.01977	2.23235e-08	0.175002	3.15174e-23	24.9039	2.26028e-05	5.63896
HexCer-NS d42:3; HexCer-NS d18:1/24:2;	0.408302	3.00842	4.15357e-06	0.028608	0.00281505	0.0497014	7.98264e-05	0.0533055	0.539842	2.60056	8.99833e-08	8.30102	0.0879832	5.66894	3.50731e-13	0.00709687	1.11673e-08	9.18304	5.8036e-05	7.50536
PC 43:0;	4.17094e-07	0.187871	0.0346666	4.95829	2.17788e-08	0.145471	2.18663e-14	0.143732	0.000859617	0.194567	1.48638e-22	26.6053	0.0274724	8.00844	0.000504424	0.183314	8.65448e-18	23.3895	0.0123141	6.32366
Thr-Pro-Arg	0.00205751	0.289037	3.29052e-05	0.0101256	6.68173e-06	0.00939938	2.2227e-06	0.0092687	0.874972	1.67062	7.81728e-15	14.0125	0.000217036	4.21779	2.14689e-10	0.0084631	1.21544e-14	14.5954	8.20822e-05	5.27537
